# Supplementary material for: Evolution from a respiratory ancestor to fill syntrophic and fermentative niches: comparative fenomics of six Geobacteraceae species
Source: BMC Genomics. 2009 Mar 11;10:103. doi: 10.1186/1471-2164-10-103 (PMC2669807; doi:10.1186/1471-2164-10-103)
Supplement: Additional file 1 — All proteins referenced in this study. Spreadsheet with NCBI identification numbers and descriptions including name, predicted function, COG membership, size, location in genome, protein family, family size, family conservation pattern, lateral transfer prediction, and heme-binding motifs. [file 1471-2164-10-103-S1.xls]

## Sheet: Sheet1
NCBI ID	Gene ID	Product Name	Lateral Transfer	Cluster ID	Cluster Phyletic Pattern	Total Members in Cluster	Model Reaction Abbreviation	# CXXCH Motifs	Organism	Start	End	Strand	Length	GeneID	Name	COG 1	COG 1 type	COG 2	COG 2 type
39995112	GSU0001	DNA polymerase III, beta subunit		694	GsGmGuPpPcDa	6		0	G. sulfurreducens	1594	2712	+	372	2686559	dnaN	COG0592	L
39995113	GSU0002	recF protein		693	GsGmGuPpPcDa	6		0	G. sulfurreducens	2793	3890	+	365	2686552	recF	COG1195	L
39995114	GSU0003	DNA gyrase, B subunit		692	GsGmGuPpPcDa	6		0	G. sulfurreducens	3901	6288	+	795	2686080	gyrB	COG0187	L
39995115	GSU0004	DNA gyrase, A subunit		691	GsGmGuPpPcDa	6		0	G. sulfurreducens	6417	8990	+	857	2685711	gyrA	COG0188	L
39995116	GSU0005	hypothetical protein GSU0005		2033	GsGmGuPp----	4		0	G. sulfurreducens	8956	10629	+	557	2686104	-	-
39995117	GSU0006	glycerol-3-phosphate dehydrogenase (NAD(P)+)		690	GsGmGuPpPcDa	6	G3PD1, G3PD2	0	G. sulfurreducens	10674	11681	+	335	2688677	gpsA	COG0240	C
39995118	GSU0007	sensory box histidine kinase		2759	GsGmGu------	3		0	G. sulfurreducens	11779	14067	+	762	2688658	-	COG0642	T	COG5002	T
39995119	GSU0008	sensory box histidine kinase/response regulator		304	GsGmGuPpPc--	6		0	G. sulfurreducens	14064	15614	+	516	2688683	-	COG0642	T	COG5002	T
39995120	GSU0009	sensory box histidine kinase		36	GsGmGuPpPcDa	9		0	G. sulfurreducens	15619	17118	+	499	2686161	-	COG0642	T
39995121	GSU0010	sensory box histidine kinase/response regulator		2758	GsGmGu------	3		0	G. sulfurreducens	17115	19298	+	727	2688655	-	COG0642	T
39995122	GSU0011	ABC transporter, ATP-binding protein		1404	GsGmGuPpPc--	5		0	G. sulfurreducens	19306	20232	+	308	2688636	-	COG1131	V
39995123	GSU0012	protoporphyrinogen oxidase		332	GsGmGuPpPcDa	6	CPPPGO, PPPGO	0	G. sulfurreducens	20296	21705	-	469	2685243	hemG	COG1232	H
39995124	GSU0013	transcriptional regulator, MarR family	Y					0	G. sulfurreducens	21747	22175	-	142	2685627	-	COG1846	K
39995125	GSU0014	phage prohead protease, HK97 family/dnaJ domain protein		1203	GsGmGuPpPcDa	6		0	G. sulfurreducens	22322	23206	+	294	2688646	-	COG2214	O
39995126	GSU0015	PPIC-type PPIASE domain protein		680	GsGmGuPpPcDa	6		0	G. sulfurreducens	23311	24276	-	321	2688469	-	COG0760	O
39995127	GSU0016	PPIC-type PPIASE domain protein		1706	GsGmGuPp----	4		0	G. sulfurreducens	24354	25295	-	313	2685793	-	COG0760	O
39995128	GSU0017	transcription-repair coupling factor		681	GsGmGuPpPcDa	6		0	G. sulfurreducens	25356	28829	-	1157	2685756	mfd	COG1197	LK
39995129	GSU0018	transcriptional regulator, GntR family/aminotransferase class-I		2208	Gs--Gu--Pc--	3		0	G. sulfurreducens	28904	30340	-	478	2687338	-	COG1167	KE
39995130	GSU0019	pentapeptide repeat domain protein		2375	GsGmGu------	3		0	G. sulfurreducens	30586	31464	+	292	2688649	-	COG1357	S
39995131	GSU0020	hexapeptide transferase family protein		1707	GsGmGu------	3		0	G. sulfurreducens	31533	32072	-	179	2688601	-	COG0663	R
39995132	GSU0021	quinolinate synthetase		178	GsGmGuPpPcDa	7	QULNS	0	G. sulfurreducens	32106	33020	-	304	2688595	nadA	-
39995133	GSU0022	mttA/Hcf106 family protein		1593	GsGmGu--PcDa	5		0	G. sulfurreducens	33252	33587	+	111	2685664	-	COG1826	U
39995134	GSU0023	TPR domain protein		682	GsGmGuPpPc--	5		0	G. sulfurreducens	33645	34481	-	278	2685641	-	COG1729	S
39995135	GSU0024	OmpA domain protein		179	GsGmGuPpPcDa	7		0	G. sulfurreducens	34573	35157	-	194	2688421	-	COG2885	M
39995136	GSU0025	tolB protein		706	GsGmGuPpPcDa	6		0	G. sulfurreducens	35287	36585	-	432	2688562	-	COG0823	U
39995137	GSU0026	TonB-dependent receptor, putative		1708	GsGmGuPp----	4		0	G. sulfurreducens	36585	37265	-	226	2688500	-	COG0810	M
39995138	GSU0027	TolR protein		181	GsGmGuPpPcDa	7		0	G. sulfurreducens	37322	37741	-	139	2688611	-	COG0848	U
39995139	GSU0028	tolQ protein	Y					0	G. sulfurreducens	37751	38428	-	225	2688569	tolQ	COG0811	U
39995140	GSU0029	hydrolase, carbon-nitrogen family		379	GsGmGuPpPcDa	6		0	G. sulfurreducens	38522	39301	-	259	2685630	-	COG0388	R
39995141	GSU0030	oxygen-independent coproporphyrinogen III oxidase, putative		380	GsGmGuPpPcDa	6	CPPPGOAN	0	G. sulfurreducens	39428	40585	+	385	2685648	-	COG0635	H
39995142	GSU0031	heat-inducible transcription repressor HrcA		381	GsGmGuPpPcDa	6		0	G. sulfurreducens	40721	41749	+	342	2685607	hrcA	COG1420	K
39995143	GSU0032	GrpE protein		382	GsGmGuPpPcDa	6		0	G. sulfurreducens	41789	42391	+	200	2688590	grpE	COG0576	O
39995144	GSU0033	chaperone protein dnaK		383	GsGmGuPpPcDa	6		0	G. sulfurreducens	42473	44383	+	636	2686137	dnaK	COG0443	O
39995145	GSU0034	chaperone protein dnaJ		384	GsGmGuPpPcDa	6		0	G. sulfurreducens	44496	45617	+	373	2688568	dnaJ	COG0484	O
39995146	GSU0035	2',5' RNA ligase, putative		920	GsGmGuPpPcDa	6		0	G. sulfurreducens	45707	46246	-	179	2688574	-	COG1514	J
39995147	GSU0036	capsule biosynthesis protein, putative		1637	GsGmGuPp--Da	5	PGLUSYN	0	G. sulfurreducens	46259	47314	-	351	2685741	-	COG2843	M
39995148	GSU0037	seryl-tRNA synthetase		1164	GsGmGuPpPcDa	6		0	G. sulfurreducens	47406	48674	+	422	2685629	serS	COG0172	J
39995149	GSU0038	lipoprotein, putative		2376	GsGmGu------	3		0	G. sulfurreducens	48933	49421	+	162	2688459	-	-
39995150	GSU0039	hypothetical protein GSU0039						0	G. sulfurreducens	49833	49937	+	34	2688470	-	-
39995151	GSU0040	hypothetical protein GSU0040		2373	Gs----PpPc--	3		0	G. sulfurreducens	50370	51041	+	223	2685705	-	COG2135	S
39995152	GSU0041	LexA repressor		210	GsGmGuPpPc--	6		0	G. sulfurreducens	51143	51748	+	201	2688558	lexA-1	COG1974	KT
39995153	GSU0042	hypothetical protein GSU0042		1894	GsGmGuPp----	4		0	G. sulfurreducens	51755	52003	+	82	2688331	-	-
39995154	GSU0043	ImpB/MucB/SamB family protein		48	GsGmGuPp----	7		0	G. sulfurreducens	52000	53241	+	413	2688550	-	COG0389	L
39995155	GSU0044	salmonella virulence plasmid 65kDa B protein /YD repeat protein		276	GsGmGu------	4		0	G. sulfurreducens	53925	60278	-	2117	2688565	-	COG3209	M
39995156	GSU0045	hypothetical protein GSU0045						0	G. sulfurreducens	60303	61211	-	302	2688378	-	-
39995157	GSU0046	ISGsu6, transposase OrfA		7	GsGmGuPp----	15		0	G. sulfurreducens	61246	62271	+	341	2688375	-	COG4584	L
39995158	GSU0047	transposase/IS protein		3	GsGmGuPpPc--	19		0	G. sulfurreducens	62268	63062	+	264	2688406	-	COG1484	L
39995159	GSU0048	integrase		66	Gs------PcDa	7		0	G. sulfurreducens	63072	63908	+	278	2685308	-	COG2801	L
39995160	GSU0049	hypothetical protein GSU0049		1456	Gs--GuPpPcDa	5		0	G. sulfurreducens	64130	65092	+	320	2688453	-	COG2378	K
39995161	GSU0050	hypothetical protein GSU0050	Y					0	G. sulfurreducens	65166	65564	+	132	2688522	-	-
39995162	GSU0051	CRISPR-associated HD domain protein	Y					0	G. sulfurreducens	65570	68335	+	921	2688418	-	COG1203	R
39995163	GSU0052	hypothetical protein GSU0052						0	G. sulfurreducens	68332	69222	+	296	2688385	-	-
39995164	GSU0053	hypothetical protein GSU0053	Y					0	G. sulfurreducens	69225	70316	+	363	2688405	-	-
39995165	GSU0054	hypothetical protein GSU0054						0	G. sulfurreducens	70330	71949	+	539	2688363	-	-
39995166	GSU0055	hypothetical protein GSU0055		2372	Gs--Gu------	3		0	G. sulfurreducens	72000	72296	-	98	2688364	-	COG3668	R
39995167	GSU0056	hypothetical protein GSU0056	Y					0	G. sulfurreducens	72289	72585	-	98	2687227	-	-
39995168	GSU0057	CRISPR-associated protein Cas1/Cas4	Y					0	G. sulfurreducens	72630	74309	+	559	2686100	-	COG1468	L	COG1518	L
39995169	GSU0058	CRISPR-associated protein Cas2, putative	Y					0	G. sulfurreducens	74314	74601	+	95	2688484	-	COG1343	L
39995170	GSU0059	hypothetical protein GSU0059						0	G. sulfurreducens	77772	78041	-	89	2687203	-	-
39995171	GSU0060	hypothetical protein GSU0060						0	G. sulfurreducens	78089	78208	+	39	2688330	-	-
39995172	GSU0061	hypothetical protein GSU0061		3522	Gs----Pp----	2		0	G. sulfurreducens	78381	78839	+	152	2688358	-	-
39995173	GSU0062	TraD protein, putative						0	G. sulfurreducens	78940	79272	+	110	2688359	-	-
39995174	GSU0063	hypothetical protein GSU0063	Y					0	G. sulfurreducens	79477	79698	+	73	2688392	-	COG3311	K
39995175	GSU0064	integrative genetic element Gsu32, integrase		275	GsGmGuPp----	5		0	G. sulfurreducens	79725	81044	-	439	2688234	-	-
39995176	GSU0065	cytidine/deoxycytidylate deaminase family protein		1170	GsGmGuPpPcDa	6		0	G. sulfurreducens	81425	81964	+	179	2688096	-	COG0590	FJ
39995177	GSU0066	AhpC/Tsa family protein, selenocysteine-containing		2379	GsGmGu------	3		0	G. sulfurreducens	82566	83273	+	235	2688355	-	COG1225	O
39995178	GSU0067	carbonic anhydrase		145	GsGmGuPpPcDa	7	HCO3E	0	G. sulfurreducens	83254	83901	+	215	2688347	-	-
39995179	GSU0068	cytochrome c family protein		1992	GsGmGu------	4		4	G. sulfurreducens	84006	84488	+	160	2687195	-	-
39995180	GSU0069	oxidoreductase, iron-sulfur cluster-binding subunit		2200	GsGmGu----Da	4		0	G. sulfurreducens	84481	85254	+	257	2688119	-	COG0437	C
39995181	GSU0070	oxidoreductase, membrane subunit		2378	GsGmGu------	3		0	G. sulfurreducens	85257	86510	+	417	2688322	-	COG4881	S	COG5557	C
39995182	GSU0071	hypothetical protein GSU0071		2377	GsGmGu------	3		0	G. sulfurreducens	86581	87030	-	149	2688398	-	-
39995183	GSU0072	hypothetical protein GSU0072						0	G. sulfurreducens	87371	87466	-	31	2688384	-	-
39995184	GSU0073	outer membrane protein, putative		1710	GsGmGu------	4		0	G. sulfurreducens	87476	88078	-	200	2688100	-	COG3047	M
39995185	GSU0074	isoprenoid biosynthesis protein with amidotransferase-like domain		973	GsGmGuPpPcDa	6		0	G. sulfurreducens	88132	88785	-	217	2688332	elbB	COG3155	Q
39995186	GSU0075	hypothetical protein GSU0075		2780	Gs----Pp----	2		0	G. sulfurreducens	88858	89775	-	305	2688219	-	COG0702	MG
39995187	GSU0076	hypothetical protein GSU0076		1715	GsGmGuPp----	4		0	G. sulfurreducens	89887	90486	+	199	2687209	-	-
39995188	GSU0077	hypothetical protein GSU0077		3530	GsGm--------	2		0	G. sulfurreducens	90505	90765	+	86	2688349	-	-
39995189	GSU0078	hypothetical protein GSU0078		3531	GsGm--------	2		0	G. sulfurreducens	90775	91116	+	113	2688256	-	-
39995190	GSU0079	transcriptional regulator, Cro/CI family		1579	GsGmGu--PcDa	5		0	G. sulfurreducens	91135	91725	-	196	2688223	-	COG1396	K
39995191	GSU0080	protease degQ		1219	GsGmGuPpPc--	5		0	G. sulfurreducens	91907	93322	+	471	2687866	degQ	COG0265	O
39995192	GSU0081	hypothetical protein GSU0081		974	GsGmGuPpPcDa	6		0	G. sulfurreducens	93366	93629	+	87	2688229	-	-
39995193	GSU0082	ribosomal large subunit pseudouridine synthase D		975	GsGmGuPpPcDa	6		0	G. sulfurreducens	93714	94682	+	322	2688326	rluD	COG0564	J
39995194	GSU0083	conserved hypothetical protein TIGR00726		976	GsGmGuPpPcDa	6		0	G. sulfurreducens	94685	95485	+	266	2688130	-	COG1496	S
39995195	GSU0084	hypothetical protein GSU0084	Y				ASPTA1, PHETA1, TYRTA	0	G. sulfurreducens	95499	96674	+	391	2688160	-	COG0436	E
39995196	GSU0085	heterodisulfide reductase, cytochrome reductase subunit		238	GsGmGuPp----	6	PSRED3	0	G. sulfurreducens	96773	97615	-	280	2688328	-	COG0543	HC
39995197	GSU0086	hypothetical protein GSU0086						0	G. sulfurreducens	97614	98021	+	135	2688302	-	-
39995198	GSU0087	heterodisulfide reductase, iron-sulfur binding subunit, putative		258	GsGmGuPp----	6	PSRED3	1	G. sulfurreducens	98008	99012	-	334	2688300	-	-
39995199	GSU0088	heterodisulfide reductase subunit		1716	GsGmGu------	4	PSRED3	0	G. sulfurreducens	99056	99985	-	309	2685548	-	COG1035	C
39995200	GSU0089	heterodisulfide reductase subunit		1717	GsGmGu------	4	PSRED3	0	G. sulfurreducens	100019	100519	-	166	2688304	-	-
39995201	GSU0090	heterodisulfide reductase subunit		1718	GsGmGu------	4	PSRED3	0	G. sulfurreducens	100519	102516	-	665	2688241	-	COG1148	C
39995202	GSU0091	heterodisulfide reductase subunit		1719	GsGmGu------	4	PSRED3	1	G. sulfurreducens	102517	103407	-	296	2688024	-	COG2048	C
39995203	GSU0092	heterodisulfide reductase subunit		1720	GsGmGu------	4	PSRED3	0	G. sulfurreducens	103404	103952	-	182	2688292	-	COG1150	C
39995204	GSU0093	ABC transporter, ATP-binding/permease protein		1128	GsGmGuPpPcDa	6		0	G. sulfurreducens	104580	106412	+	610	2688226	-	COG1132	V
39995205	GSU0094	DNA polymerase III, gamma and tau subunits		1172	GsGmGuPpPcDa	6		0	G. sulfurreducens	106783	108522	+	579	2688299	dnaX	COG2812	L
39995206	GSU0095	conserved hypothetical protein TIGR00103		1173	GsGmGuPpPcDa	6		0	G. sulfurreducens	108593	108907	+	104	2688296	-	COG0718	S
39995207	GSU0096	recombination protein RecR		1174	GsGmGuPpPcDa	6		0	G. sulfurreducens	109096	109689	+	197	2688260	recR	COG0353	L
39995208	GSU0097	pyruvate ferredoxin/flavodoxin oxidoreductase		119	GsGmGuPpPcDa	8	POR	0	G. sulfurreducens	109754	113341	+	1195	2688169	-	COG0674	C	COG1013	C
39995209	GSU0098	MglB protein		1175	GsGmGuPpPcDa	6		0	G. sulfurreducens	113608	114099	+	163	2688103	-	COG2018	R
39995210	GSU0099	MglA protein		1176	GsGmGuPpPcDa	6		0	G. sulfurreducens	114118	114705	+	195	2688125	-	COG1100	R
39995211	GSU0100	hypothetical protein GSU0100						0	G. sulfurreducens	114689	114793	-	34	2688092	-	-
39995212	GSU0101	ABC transporter, ATP-binding/permease protein		1127	GsGmGuPpPcDa	6		0	G. sulfurreducens	114856	116634	+	592	2688014	-	COG1132	V
39995213	GSU0102	selenocysteine-specific translation elongation factor		663	GsGmGu--Pc--	4		0	G. sulfurreducens	116665	118575	+	636	2688038	selB	COG3276	J
39995214	GSU0103	sensory box histidine kinase						0	G. sulfurreducens	118723	120834	+	703	2688164	-	COG0642	T
39995215	GSU0104	response regulator, putative		1721	GsGmGu------	4		0	G. sulfurreducens	120852	121241	+	129	2688136	-	-
39995216	GSU0105	cytochrome c family protein, putative		3521	Gs--Gu------	2		3	G. sulfurreducens	121302	121613	-	103	2688179	-	-
39995217	GSU0106	soj protein		701	GsGmGuPpPcDa	6		0	G. sulfurreducens	121771	122544	+	257	2688154	-	COG1192	D
39995218	GSU0107	parB-like domain protein		702	GsGmGuPpPcDa	6		0	G. sulfurreducens	122567	123376	+	269	2688120	-	COG1475	K
39995219	GSU0108	ATP synthase F0, B' subunit, putative		87	GsGmGuPpPcDa	8	ATPS4	0	G. sulfurreducens	123555	123980	+	141	2688124	-	COG0711	C
39995220	GSU0109	ATP synthase F0, B subunit		88	GsGmGuPpPcDa	8	ATPS4	0	G. sulfurreducens	124109	124603	+	164	2685434	atpF	-
39995221	GSU0110	ATP synthase F1, delta subunit		89	GsGmGuPpPcDa	8	ATPS4	0	G. sulfurreducens	124600	125142	+	180	2688080	atpH	COG0712	C
39995222	GSU0111	F0F1 ATP synthase subunit alpha		90	GsGmGuPpPcDa	8	ATPS4	0	G. sulfurreducens	125151	126662	+	503	2688078	atpA	COG0056	C
39995223	GSU0112	F0F1 ATP synthase subunit gamma		91	GsGmGuPpPcDa	8	ATPS4	0	G. sulfurreducens	126684	127547	+	287	2688108	atpG	COG0224	C
39995224	GSU0113	F0F1 ATP synthase subunit beta		92	GsGmGuPpPcDa	8	ATPS4	0	G. sulfurreducens	127605	129017	+	470	2688131	atpD	COG0055	C
39995225	GSU0114	ATP synthase F1, epsilon subunit		93	GsGmGuPpPcDa	8	ATPS4	0	G. sulfurreducens	129078	129494	+	138	2688115	atpC	-
39995226	GSU0115	pyridoxal phosphate biosynthetic protein PdxA		679	GsGmGuPpPcDa	6	THPDH	0	G. sulfurreducens	129587	130600	+	337	2686111	pdxA	-
39995227	GSU0116	transglycosylase		1722	GsGmGuPp----	4		0	G. sulfurreducens	130603	131556	+	317	2688052	-	COG0744	M	COG5009	M
39995228	GSU0117	aminotransferase		1224	GsGmGuPpPc--	5		0	G. sulfurreducens	131671	132975	-	434	2688020	-	COG0436	E
39995229	GSU0118	hypothetical protein GSU0118		1729	GsGmGuPp----	4		0	G. sulfurreducens	133254	133859	-	201	2688087	-	-
39995230	GSU0119	glyoxalase family protein		2396	GsGmGu------	3		0	G. sulfurreducens	133877	134215	-	112	2685568	-	COG0346	E
39995231	GSU0120	hydrogenase maturation protease		1728	GsGmGu------	3		0	G. sulfurreducens	134385	134819	-	144	2688071	-	COG0680	C
39995232	GSU0121	nickel-iron hydrogenase, b-type cytochrome subunit		2395	GsGmGu------	3	HDH	0	G. sulfurreducens	134859	135527	-	222	2688043	-	COG1969	C
39995233	GSU0122	nickel-dependent hydrogenase, large subunit		259	GsGmGu------	6	HDH	0	G. sulfurreducens	135537	137231	-	564	2688030	-	COG0374	C
39995234	GSU0123	nickel-dependent hydrogenase, small subunit		1727	GsGmGu------	4	HDH	0	G. sulfurreducens	137241	138326	-	361	2687975	-	COG1740	C
39995235	GSU0124	competence protein F, putative		415	GsGmGuPpPcDa	6		0	G. sulfurreducens	138515	139231	-	238	2688061	-	COG1040	R
39995236	GSU0125	hypothetical protein GSU0125		2394	GsGmGu------	3		0	G. sulfurreducens	139235	139888	-	217	2688086	-	-
39995237	GSU0126	iron-sulfur cluster-binding protein		1587	GsGmGu----Da	4		0	G. sulfurreducens	139913	140890	-	325	2688084	-	COG0348	C
39995238	GSU0127	hypothetical protein GSU0127		1018	GsGmGuPpPcDa	6		0	G. sulfurreducens	141097	141945	-	282	2688089	-	COG0037	D
39995239	GSU0128	primosomal protein n`		1196	GsGm--PpPcDa	5		0	G. sulfurreducens	141993	144248	+	751	2688064	priA	COG1198	L
39995240	GSU0129	polypeptide deformylase		1130	GsGmGuPpPcDa	6		0	G. sulfurreducens	144291	144839	+	182	2687913	def-1	-
39995241	GSU0130	methionyl-tRNA formyltransferase		1131	GsGmGuPpPcDa	6		0	G. sulfurreducens	144850	145803	+	317	2687945	fmt	COG0223	J
39995242	GSU0131	hypothetical protein GSU0131		1223	GsGmGuPpPc--	5		0	G. sulfurreducens	145806	146561	+	251	2688057	-	COG1852	S
39995243	GSU0132	hypothetical protein GSU0132		3839	GsGm--------	2		0	G. sulfurreducens	146719	147225	-	168	2687903	-	COG1406	N
39995244	GSU0133	hypothetical protein GSU0133		1397	GsGmGuPpPc--	5		0	G. sulfurreducens	147502	148668	+	388	2688035	-	-
39995245	GSU0134	ribonuclease Z		1396	GsGmGuPpPc--	5		0	G. sulfurreducens	148677	149777	-	366	2688070	-	COG1234	R
39995246	GSU0135	delta-aminolevulinic acid dehydratase		365	GsGmGuPpPcDa	6	PPBNGS	0	G. sulfurreducens	149856	150833	-	325	2687995	hemB	-
39995247	GSU0136	hypothetical protein GSU0136		2007	GsGm--PpPc--	4		0	G. sulfurreducens	151068	151505	+	145	2688054	-	COG2259	S
39995248	GSU0137	hypothetical protein GSU0137		2734	GsGm--Pp----	3		0	G. sulfurreducens	151656	152354	-	232	2688016	-	-
39995249	GSU0138	peptide chain release factor 3		333	GsGmGuPpPcDa	6		0	G. sulfurreducens	152504	154084	+	526	2688044	prfC	COG4108	J
39995250	GSU0139	hypothetical protein GSU0139		3520	Gs--Gu------	2		0	G. sulfurreducens	154312	154926	+	204	2688041	-	-
39995251	GSU0140	hypothetical protein GSU0140		1395	GsGmGuPpPc--	5		0	G. sulfurreducens	155133	155882	+	249	2688010	-	COG1691	R
39995252	GSU0141	hypothetical protein GSU0141		1394	GsGmGuPpPc--	5		0	G. sulfurreducens	155890	157056	+	388	2687980	-	COG1641	S
39995253	GSU0142	phosphatidylglycerophosphatase A		1613	GsGmGu--PcDa	5	PGPPH	0	G. sulfurreducens	157068	157505	+	145	2687188	pgpA	COG1267	I
39995254	GSU0143	competence/damage-inducible protein CinA		1118	GsGmGuPpPcDa	6		0	G. sulfurreducens	157502	158743	+	413	2687391	-	COG1058	R	COG1546	R
39995255	GSU0144	sensory box histidine kinase		2733	GsGmGu------	3		0	G. sulfurreducens	158787	160916	+	709	2687162	-	COG0642	T
39995256	GSU0145	recombinase A		1117	GsGmGuPpPcDa	6		0	G. sulfurreducens	161049	162065	+	338	2688015	recA	COG0468	L
39995257	GSU0146	twitching motility protein PilT		1116	GsGmGuPpPcDa	6		0	G. sulfurreducens	162069	163229	+	386	2687988	pilT-1	COG2805	NU
39995258	GSU0147	regulatory protein RecX		1115	GsGmGuPpPcDa	6		0	G. sulfurreducens	163258	163737	+	159	2687977	recX	COG2137	R
39995259	GSU0148	alanyl-tRNA synthetase		1114	GsGmGuPp--Da	5		0	G. sulfurreducens	163809	166436	+	875	2687922	alaS	COG0013	J
39995260	GSU0149	sensor histidine kinase/response regulator		2006	GsGmGuPp----	4		0	G. sulfurreducens	166459	167574	+	371	2687911	-	COG0642	T
39995261	GSU0150	acetylglutamate kinase		1113	GsGmGuPpPcDa	6	ACGK	0	G. sulfurreducens	167708	168586	+	292	2687947	argB	COG0548	E
39995262	GSU0151	acetylornithine aminotransferase		1112	GsGmGuPpPcDa	6	ACOTA	0	G. sulfurreducens	168667	169866	+	399	2688006	argD	COG4992	E
39995263	GSU0152	ornithine carbamoyltransferase		1111	GsGmGuPpPcDa	6	OCBT	0	G. sulfurreducens	169863	170774	+	303	2687999	argF	COG0078	E
39995264	GSU0153	argininosuccinate synthase		1110	GsGmGuPpPcDa	6	ARGSS	0	G. sulfurreducens	170807	172027	+	406	2687910	argG	COG0137	E
39995265	GSU0154	mutT/nudix family protein		1612	GsGmGuPp--Da	5		0	G. sulfurreducens	172194	172637	+	147	2687773	-	COG1051	F
39995266	GSU0155	hypothetical protein GSU0155		1611	GsGmGuPp--Da	5		0	G. sulfurreducens	172648	173811	+	387	2687948	-	-
39995267	GSU0156	argininosuccinate lyase		1109	GsGmGuPpPcDa	6	ARGSL	0	G. sulfurreducens	173833	175209	+	458	2687872	argH	COG0165	E
39995268	GSU0157	fibronectin type III domain protein		1108	GsGmGuPpPcDa	6		0	G. sulfurreducens	175248	176021	+	257	2687966	-	-
39995269	GSU0158	diaminopimelate decarboxylase		1584	GsGmGu------	3	DAPDC	0	G. sulfurreducens	176159	177412	+	417	2687944	lysA	COG0019	E
39995270	GSU0159	dihydrodipicolinate synthase		1107	GsGmGuPpPcDa	6	DHDPS	0	G. sulfurreducens	177446	178318	+	290	2687889	dapA	COG0329	EM
39995271	GSU0160	dihydrodipicolinate reductase		1106	GsGmGuPpPcDa	6	DHDPRy	0	G. sulfurreducens	178340	179140	+	266	2687940	dapB	COG0289	E
39995272	GSU0161	hypothetical protein GSU0161						0	G. sulfurreducens	179230	179358	+	42	2687932	-	-
39995273	GSU0162	L,L-diaminopimelate aminotransferase		1105	GsGmGuPpPcDa	6	SDPTA	0	G. sulfurreducens	179342	180574	+	410	2687776	-	COG0436	E
39995274	GSU0163	hypothetical protein GSU0163		3838	GsGm--------	2		0	G. sulfurreducens	180697	180984	+	95	2687941	-	-
39995275	GSU0164	hypothetical protein GSU0164		2732	GsGm--------	2		0	G. sulfurreducens	180981	181343	+	120	2687949	-	COG4190	K
39995276	GSU0165	hypothetical protein GSU0165	Y					0	G. sulfurreducens	181411	182766	+	451	2687917	-	COG4938	S
39995277	GSU0166	hypothetical protein GSU0166						0	G. sulfurreducens	182895	182993	-	32	2687926	-	-
39995278	GSU0167	hypothetical protein GSU0167						0	G. sulfurreducens	183332	183637	+	101	2687937	-	COG1943	L
39995279	GSU0168	Fic family protein		2232	Gs--Gu----Da	3		0	G. sulfurreducens	183883	185049	+	388	2687754	-	COG3177	S
39995280	GSU0169	ABC transporter, ATP-binding protein		525	GsGmGuPpPcDa	6		0	G. sulfurreducens	185171	186808	+	545	2687249	-	COG0488	R
39995281	GSU0170	hypothetical protein GSU0170		937	GsGmGuPpPcDa	6		0	G. sulfurreducens	186838	187320	+	160	2687862	-	COG0782	K
39995282	GSU0171	YaiI/YqxD family protein		329	GsGmGuPpPcDa	6		0	G. sulfurreducens	187341	187796	+	151	2687915	-	COG1671	S
39995283	GSU0172	hypothetical protein GSU0172	Y					0	G. sulfurreducens	188001	188378	+	125	2687894	-	COG3324	R
39995284	GSU0173	hypothetical protein GSU0173		1598	Gs--GuPpPcDa	5		0	G. sulfurreducens	188832	189356	+	174	2687904	-	-
39995285	GSU0174	acetyl-CoA hydrolase/transferase family protein		24	GsGmGuPpPcDa	11		0	G. sulfurreducens	189553	191115	-	520	2687745	-	COG0427	C
39995286	GSU0175	transcriptional regulator, TetR family		940	GsGmGu--PcDa	5		0	G. sulfurreducens	191349	191960	+	203	2687867	-	COG1309	K
39995287	GSU0176	hypothetical protein GSU0176		3519	Gs--Gu------	2		0	G. sulfurreducens	192082	192456	+	124	2687895	-	-
39995288	GSU0177	acetyltransferase, GNAT family		2004	GsGmGu--Pc--	4		0	G. sulfurreducens	192466	192987	+	173	2687757	-	COG3153	R
39995289	GSU0178	hypothetical protein GSU0178		1589	Gs--GuPpPcDa	5		0	G. sulfurreducens	193093	193437	-	114	2687659	-	COG1733	K
39995290	GSU0179	NADPH-dependent FMN reductase domain protein		1705	Gs----PpPc--	3		0	G. sulfurreducens	193592	194227	+	211	2687784	-	COG0655	R
39995291	GSU0180	hypothetical protein GSU0180		1704	Gs--GuPpPc--	4		0	G. sulfurreducens	194383	194892	+	169	2687819	-	COG1451	R
39995292	GSU0181	lipoprotein, putative		1714	GsGmGuPp----	4		0	G. sulfurreducens	194938	195867	-	309	2687873	-	COG3034	S
39995293	GSU0182	lipoprotein, putative		2371	Gs--GuPp----	3		0	G. sulfurreducens	196023	196325	-	100	2687881	-	-
39995294	GSU0183	lipoprotein, putative		125	GsGmGuPpPc--	7		0	G. sulfurreducens	196424	197731	-	435	2687831	-	COG1376	S
39995295	GSU0184	HAD-superfamily hydrolase, subfamily IA, variant 1		2003	GsGmGuPp----	4		0	G. sulfurreducens	198316	198963	+	215	2687805	-	COG0637	R
39995296	GSU0185	hypothetical protein GSU0185		782	GsGmGuPpPcDa	6		0	G. sulfurreducens	198989	200209	-	406	2687796	-	-
39995297	GSU0187	hypothetical protein GSU0187		2000	GsGmGu--Pc--	4		0	G. sulfurreducens	200953	201300	-	115	2687828	-	COG3357	K
39995298	GSU0188	hypothetical protein GSU0188						0	G. sulfurreducens	201297	201641	-	114	2687818	-	-
39995299	GSU0189	ATP-dependent RNA helicase DbpA		1615	Gs--Gu----Da	3		0	G. sulfurreducens	201957	203339	+	460	2687824	dbpA	COG0513	LKJ
39995300	GSU0190	hypothetical protein GSU0190						0	G. sulfurreducens	203317	203628	-	103	2687836	-	-
39995301	GSU0191	cold-shock domain family protein		3829	GsGm--------	2		0	G. sulfurreducens	203766	203966	-	66	2687816	-	-
39995302	GSU0192	hypothetical protein GSU0192		2002	GsGmGuPp----	4		0	G. sulfurreducens	204369	204611	+	80	2687740	-	-
39995303	GSU0193	L-sorbosone dehydrogenase, putative		2162	Gs--Gu--PcDa	4	SBDH	0	G. sulfurreducens	204852	205991	-	379	2687841	-	COG2133	G
39995304	GSU0194	hypothetical protein GSU0194		2390	GsGmGu------	3		0	G. sulfurreducens	206161	207243	+	360	2687849	-	-
39995305	GSU0195	hypothetical protein GSU0195		1239	GsGmGuPpPc--	5		0	G. sulfurreducens	207298	207516	+	72	2687778	-	COG3360	S
39995306	GSU0196	thioesterase family protein		2969	Gs--Gu----Da	3		0	G. sulfurreducens	207610	208098	-	162	2687837	-	COG2050	Q
39995307	GSU0197	oxidoreductase, short chain dehydrogenase/reductase family		2370	Gs--GuPp----	3		0	G. sulfurreducens	208179	208943	-	254	2687834	-	COG4221	R
39995308	GSU0198	hypothetical protein GSU0198	Y					0	G. sulfurreducens	209066	209656	+	196	2687779	-	-
39995309	GSU0199	hypothetical protein GSU0199						0	G. sulfurreducens	209939	210115	-	58	2687770	-	-
39995310	GSU0200	isoquinoline 1-oxidoreductase, alpha subunit		30	GsGmGuPpPc--	9		0	G. sulfurreducens	210179	210649	+	156	2687806	iorA	COG2080	C
39995311	GSU0201	isoquinoline 1-oxidoreductase, beta subunit		3768	GsGm--------	2		0	G. sulfurreducens	210646	212817	+	723	2687811	iorB	COG1529	C
39995312	GSU0202	hypothetical protein GSU0202		1288	GsGm--PpPc--	4		0	G. sulfurreducens	212880	213620	+	246	2685375	-	COG1975	O
39995313	GSU0203	hypothetical protein GSU0203		295	GsGmGuPpPc--	6		0	G. sulfurreducens	213617	214228	+	203	2687812	-	COG2068	R
39995314	GSU0204	radical SAM domain protein		2866	Gs--Gu----Da	3		0	G. sulfurreducens	214293	215651	+	452	2687813	-	COG1032	C
39995315	GSU0205	transcriptional regulator, TetR family		4065	Gs--------Da	2		0	G. sulfurreducens	215676	216302	+	208	2687746	-	COG1309	K
39995316	GSU0206	zinc transporter ZupT	Y					0	G. sulfurreducens	216299	217201	+	300	2687815	-	COG0428	P
39995317	GSU0207	cold-shock domain family protein		55	GsGmGuPpPcDa	9		0	G. sulfurreducens	217397	217597	+	66	2687733	-	-
39995318	GSU0208	hypothetical protein GSU0208		3827	GsGm--------	2		0	G. sulfurreducens	217769	218569	+	266	2687522	-	-
39995319	GSU0209	hypothetical protein GSU0209						0	G. sulfurreducens	218729	218923	+	64	2687794	-	-
39995320	GSU0210	hypothetical protein GSU0210						0	G. sulfurreducens	219077	220039	+	320	2687767	-	COG2984	R
39995321	GSU0211	ABC transporter, permease protein, putative						0	G. sulfurreducens	220056	220967	+	303	2687729	-	COG4120	R
39995322	GSU0212	ABC transporter, ATP-binding protein						0	G. sulfurreducens	220960	221757	+	265	2687795	-	COG1101	R
39995323	GSU0213	radical SAM domain protein		2176	GsGm----PcDa	4		0	G. sulfurreducens	222018	223307	+	429	2687756	-	COG1032	C
39995324	GSU0214	hypothetical protein GSU0214		1477	GsGmGuPp--Da	5		0	G. sulfurreducens	223673	224560	+	295	2687785	-	COG2607	R
39995325	GSU0215	folD bifunctional protein		3826	GsGm--------	2	MTHFC, MTHFD	0	G. sulfurreducens	224725	225597	+	290	2687787	folD-1	COG0190	H
39995326	GSU0216	hypothetical protein GSU0216		2765	Gs--Gu----Da	3		0	G. sulfurreducens	225681	225896	-	71	2687769	-	-
39995327	GSU0217	nitroreductase family protein		919	GsGmGu------	4		0	G. sulfurreducens	226424	226990	+	188	2685352	-	COG0778	C
39995328	GSU0218	hypothetical protein GSU0218		1999	GsGm----Pc--	3		0	G. sulfurreducens	227086	227922	+	278	2687724	-	COG1999	R
39995329	GSU0219	cytochrome c oxidase, subunit I		1998	GsGm----Pc--	3		0	G. sulfurreducens	227919	229544	+	541	2687592	-	COG0843	C
39995330	GSU0220	cytochrome c oxidase, subunit III		1997	GsGmGu--Pc--	4		0	G. sulfurreducens	229541	230143	+	200	2687629	-	COG1845	C
39995331	GSU0221	cytochrome c oxidase, subunit IV		2728	GsGm----Pc--	3		0	G. sulfurreducens	230160	230450	+	96	2687601	-	COG5605	S
39995332	GSU0222	cytochrome c oxidase, subunit II		1996	GsGmGu--Pc--	4		1	G. sulfurreducens	230508	231374	+	288	2687688	-	COG1622	C
39995333	GSU0223	protoheme IX farnesyl transferase, putative		1995	GsGm--------	2		0	G. sulfurreducens	231371	232183	+	270	2687731	-	COG0109	O
39995334	GSU0224	hypothetical protein GSU0224		1369	GsGmGuPpPc--	5		0	G. sulfurreducens	232204	232536	-	110	2687693	-	COG1917	S
39995335	GSU0225	hypothetical protein GSU0225						0	G. sulfurreducens	232553	232768	+	71	2687720	-	-
39995336	GSU0226	L-lactate permease, putative	Y				L-LACt4	0	G. sulfurreducens	232930	234558	+	542	2687591	-	COG1620	C
39995337	GSU0227	type II DNA modification methyltransferase, putative		3825	GsGm--------	2		0	G. sulfurreducens	234575	235492	+	305	2687580	-	COG0270	L
39995338	GSU0228	peptidyl-prolyl cis-trans isomerase, FKBP-type, putative		936	GsGmGuPpPcDa	6		0	G. sulfurreducens	235556	236059	-	167	2687545	-	COG1047	O
39995339	GSU0229	acyl-CoA synthetase		2970	GsGm------Da	3		0	G. sulfurreducens	236228	237880	+	550	2687728	alkK	COG0318	IQ
39995340	GSU0230	twitching motility protein PilT		2726	GsGm--Pp----	3		0	G. sulfurreducens	237886	238956	-	356	2687491	pilT-2	COG2805	NU
39995341	GSU0231	hypothetical protein GSU0231		2725	GsGm--Pp----	3		0	G. sulfurreducens	239002	240777	-	591	2687640	-	-
39995342	GSU0232	hypothetical protein GSU0232						0	G. sulfurreducens	240866	240973	-	35	2687615	-	-
39995343	GSU0233	hypothetical protein GSU0233		1994	GsGmGuPp----	4		0	G. sulfurreducens	241033	241692	+	219	2687631	-	-
39995344	GSU0234	transporter, FNT family		2844	Gs------PcDa	3		0	G. sulfurreducens	241707	242519	+	270	2687607	-	COG2116	P
39995345	GSU0235	S1 RNA binding domain protein		405	GsGmGuPpPcDa	6		0	G. sulfurreducens	242523	244808	-	761	2687602	-	COG2183	K
39995346	GSU0236	hypothetical protein GSU0236		1398	GsGmGuPpPc--	5		0	G. sulfurreducens	244889	245305	-	138	2687579	-	COG3011	S
39995347	GSU0237	MaoC-like domain protein		2917	GsGm------Da	3		0	G. sulfurreducens	245317	245793	-	158	2687126	-	COG2030	I
39995348	GSU0238	radical SAM domain protein		1548	GsGmGuPp----	4		0	G. sulfurreducens	245855	247240	-	461	2687633	-	COG1032	C
39995349	GSU0239	hypothetical protein GSU0239		833	GsGmGuPpPcDa	6		0	G. sulfurreducens	247237	247659	-	140	2687637	-	COG0824	R
39995350	GSU0240	malonyl Coa-acyl carrier protein transacylase, putative		2587	GsGmGu------	3	MACPMT	0	G. sulfurreducens	247661	248503	-	280	2687614	-	COG0331	I
39995351	GSU0241	BchE/P-methylase family protein		1547	GsGmGuPp--Da	5		0	G. sulfurreducens	248506	249798	-	430	2687620	-	COG1032	C
39995352	GSU0242	acyl carrier protein		836	GsGmGuPpPcDa	6		0	G. sulfurreducens	249795	250052	-	85	2686115	acpP-1	COG0236	IQ
39995353	GSU0243	hypothetical protein GSU0243		835	GsGmGuPpPcDa	6		0	G. sulfurreducens	250057	250956	-	299	2687540	-	COG1560	M	COG4261	R
39995354	GSU0244	radical SAM domain protein		2588	GsGmGu------	3		1	G. sulfurreducens	251048	252424	-	458	2687510	-	COG0535	R
39995355	GSU0245	glycosyl transferase, group 2 family protein		834	GsGmGuPpPcDa	6		0	G. sulfurreducens	252474	253136	-	220	2687584	-	COG0463	M
39995356	GSU0246	polysaccharide deacetylase domain protein		2589	GsGmGu------	3		0	G. sulfurreducens	253121	253951	-	276	2687628	-	-
39995357	GSU0247	radical SAM domain protein		3668	GsGm--------	2		0	G. sulfurreducens	254133	255596	+	487	2687613	-	COG1032	C
39995358	GSU0248	BchE/P-methylase family protein		3669	GsGm--------	2		0	G. sulfurreducens	255596	256882	+	428	2687617	-	COG1032	C
39995359	GSU0249	hypothetical protein GSU0249						0	G. sulfurreducens	256943	257920	+	325	2687585	-	-
39995360	GSU0250	hypothetical protein GSU0250		3518	Gs----Pp----	2		0	G. sulfurreducens	257966	258406	+	146	2687590	-	-
39995361	GSU0251	hypothetical protein GSU0251						0	G. sulfurreducens	258486	258791	-	101	2687535	-	-
39995362	GSU0252	ISGsu1, transposase		4	GsGm--PpPc--	17		0	G. sulfurreducens	259068	260186	+	372	2687497	-	COG3385	L
39995363	GSU0253	sensory box histidine kinase	Y					0	G. sulfurreducens	260497	262989	+	830	2687569	-	COG2202	T	COG2203	T
39995364	GSU0254	DNA-binding response regulator, LuxR family		13	Gs--GuPpPcDa	10		0	G. sulfurreducens	262990	263637	+	215	2687600	-	COG2197	TK
39995365	GSU0255	sensory box histidine kinase		36	GsGmGuPpPcDa	9		0	G. sulfurreducens	263840	265690	+	616	2686830	-	COG0642	T	COG2202	T
39995366	GSU0256	hypothetical protein GSU0256						0	G. sulfurreducens	265796	266233	+	145	2687519	-	COG2703	P
39995367	GSU0257	hypothetical protein GSU0257		285	GsGmGuPpPc--	6		0	G. sulfurreducens	266321	266611	-	96	2687547	-	COG1359	S
39995368	GSU0258	hypothetical protein GSU0258						0	G. sulfurreducens	266599	266805	-	68	2687492	-	-
39995369	GSU0259	flavoredoxin		107	GsGmGuPpPcDa	8		0	G. sulfurreducens	266802	267371	-	189	2687514	-	COG1853	R
39995370	GSU0260	universal stress protein family		1489	Gs----Pp--Da	4		0	G. sulfurreducens	267578	268045	-	155	2686946	-	COG0589	T
39995371	GSU0261	sodium/hydrogen exchanger family protein					NAt7	0	G. sulfurreducens	268106	269872	-	588	2687538	-	COG1226	P	COG4651	P
39995372	GSU0263	hypothetical protein GSU0263						0	G. sulfurreducens	270284	270679	-	131	2686786	-	-
39995373	GSU0262	hypothetical protein GSU0262						0	G. sulfurreducens	270365	270475	+	36	2687544	-	-
39995374	GSU0264	drug resistance transporter, Bcr/CflA family		410	GsGm--Pp----	3		0	G. sulfurreducens	270803	272038	-	411	2687145	-	-
39995375	GSU0265	hypothetical protein GSU0265		2182	Gs------Pc--	2		0	G. sulfurreducens	272096	272998	-	300	2686951	-	COG0679	R
39995376	GSU0266	transcriptional regulator, LysR family		2806	GsGm------Da	3		0	G. sulfurreducens	273393	274316	+	307	2687505	-	COG0583	K
39995377	GSU0267	transcriptional regulator, GntR family		2369	Gs----PpPc--	3		0	G. sulfurreducens	274646	275392	+	248	2685622	-	COG2188	K
39995378	GSU0268	hypothetical protein GSU0268		3516	Gs----Pp----	2		0	G. sulfurreducens	275389	276222	+	277	2687511	-	COG0730	R
39995379	GSU0269	hypothetical protein GSU0269		3515	Gs----Pp----	2		0	G. sulfurreducens	276219	276533	+	104	2686681	-	COG4272	S
39995380	GSU0270	glucosamine--fructose-6-phosphate aminotransferase (isomerizing)		86	GsGmGuPpPcDa	8	GF6PTA	0	G. sulfurreducens	276632	278461	-	609	2687531	glmS	COG0449	M
39995381	GSU0271	UDP-N-acetylglucosamine pyrophosphorylase		687	GsGmGuPpPcDa	6	UAGDP	0	G. sulfurreducens	278527	279957	-	476	2687506	glmU	COG1207	M
39995382	GSU0272	hypothetical protein GSU0272		686	GsGmGuPpPcDa	6		0	G. sulfurreducens	280118	280663	+	181	2687523	-	-
39995383	GSU0273	radical SAM domain protein		685	GsGmGuPpPcDa	6		0	G. sulfurreducens	280807	282576	+	589	2687446	-	COG1032	C
39995384	GSU0274	cytochrome c family protein		2066	GsGmGu----Da	4		9	G. sulfurreducens	282877	284736	+	619	2687481	-	-
39995385	GSU0275	hypothetical protein GSU0275						0	G. sulfurreducens	285027	285218	-	63	2687520	-	-
39995386	GSU0276	secretion protein, HlyD family		2130	Gs--Gu----Da	3		0	G. sulfurreducens	285252	286424	-	390	2686940	-	COG0845	M
39995387	GSU0277	ABC transporter, ATP-binding/permease protein		2129	Gs--Gu------	2		0	G. sulfurreducens	286417	288585	-	722	2687461	-	COG2274	V
39995388	GSU0278	outer membrane efflux protein						0	G. sulfurreducens	288582	289847	-	421	2687498	-	COG1538	MU
39995389	GSU0279	cadherin domain/calx-beta domain protein	Y					0	G. sulfurreducens	289984	307683	-	5899	2687003	-	-
39995390	GSU0280	transcriptional regulator, Fis family						0	G. sulfurreducens	307916	309268	-	450	2687472	-	COG2204	T
39995391	GSU0282	hypothetical protein GSU0282						0	G. sulfurreducens	311187	311447	+	86	2687479	-	-
39995392	GSU0283	sensor histidine kinase		1225	GsGmGuPpPc--	5		1	G. sulfurreducens	311626	313428	-	600	2687486	-	COG0642	T
39995393	GSU0284	dnaK suppressor protein		532	GsGmGuPpPcDa	6		0	G. sulfurreducens	313467	313823	-	118	2686851	dksA	COG1734	T
39995394	GSU0285	DNA repair protein RadA		1226	GsGmGuPpPc--	5		0	G. sulfurreducens	313908	315260	-	450	2687470	radA	COG1066	O
39995395	GSU0286	PBS lyase HEAT-like repeat protein		1190	GsGmGuPpPcDa	6		0	G. sulfurreducens	315412	317049	+	545	2686797	-	COG1413	C
39995396	GSU0287	HD domain protein		1651	GsGmGu--PcDa	5		0	G. sulfurreducens	317042	318403	+	453	2686997	-	COG2206	T
39995397	GSU0288	PBS lyase HEAT-like repeat protein		1189	GsGmGuPpPcDa	6		0	G. sulfurreducens	318413	319033	-	206	2685300	-	COG1413	C
39995398	GSU0289	hypothetical protein GSU0289		2406	GsGmGu------	3		0	G. sulfurreducens	319102	319434	+	110	2686980	-	-
39995399	GSU0290	3-oxoacyl-(acyl-carrier-protein) synthase III		1730	GsGmGuPp----	4	AACPAT, ACMAT1, KAS1, KAS17, KAS3, KAS4, KAS7, KAS9, MCMAT2, MCMAT3, MCMAT4, MCMAT5, MCMAT6, MCMAT7, MCMAT8	0	G. sulfurreducens	319532	320512	+	326	2687476	fabH-1	COG0332	I
39995400	GSU0291	CheR methyltransferase, SAM binding domain protein, putative		1731	GsGmGuPp----	4		0	G. sulfurreducens	320502	321560	-	352	2686994	-	COG1352	NT
39995401	GSU0292	hypothetical protein GSU0292		2407	GsGmGu------	3		0	G. sulfurreducens	321610	321951	+	113	2686957	-	-
39995402	GSU0293	protein-glutamate methylesterase		1732	GsGmGuPp----	4		0	G. sulfurreducens	321952	323040	-	362	2686644	cheB-1	COG2201	NT
39995403	GSU0294	HD domain protein		758	GsGmGuPpPcDa	6		0	G. sulfurreducens	323047	323958	-	303	2686899	-	COG1639	T
39995404	GSU0295	chemotaxis protein methyltransferase CheR		1733	GsGmGuPp----	4		0	G. sulfurreducens	323955	324788	-	277	2686926	cheR-1	COG1352	NT
39995405	GSU0296	chemotaxis protein CheA, putative		757	GsGmGuPpPcDa	6		0	G. sulfurreducens	324839	326671	-	610	2687081	-	COG0643	NT
39995406	GSU0297	purine-binding chemotaxis protein CheW		9	GsGmGuPpPcDa	13		0	G. sulfurreducens	326720	327214	-	164	2686939	cheW-1	COG0835	NT
39995407	GSU0298	sigma-54 dependent DNA-binding response regulator, interruption-C		1524	GsGmGu--PcDa	5		0	G. sulfurreducens	327608	328606	+	332	2686376	-	COG2204	T
39995408	GSU0299	ISGsu1, transposase		4	GsGm--PpPc--	17		0	G. sulfurreducens	328610	329728	-	372	2686976	-	COG3385	L
39995409	GSU0300	sigma-54 dependent DNA-binding response regulator, interruption-N						0	G. sulfurreducens	329817	330251	+	144	2686818	-	COG2204	T
39995410	GSU0301	lytic murein transglycosylase, putative		1227	GsGmGuPpPc--	5		0	G. sulfurreducens	330437	331027	+	196	2686985	-	COG0741	M
39995411	GSU0302	hypothetical protein GSU0302		2031	GsGmGuPp----	4		0	G. sulfurreducens	331170	333134	+	654	2686915	-	-
39995412	GSU0303	sensory box protein		2754	GsGmGu------	3		1	G. sulfurreducens	333197	334414	+	405	2686969	-	COG5002	T
39995413	GSU0304	aminopeptidase N	Y					0	G. sulfurreducens	334411	337044	-	877	2686967	pepN	COG0308	E
39995414	GSU0305	hydrogenase accessory protein HypB		2018	GsGmGuPp----	4		0	G. sulfurreducens	337596	338360	+	254	2686934	hypB	COG0378	OK
39995415	GSU0306	hydrogenase maturation protein HypF		2019	GsGmGuPp----	4		0	G. sulfurreducens	338376	340667	+	763	2686937	hypF	COG0068	O
39995416	GSU0307	hydrogenase assembly chaperone hypC/hupF		2020	GsGmGuPp----	4		0	G. sulfurreducens	340674	340904	+	76	2686959	hypC	COG0298	O
39995417	GSU0308	hydrogenase expression/formation protein HypD		2021	GsGmGuPp----	4		0	G. sulfurreducens	340904	341995	+	363	2686961	hypD	-
39995418	GSU0309	hydrogenase expression/formation protein HypE		2022	GsGmGuPp----	4		0	G. sulfurreducens	342016	343029	+	337	2686917	hypE	COG0309	O
39995419	GSU0310	hypothetical protein GSU0310		2226	GsGmGu------	3		0	G. sulfurreducens	343116	343970	+	284	2686932	-	COG1752	R
39995420	GSU0311	hypothetical protein GSU0311						0	G. sulfurreducens	344076	344207	-	43	2686853	-	-
39995421	GSU0312	hypothetical protein GSU0312		2023	GsGmGu------	4		0	G. sulfurreducens	344230	344508	+	92	2686807	-	-
39995422	GSU0313	dnaJ domain protein		3845	GsGm--------	2		0	G. sulfurreducens	344584	345351	+	255	2686826	-	COG0484	O	COG2214	O
39995423	GSU0314	general secretion protein E N-terminal domain protein		302	GsGmGuPp----	5		0	G. sulfurreducens	345463	346566	+	367	2686892	-	COG2804	NU
39995424	GSU0315	hypothetical protein GSU0315						0	G. sulfurreducens	346535	347002	-	155	2686861	-	-
39995425	GSU0316	hypothetical protein GSU0316						0	G. sulfurreducens	346965	347660	-	231	2686846	-	-
39995426	GSU0317	hypothetical protein GSU0317		1418	GsGmGu----Da	5		0	G. sulfurreducens	348045	348776	+	243	2686880	-	-
39995427	GSU0318	peptidase, M48 family		761	GsGmGuPpPc--	5		0	G. sulfurreducens	348883	350127	+	414	2685239	-	COG0501	O
39995428	GSU0319	hypothetical protein GSU0319		2391	GsGmGu------	3		0	G. sulfurreducens	350163	351002	-	279	2686927	-	-
39995429	GSU0320	hypothetical protein GSU0320		2046	GsGmGu----Da	4		0	G. sulfurreducens	350999	351547	-	182	2687106	-	-
39995430	GSU0321	general secretion pathway protein L, putative		2392	GsGmGu------	3		0	G. sulfurreducens	351544	352860	-	438	2686889	-	-
39995431	GSU0322	general secretion pathway protein K		2047	GsGmGu----Da	4		0	G. sulfurreducens	352860	353780	-	306	2686728	gspK	COG3156	U
39995432	GSU0323	general secretion pathway protein j, putative		2048	GsGmGu----Da	4		0	G. sulfurreducens	353777	354337	-	186	2686835	-	-
39995433	GSU0324	general secretion pathway protein I, putative		2393	GsGmGu------	3		0	G. sulfurreducens	354384	354740	-	118	2686686	-	-
39995434	GSU0325	general secretion pathway protein H, putative		2049	GsGmGu----Da	4		0	G. sulfurreducens	354737	355264	-	175	2686913	-	-
39995435	GSU0326	general secretion pathway protein G		2050	GsGmGu----Da	4		0	G. sulfurreducens	355233	355676	-	147	2685231	gspG	-
39995436	GSU0327	general secretion pathway protein F		2051	GsGmGu------	3		0	G. sulfurreducens	355703	356914	-	403	2686701	-	COG1459	NU
39995437	GSU0328	general secretion pathway protein E		2052	GsGmGu----Da	4		0	G. sulfurreducens	356895	358439	-	514	2686832	gspE	COG2804	NU
39995438	GSU0329	general secretion pathway protein D, putative		2053	GsGmGu----Da	4		0	G. sulfurreducens	358454	360352	-	632	2686787	-	COG1450	NU
39995439	GSU0330	general secretion pathway protein C, putative		2054	GsGmGu----Da	4		0	G. sulfurreducens	360462	361337	-	291	2686849	-	COG3031	U
39995440	GSU0331	trypsin domain/PDZ domain protein		1146	GsGmGuPpPcDa	6		0	G. sulfurreducens	361506	362900	+	464	2686703	-	COG0265	O
39995441	GSU0332	aminopeptidase A/I		1415	GsGmGu----Da	4		0	G. sulfurreducens	362976	364466	+	496	2686847	pepA	-
39995442	GSU0333	ATP synthase F0, C subunit		95	GsGmGuPpPcDa	8	ATPS4	0	G. sulfurreducens	364544	364819	-	91	2685250	atpE	COG0636	C
39995443	GSU0334	ATP synthase F0, A subunit		94	GsGmGuPpPcDa	8	ATPS4	0	G. sulfurreducens	364879	365568	-	229	2686822	atpB	-
39995444	GSU0335	hypothetical protein GSU0335		1220	GsGmGuPp----	5		0	G. sulfurreducens	365573	365959	-	128	2686854	-	-
39995445	GSU0336	hypothetical protein GSU0336		182	GsGmGuPpPcDa	7		0	G. sulfurreducens	365931	366176	-	81	2686755	-	-
39995446	GSU0337	glutamate-1-semialdehyde-2,1-aminomutase		1191	GsGmGuPpPcDa	6	G1SAT	0	G. sulfurreducens	366273	367556	-	427	2687321	hemL	COG0001	H
39995447	GSU0338	NADH dehydrogenase I, A subunit		239	GsGmGuPp--Da	7	NADH5	0	G. sulfurreducens	367863	368219	+	118	2686820	nuoA-1	COG0838	C
39995448	GSU0339	NADH dehydrogenase I, B subunit		240	GsGmGuPp--Da	7	NADH5	0	G. sulfurreducens	368210	368722	+	170	2686798	nuoB	COG0377	C
39995449	GSU0340	NADH dehydrogenase I, C subunit		241	GsGmGuPp----	6	NADH5	0	G. sulfurreducens	368755	369243	+	162	2686824	nuoC	-
39995450	GSU0341	NADH dehydrogenase I, D subunit		242	GsGmGuPp--Da	7	NADH5	0	G. sulfurreducens	369296	370468	+	390	2686736	nouD	COG0649	C
39995451	GSU0342	NADH dehydrogenase I, E subunit		1221	GsGmGu------	3	NADH5	0	G. sulfurreducens	370496	371017	+	173	2686723	nuoE-1	COG1905	C
39995452	GSU0343	NADH dehydrogenase I, F subunit		1726	GsGmGu--Pc--	4	NADH5	0	G. sulfurreducens	371053	372828	+	591	2686629	nouF	COG1145	C	COG1894	C
39995453	GSU0344	NADH dehydrogenase I, G subunit, putative		1222	GsGmGu------	3	NADH5	0	G. sulfurreducens	372869	375349	+	826	2686811	-	COG3383	R
39995454	GSU0345	NADH dehydrogenase I, H subunit		2221	GsGmGu----Da	4	NADH5	0	G. sulfurreducens	375402	376448	+	348	2687263	nuoH-1	COG1005	C
39995455	GSU0346	NADH dehydrogenase I, I subunit		243	GsGmGuPp--Da	7	NADH5	0	G. sulfurreducens	376470	376868	+	132	2685556	nuoI-1	COG1143	C
39995456	GSU0347	NADH dehydrogenase I, J subunit		244	GsGmGuPp--Da	7	NADH5	0	G. sulfurreducens	376879	377382	+	167	2686802	nouJ	COG0839	C
39995457	GSU0348	NADH dehydrogenase I, K subunit		2222	GsGmGu----Da	4	NADH5	0	G. sulfurreducens	377401	377703	+	100	2686806	nuoK	COG0713	C
39995458	GSU0349	NADH dehydrogenase I, L subunit		245	GsGmGuPp--Da	7	NADH5	0	G. sulfurreducens	377757	379757	+	666	2686731	nuoL-1	COG1009	CP
39995459	GSU0350	NADH dehydrogenase I, M subunit		246	GsGmGuPp--Da	7	NADH5	0	G. sulfurreducens	379791	381359	+	522	2686727	nuoM-1	COG1008	C
39995460	GSU0351	NADH dehydrogenase I, N subunit		26	GsGmGuPpPcDa	11	NADH5	0	G. sulfurreducens	381394	382848	+	484	2686669	nuoN-1	COG1007	C
39995461	GSU0352	thiol peroxidase		2120	GsGm--Pp--Da	4	GSHPO	0	G. sulfurreducens	382951	383466	+	171	2686605	psaD	COG2077	O
39995462	GSU0353	hypothetical protein GSU0353		1990	GsGmGuPp----	4		0	G. sulfurreducens	383605	384051	+	148	2686682	-	COG1238	S
39995463	GSU0354	hypothetical protein GSU0354		1991	GsGm----Pc--	4		0	G. sulfurreducens	384038	385228	+	396	2686553	-	COG3864	S
39995464	GSU0355	hypothetical protein GSU0355		3807	GsGm--------	2		0	G. sulfurreducens	385231	385635	+	134	2686551	-	-
39995465	GSU0357	cytochrome c family protein		2367	Gs--GuPp----	3		7	G. sulfurreducens	387351	388952	-	533	2686503	-	COG3303	P
39995466	GSU0358	iron-sulfur cluster-binding protein						0	G. sulfurreducens	388985	389410	-	141	2686748	-	-
39995467	GSU0359	sensory box protein/sigma-54 dependent transcriptional regulator		2218	GsGm------Da	4		0	G. sulfurreducens	389808	391184	-	458	2686749	-	COG2204	T	COG3829	KT
39995468	GSU0360	OmpA domain protein		1035	GsGm--PpPcDa	6		0	G. sulfurreducens	391444	392733	+	429	2686665	-	COG2885	M
39995469	GSU0361	PPIC-type PPIASE domain protein		3514	Gs--Gu------	2		0	G. sulfurreducens	392844	393737	-	297	2686737	-	COG0760	O
39995470	GSU0362	hypothetical protein GSU0362		2422	GsGmGu------	3		0	G. sulfurreducens	393987	394442	+	151	2686666	-	-
39995471	GSU0363	ATP-dependent helicase DinG		1155	GsGmGuPpPcDa	6		0	G. sulfurreducens	394457	396979	-	840	2686700	dinG	COG1199	KL
39995472	GSU0364	cytochrome c3		58	GsGmGuPp--Da	9		3	G. sulfurreducens	397076	397351	-	91	2686592	cyd-1	-
39995473	GSU0365	cytochrome c3		3545	GsGm--------	2		3	G. sulfurreducens	397486	397773	-	95	2686718	cyd-2	-
39995474	GSU0366	transcriptional regulator, putative		2166	GsGmGu----Da	4		0	G. sulfurreducens	397904	398824	+	306	2686722	-	COG1396	K
39995475	GSU0367	radical SAM protein, TIGR01212 family		978	GsGmGuPpPcDa	6		0	G. sulfurreducens	398821	399738	+	305	2686650	-	COG1242	R
39995476	GSU0368	lipoprotein, putative		1744	GsGmGuPp----	4		0	G. sulfurreducens	399774	401024	-	416	2685463	-	COG0729	M	COG4775	M
39995477	GSU0369	FlhB domain protein, putative		727	GsGmGuPpPcDa	6		0	G. sulfurreducens	401190	401462	-	90	2686539	-	COG2257	S
39995478	GSU0370	hypothetical protein GSU0370		1745	GsGmGuPp----	4		0	G. sulfurreducens	401449	403206	-	585	2686617	-	-
39995479	GSU0371	carbohydrate phosphorylase family protein		614	GsGmGuPpPcDa	6	GCOP	0	G. sulfurreducens	403252	405816	-	854	2686696	-	COG0058	G
39995480	GSU0372	sigma-54 dependent DNA-binding response regulator		1746	GsGmGuPp----	4		0	G. sulfurreducens	406003	407388	-	461	2686674	-	COG2204	T
39995481	GSU0373	sensor histidine kinase		1747	GsGmGuPp----	4		0	G. sulfurreducens	407414	408916	-	500	2687165	-	COG0642	T
39995482	GSU0374	hydrogenase expression/formation protein hupa		1748	GsGmGuPp----	4		0	G. sulfurreducens	409015	409347	+	110	2686247	hypA	-
39995483	GSU0375	glycine cleavage system T protein		1749	GsGmGuPp----	4	GCCb	0	G. sulfurreducens	409470	410558	+	362	2685714	gcvT	COG0404	E
39995484	GSU0376	glycine cleavage system H protein		1750	Gs--GuPp----	3	GCCa	0	G. sulfurreducens	410614	410988	+	124	2685678	gcvH-1	COG0509	E
39995485	GSU0377	glycine dehydrogenase subunit 1		1751	GsGmGuPp----	4	GCCa	0	G. sulfurreducens	410988	412334	+	448	2686654	-	COG0403	E
39995486	GSU0378	glycine dehydrogenase subunit 2		1752	GsGmGuPp----	4	GCCa	0	G. sulfurreducens	412325	413770	+	481	2686647	-	COG1003	E
39995487	GSU0379	biotin/lipoate A/B protein ligase family protein		1753	GsGmGuPp----	4		0	G. sulfurreducens	413770	414579	+	269	2686675	-	COG0095	H
39995488	GSU0380	lipoyl synthase		262	GsGmGuPpPc--	6		0	G. sulfurreducens	414576	415487	+	303	2686621	lipA	COG0320	H
39995489	GSU0381	lipoprotein, putative		2423	GsGmGu------	3		0	G. sulfurreducens	415484	415708	+	74	2686670	-	-
39995490	GSU0382	hypothetical protein GSU0382	Y					0	G. sulfurreducens	415717	416121	+	134	2686273	-	COG1765	O
39995491	GSU0383	peptidyl-prolyl cis-trans isomerase, FKBP-type		1645	GsGmGuPp--Da	5		0	G. sulfurreducens	416237	416665	+	142	2686632	-	COG1047	O
39995492	GSU0384	hypothetical protein GSU0384		2197	GsGmGu----Da	4		0	G. sulfurreducens	416747	417223	-	158	2686659	-	COG1633	S
39995493	GSU0385	NADH dehydrogenase subunit, putative		1156	GsGmGuPpPcDa	6		0	G. sulfurreducens	417404	418288	+	294	2686648	-	COG0702	MG
39995494	GSU0386	DNA repair protein RadC		1412	Gs--GuPpPcDa	5		0	G. sulfurreducens	418326	419015	-	229	2686635	radC	COG2003	L
39995495	GSU0387	undecaprenol kinase, putative		1123	GsGmGuPpPc--	5	UDCPK	0	G. sulfurreducens	419107	419916	-	269	2686573	-	-
39995496	GSU0388	hypothetical protein GSU0388		1755	GsGmGuPp----	4		0	G. sulfurreducens	420116	420733	+	205	2686640	-	COG1392	P
39995497	GSU0389	phosphate transporter, putative		1756	GsGmGuPp----	4	PIt6	0	G. sulfurreducens	420726	421727	+	333	2686320	-	COG0306	P
39995498	GSU0390	hypothetical protein GSU0390		652	GsGmGuPpPcDa	6		0	G. sulfurreducens	421780	422262	-	160	2686534	-	COG3216	S
39995499	GSU0391	Outer membrane efflux family protein		2424	GsGmGu------	3		0	G. sulfurreducens	422509	423822	+	437	2686565	-	COG1538	MU
39995500	GSU0392	efflux transporter, RND family, MFP subunit		1757	GsGmGu------	3		0	G. sulfurreducens	423819	424931	+	370	2686533	-	COG0845	M
39995501	GSU0393	hypothetical protein GSU0393						0	G. sulfurreducens	424968	425147	+	59	2686548	-	-
39995502	GSU0394	AcrB/AcrD/AcrF family protein		1599	GsGmGu------	3		0	G. sulfurreducens	425153	428386	+	1077	2685326	-	COG0841	V
39995503	GSU0395	hypothetical protein GSU0395		2425	GsGmGu------	3		0	G. sulfurreducens	428361	428789	+	142	2686549	-	-
39995504	GSU0396	hypothetical protein GSU0396		2158	GsGmGu----Da	4		0	G. sulfurreducens	428803	429015	+	70	2686527	-	-
39995505	GSU0397	metallo-beta-lactamase family protein		96	GsGmGuPp--Da	6		0	G. sulfurreducens	429012	429842	+	276	2686362	-	COG1237	R
39995506	GSU0398	phage shock protein E, putative		1758	GsGmGu------	3		0	G. sulfurreducens	429887	430243	+	118	2686580	-	COG0607	P
39995507	GSU0399	transcriptional regulator, ArsR family		3513	Gs--Gu------	2		0	G. sulfurreducens	430266	430541	+	91	2686515	-	COG0640	K
39995508	GSU0400	methyl-accepting chemotaxis protein		12	GsGmGuPpPcDa	14		0	G. sulfurreducens	430815	432464	+	549	2685688	-	COG0840	NT
39995509	GSU0401	methyl-accepting chemotaxis protein, putative						0	G. sulfurreducens	432601	434220	+	539	2685789	-	COG0840	NT
39995510	GSU0402	hemerythrin family protein		60	GsGmGuPpPcDa	9		0	G. sulfurreducens	434398	434805	+	135	2685800	-	COG2703	P
39995511	GSU0403	chemotaxis protein CheY		759	GsGmGuPpPcDa	6		0	G. sulfurreducens	434966	435328	+	120	2685717	cheY-1	-
39995512	GSU0404	hypothetical protein GSU0404		186	GsGmGuPpPcDa	7		0	G. sulfurreducens	435325	435831	+	168	2686430	-	COG1406	N
39995513	GSU0405	response regulator		760	GsGmGuPpPc--	5		0	G. sulfurreducens	435856	436965	+	369	2686538	-	-
39995514	GSU0406	TPR domain protein		756	GsGmGuPpPcDa	6		0	G. sulfurreducens	437013	439259	+	748	2686531	-	COG0457	R
39995515	GSU0407	flagellar basal-body rod protein FlgB		755	GsGmGuPpPcDa	6		0	G. sulfurreducens	439493	439912	+	139	2686283	flgB	COG1815	N
39995516	GSU0408	flagellar basal-body rod protein FlgC		754	GsGmGuPpPcDa	6		0	G. sulfurreducens	439915	440355	+	146	2686466	flgC	COG1558	N
39995517	GSU0409	flagellar hook-basal body complex protein FliE		753	GsGmGuPpPcDa	6		0	G. sulfurreducens	440461	440763	+	100	2686478	fliE	COG1677	NU
39995518	GSU0410	flagellar M-ring protein FliF		752	GsGmGuPpPcDa	6		0	G. sulfurreducens	440788	442371	+	527	2686495	fliF	COG1766	NU
39995519	GSU0411	flagellar motor switch protein FliG		751	GsGmGuPpPcDa	6		0	G. sulfurreducens	442383	443375	+	330	2686459	fliG	COG1536	N
39995520	GSU0412	flagellar assembly protein fliH, putative		750	GsGmGuPpPcDa	6		0	G. sulfurreducens	443362	444243	+	293	2686514	-	COG1317	NU
39995521	GSU0413	flagellum-specific ATP synthase FliI		749	GsGmGuPpPcDa	6		0	G. sulfurreducens	444236	445561	+	441	2686522	fliI	COG1157	NU
39995522	GSU0414	flagellar protein FliJ, putative		1759	GsGmGuPp----	4		0	G. sulfurreducens	445621	446061	+	146	2686520	-	-
39995523	GSU0415	hypothetical protein GSU0415		748	GsGmGuPpPcDa	6		0	G. sulfurreducens	446076	446585	+	169	2686357	-	COG3334	S
39995524	GSU0416	hypothetical protein GSU0416		747	GsGmGuPpPcDa	6		0	G. sulfurreducens	446799	448238	+	479	2685706	-	COG3144	N
39995525	GSU0417	flagellar hook assembly protein FlgD		230	GsGmGuPpPcDa	7		0	G. sulfurreducens	448263	448919	+	218	2686441	flgD	COG1843	N
39995526	GSU0418	hypothetical protein GSU0418		1099	GsGmGuPpPcDa	6		0	G. sulfurreducens	448927	449313	+	128	2686446	-	-
39995527	GSU0419	flagellar hook protein FlgE		231	GsGmGuPpPcDa	7		0	G. sulfurreducens	449476	450735	+	419	2686295	flgE	COG1749	N
39995528	GSU0420	flagellar protein FliL		744	GsGmGuPpPcDa	6		0	G. sulfurreducens	451106	451627	+	173	2686431	-	COG1580	N
39995529	GSU0421	flagellar motor switch protein FliM		743	GsGmGuPpPcDa	6		0	G. sulfurreducens	451662	452648	+	328	2686462	fliM	COG1868	N
39995530	GSU0422	flagellar motor switch protein FliN		742	GsGmGuPpPcDa	6		0	G. sulfurreducens	452645	452950	+	101	2686456	fliN	COG1886	NU
39995531	GSU0423	flagellar biosynthesis protein FliP		741	GsGmGuPpPcDa	6		0	G. sulfurreducens	453450	454217	+	255	2686281	fliP	COG1338	NU
39995532	GSU0424	flagellar biosynthetic protein FliQ		740	GsGmGuPpPcDa	6		0	G. sulfurreducens	454230	454499	+	89	2686458	fliQ	COG1987	NU
39995533	GSU0425	flagellar biosynthesis protein FliR		739	GsGmGuPpPcDa	6		0	G. sulfurreducens	454550	455344	+	264	2685438	fliR	COG1684	NU
39995534	GSU0426	flagellar biosynthesis protein FlhB		738	GsGm--PpPcDa	5		0	G. sulfurreducens	455349	456407	+	352	2686094	flhB	COG1377	NU
39995535	GSU0427	lipoprotein, putative		3538	GsGm--------	2		0	G. sulfurreducens	456466	456936	-	156	2686386	-	-
39995536	GSU0428	lipoprotein, putative		3539	GsGm--------	2		0	G. sulfurreducens	457223	457777	+	184	2686354	-	-
39995537	GSU0429	hypothetical protein GSU0429		2405	GsGm--------	2		0	G. sulfurreducens	457774	459165	+	463	2686463	-	-
39995538	GSU0430	tail lysozyme, putative		2404	GsGm----Pc--	3		0	G. sulfurreducens	459169	459576	+	135	2686443	-	COG3518	S
39995539	GSU0431	hypothetical protein GSU0431		2403	GsGm--------	2		0	G. sulfurreducens	459605	461338	+	577	2686264	-	COG3519	S
39995540	GSU0432	hypothetical protein GSU0432		2402	GsGm--------	2		0	G. sulfurreducens	461302	462294	+	330	2686355	-	-
39995541	GSU0433	clpB protein, putative						0	G. sulfurreducens	462307	464934	+	875	2686345	-	COG0542	O
39995542	GSU0434	hypothetical protein GSU0434		965	GsGmGuPpPcDa	6		0	G. sulfurreducens	464944	465948	-	334	2686428	-	COG0482	J
39995543	GSU0435	MSHA biogenesis protein MshE, putative		1723	GsGmGuPp----	4		0	G. sulfurreducens	466122	467771	+	549	2686392	-	COG2804	NU
39995544	GSU0436	twitching motility protein PilT		252	GsGmGuPpPcDa	7		0	G. sulfurreducens	467785	468855	+	356	2686364	pilT-3	COG2805	NU
39995545	GSU0437	3-octaprenyl-4-hydroxybenzoate carboxy-lyase		1289	GsGmGuPpPc--	5		0	G. sulfurreducens	469239	470654	+	471	2687261	ubiD	-
39995546	GSU0438	lipoprotein, putative		3532	GsGm--------	2		0	G. sulfurreducens	470654	471184	+	176	2686275	-	-
39995547	GSU0439	prenyltransferase		1158	GsGmGuPpPcDa	6	HBZOPT	0	G. sulfurreducens	471184	472080	+	298	2686406	ubiA	COG0382	H
39995548	GSU0440	3-octaprenyl-4-hydroxybenzoate carboxy-lyase, putative		1159	GsGmGuPpPcDa	6	OPHBDC	0	G. sulfurreducens	472077	472700	+	207	2686375	-	COG0163	H
39995549	GSU0441	radical SAM domain protein		1160	GsGmGuPpPcDa	6		0	G. sulfurreducens	472705	473790	+	361	2686372	-	COG1060	HR
39995550	GSU0442	radical SAM domain protein		1161	GsGmGuPpPcDa	6		0	G. sulfurreducens	473790	474854	+	354	2686387	-	COG1060	HR
39995551	GSU0443	ribonuclease D, putative		1163	GsGmGuPpPcDa	6		0	G. sulfurreducens	475021	476166	+	381	2686317	-	COG0349	J
39995552	GSU0444	hypothetical protein GSU0444		1151	GsGmGuPpPcDa	6		0	G. sulfurreducens	476304	477026	-	240	2686207	-	-
39995553	GSU0445	hypothetical protein GSU0445						0	G. sulfurreducens	476386	477006	+	206	2686351	-	-
39995554	GSU0446	conserved hypothetical protein TIGR00046		1150	GsGm--PpPcDa	5		0	G. sulfurreducens	477066	477848	-	260	2686240	-	COG1385	S
39995555	GSU0447	ribosomal protein L11 methyltransferase		1149	GsGmGuPpPcDa	6		0	G. sulfurreducens	477851	478750	-	299	2686328	prmA	COG2264	J
39995556	GSU0448	hydrolase, putative		2389	GsGmGu------	3	PNTEH	0	G. sulfurreducens	478895	480058	+	387	2686350	-	COG1473	R
39995557	GSU0449	hypothetical protein GSU0449						0	G. sulfurreducens	480111	480215	-	34	2686346	-	-
39995558	GSU0450	hypothetical protein GSU0450		1148	GsGmGuPpPcDa	6		0	G. sulfurreducens	480195	481004	+	269	2687121	-	-
39995559	GSU0451	DNA-binding response regulator		1147	GsGmGuPpPcDa	6		0	G. sulfurreducens	481052	481726	+	224	2686349	-	COG0745	TK
39995560	GSU0452	sensor histidine kinase		1624	GsGmGu--PcDa	5		0	G. sulfurreducens	481730	483139	+	469	2686308	-	COG0642	T
39995561	GSU0453	MTA/SAH nucleosidase		354	GsGmGuPpPcDa	6	AHCYSNS, MTAN	0	G. sulfurreducens	483145	483876	+	243	2686329	pfs	COG0775	F
39995562	GSU0454	hypothetical protein GSU0454		353	GsGmGuPpPcDa	6		0	G. sulfurreducens	483876	484712	+	278	2686147	-	COG2107	R
39995563	GSU0455	rare lipoprotein A domain protein		164	GsGmGuPpPcDa	7		0	G. sulfurreducens	484815	485267	+	150	2686239	-	COG0797	M
39995564	GSU0456	hypothetical protein GSU0456		832	GsGmGuPpPcDa	6		0	G. sulfurreducens	485319	487868	-	849	2686341	-	COG1033	R	COG4258	R
39995565	GSU0457	lipoprotein, putative		1724	GsGmGuPp----	4		0	G. sulfurreducens	487869	488558	-	229	2686292	-	-
39995566	GSU0458	(3R)-hydroxymyristoyl-(acyl-carrier-protein) dehydratase, putative		2584	GsGmGu------	3	HBUHL1, HDDHL5, HDEHL4, HHDHL7, HHYHL2, HOCHL3, HODHL8, HTDHL6, KAS1, KAS17, KAS3, KAS4, KAS7, KAS9	0	G. sulfurreducens	489195	489584	-	129	2686324	-	COG0764	I
39995567	GSU0459	beta-ketoacyl synthase domain protein		2585	GsGmGu------	3	ACMAT1, KAS1, KAS17, KAS3, KAS4, KAS7, KAS9, MCMAT2, MCMAT3, MCMAT4, MCMAT5, MCMAT6, MCMAT7, MCMAT8	0	G. sulfurreducens	489577	490602	-	341	2686323	-	COG0304	IQ
39995568	GSU0460	3-oxoacyl-(acyl-carrier-protein) synthase II		2586	GsGmGu------	3	ACMAT1, KAS1, KAS17, KAS3, KAS4, KAS7, KAS9, MCMAT2, MCMAT3, MCMAT4, MCMAT5, MCMAT6, MCMAT7, MCMAT8	0	G. sulfurreducens	490614	491819	-	401	2686164	fabF-1	COG0304	IQ
39995569	GSU0461	3-oxoacyl-(acyl carrier protein) reductase		1875	GsGmGuPp----	4	HBUR1, HDDR5, HDER4, HHDR7, HHYR2, HOCR3, HODR8, HTDR6, KAS1, KAS17, KAS3, KAS4, KAS7, KAS9	0	G. sulfurreducens	491954	492694	-	246	2686319	fabG-1	COG1028	IQR
39995570	GSU0462	peptidase, M48 family		1652	GsGmGuPp--Da	5		0	G. sulfurreducens	492743	493816	-	357	2686236	-	COG0501	O
39995571	GSU0463	hypothetical protein GSU0463		1653	GsGmGuPp--Da	5		0	G. sulfurreducens	493813	494943	-	376	2686120	-	-
39995572	GSU0464	S4 domain protein		1177	GsGmGuPpPcDa	6		0	G. sulfurreducens	495068	495283	-	71	2686154	-	COG2501	S
39995573	GSU0465	translation elongation factor P		972	GsGmGuPpPcDa	6		0	G. sulfurreducens	495363	495926	+	187	2686244	efp-1	COG0231	J
39995574	GSU0466	cytochrome c551 peroxidase		1478	GsGmGu----Da	5	CYCPO	2	G. sulfurreducens	496167	497207	-	346	2686269	ccpA-1	COG1858	P
39995575	GSU0467	hypothetical protein GSU0467		2366	Gs--Gu------	3		0	G. sulfurreducens	497302	498183	-	293	2686256	-	-
39995576	GSU0468	hypothetical protein GSU0468		3512	Gs--Gu------	2		0	G. sulfurreducens	498210	498722	-	170	2686204	-	-
39995577	GSU0469	hypothetical protein GSU0469						0	G. sulfurreducens	498751	499104	-	117	2686209	-	-
39995578	GSU0470	sigma-54 dependent response regulator		3511	Gs--Gu------	2		0	G. sulfurreducens	499286	500647	-	453	2686241	-	COG2204	T
39995579	GSU0471	sensor histidine kinase		3510	Gs--Gu------	2		0	G. sulfurreducens	500664	501923	-	419	2686187	-	COG0642	T
39995580	GSU0472	hypothetical protein GSU0472		2798	Gs----Pp--Da	3		0	G. sulfurreducens	502068	502532	+	154	2686220	-	COG4276	S
39995581	GSU0473	transcriptional regulator, putative		1241	GsGmGuPpPc--	5		0	G. sulfurreducens	502666	503670	+	334	2686084	-	COG2378	K
39995582	GSU0474	sensory box/GGDEF family protein		38	GsGm--PpPcDa	10		0	G. sulfurreducens	503803	506181	+	792	2686193	-	COG2202	T	COG5001	T
39995583	GSU0475	sensory box histidine kinase		2678	GsGmGu------	3		0	G. sulfurreducens	506171	508039	-	622	2686122	-	COG0642	T
39995584	GSU0476	hypothetical protein GSU0476		2170	GsGmGu----Da	4		0	G. sulfurreducens	508371	509531	+	386	2686127	-	COG1565	S
39995585	GSU0477	hydrolase, haloacid dehalogenase-like family		124	GsGmGuPpPc--	7		0	G. sulfurreducens	509602	510240	+	212	2686203	-	COG1011	R
39995586	GSU0478	hypothetical protein GSU0478		124	GsGmGuPpPc--	7		0	G. sulfurreducens	510237	510695	+	152	2686205	-	COG1633	S
39995587	GSU0479	aspartate ammonia-lyase	Y				ASPT	0	G. sulfurreducens	510727	512118	+	463	2685995	aspA	COG1027	E
39995588	GSU0480	NifU-like domain protein		911	GsGmGuPp--Da	5		0	G. sulfurreducens	512162	512386	+	74	2686188	-	COG0694	O
39995589	GSU0481	hypothetical protein GSU0481		2428	GsGmGu------	3		0	G. sulfurreducens	512423	512623	+	66	2686223	-	-
39995590	GSU0482	cardiolipin synthetase, putative		1760	GsGmGuPp----	4	CLPNS	0	G. sulfurreducens	512758	513948	+	396	2686088	-	COG1502	I
39995591	GSU0483	exsB protein		704	GsGmGuPpPcDa	6		0	G. sulfurreducens	514039	514752	+	237	2686136	-	COG0603	R
39995592	GSU0484	conserved hypothetical protein TIGR00294		705	GsGmGuPpPcDa	6		0	G. sulfurreducens	514818	515594	+	258	2686189	-	COG1469	S
39995593	GSU0485	hypothetical protein GSU0485		1514	GsGmGu--PcDa	5		0	G. sulfurreducens	515708	516445	+	245	2686181	-	COG3222	S
39995594	GSU0486	threonine dehydratase		1498	GsGmGu--Pc--	4	SERD_L, THRD_L	0	G. sulfurreducens	516396	517604	-	402	2686101	ilvA	COG1171	E
39995595	GSU0487	cation efflux family protein		433	GsGmGuPpPcDa	6		0	G. sulfurreducens	517626	518621	-	331	2685939	-	COG1230	P
39995596	GSU0488	thioredoxin reductase		173	GsGmGuPpPcDa	7	TRDR	0	G. sulfurreducens	518779	519729	+	316	2685940	trxB	COG0492	O
39995597	GSU0489	Mg chelatase-related protein		540	GsGmGuPpPcDa	6		0	G. sulfurreducens	519735	521264	+	509	2686173	-	COG0606	O
39995598	GSU0490	acetyl-CoA hydrolase/transferase family protein		24	GsGmGuPpPcDa	11	ATO	0	G. sulfurreducens	521516	523111	+	531	2686163	-	COG0427	C
39995599	GSU0491	ATP-dependent RNA helicase RhlE		1242	GsGmGuPpPc--	5		0	G. sulfurreducens	523215	524567	-	450	2686040	rhlE-1	COG0513	LKJ
39995600	GSU0492	site-specific recombinase, phage integrase family		913	GsGmGuPpPcDa	6		0	G. sulfurreducens	524995	525879	-	294	2686180	-	COG4974	L
39995601	GSU0493	pyridine nucleotide-disulphide oxidoreductase family protein		3552	GsGm--------	2		0	G. sulfurreducens	526070	527329	+	419	2686089	-	COG1252	C
39995602	GSU0494	iron-sulfur cluster-binding protein		1243	GsGmGuPpPc--	5		0	G. sulfurreducens	527317	528447	+	376	2685996	-	COG1145	C	COG2006	S
39995603	GSU0495	hypothetical protein GSU0495						0	G. sulfurreducens	528549	528707	+	52	2686157	-	-
39995604	GSU0496	efflux transporter, RND family, MFP subunit		264	GsGmGuPpPc--	6		0	G. sulfurreducens	528747	529955	+	402	2685884	-	COG0845	M
39995605	GSU0498	hypothetical protein GSU0498		2365	Gs--GuPp----	3		0	G. sulfurreducens	531917	532087	+	56	2686098	-	-
39995606	GSU0499	M23/M37 peptidase domain protein		1029	GsGmGuPpPcDa	6		0	G. sulfurreducens	532095	532850	-	251	2686008	-	COG0739	M
39995607	GSU0500	GTP-binding protein TypA		597	GsGmGuPpPcDa	6		0	G. sulfurreducens	533056	534852	+	598	2686087	typA	COG1217	T
39995608	GSU0501	lipoprotein, putative		914	GsGmGuPpPcDa	6		0	G. sulfurreducens	534968	535732	+	254	2686049	-	COG4105	R
39995609	GSU0502	lipoprotein, putative		2434	GsGmGu------	3		0	G. sulfurreducens	535734	536105	+	123	2686047	-	-
39995610	GSU0503	crcB protein		1245	GsGmGuPpPc--	5		0	G. sulfurreducens	536089	536511	+	140	2686025	-	COG0239	D
39995611	GSU0504	hypothetical protein GSU0504		1244	GsGmGuPpPc--	5		0	G. sulfurreducens	536521	536880	+	119	2686075	-	COG1993	S
39995612	GSU0505	rhodanese-like domain protein		1416	GsGmGu--PcDa	5		0	G. sulfurreducens	536877	537386	+	169	2686054	-	COG0607	P
39995613	GSU0506	methylamine utilization protein MauE, putative		1417	GsGmGu--PcDa	5		0	G. sulfurreducens	537386	537802	+	138	2685585	-	-
39995614	GSU0507	hypothetical protein GSU0507		1143	GsGmGuPpPcDa	6		0	G. sulfurreducens	537876	538460	+	194	2686074	-	COG0344	S
39995615	GSU0508	conserved hypothetical protein TIGR00247		1144	GsGmGuPpPcDa	6		0	G. sulfurreducens	538457	539479	+	340	2686071	-	-
39995616	GSU0509	Fe(III) reductase, alpha subunit		2214	GsGmGu----Da	4	NADPH5	0	G. sulfurreducens	539537	542071	-	844	2686077	sfrA	COG3383	R
39995617	GSU0510	Fe(III) reductase, beta subunit		1617	GsGmGu--PcDa	5	NADPH5	0	G. sulfurreducens	542195	544213	-	672	2685978	sfrB	COG0493	ER
39995618	GSU0511	hypothetical protein GSU0511		1761	GsGmGuPp----	4		0	G. sulfurreducens	544177	545607	+	476	2685987	-	COG2309	E
39995619	GSU0512	hypothetical protein GSU0512		1581	GsGmGuPp--Da	5		0	G. sulfurreducens	545697	547337	+	546	2686029	-	COG1315	L
39995620	GSU0513	dephospho-CoA kinase		1192	GsGmGuPpPcDa	6	DPCOAK	0	G. sulfurreducens	547440	548033	+	197	2687132	-	COG0237	H
39995621	GSU0514	transcriptional regulator, IclR family		1193	GsGmGuPpPcDa	6		0	G. sulfurreducens	548065	548847	-	260	2686044	-	COG1414	K
39995622	GSU0515	universal stress protein family		2433	GsGmGu------	3		0	G. sulfurreducens	549161	549616	+	151	2685982	-	COG0589	T
39995623	GSU0516	hypothetical protein GSU0516		2432	GsGmGu------	3		0	G. sulfurreducens	549749	550540	-	263	2686057	-	COG1082	G
39995624	GSU0517	hypothetical protein GSU0517		2431	GsGmGu------	3		0	G. sulfurreducens	550546	551760	-	404	2685955	-	COG2905	T
39995625	GSU0518	sodium/solute symporter family protein		2056	GsGmGu----Da	4	PROt5	0	G. sulfurreducens	551782	553305	-	507	2686062	-	COG4147	R
39995626	GSU0519	hypothetical protein GSU0519		2057	GsGmGu----Da	4		0	G. sulfurreducens	553298	553624	-	108	2686036	-	COG4327	S
39995627	GSU0520	hypothetical protein GSU0520		1194	GsGmGuPpPcDa	6		0	G. sulfurreducens	553701	554927	-	408	2686060	-	COG0585	S
39995628	GSU0521	methyltransferase, putative		1195	GsGmGuPpPcDa	6		0	G. sulfurreducens	554931	555560	-	209	2685959	-	COG0220	R
39995629	GSU0522	ATP-dependent RNA helicase RhlB		559	GsGmGuPpPcDa	6		0	G. sulfurreducens	555700	557031	+	443	2685920	rhlB	COG0513	LKJ
39995630	GSU0523	para-aminobenzoate synthase, component I		1430	GsGmGuPp--Da	5	ADCL, ADCS	0	G. sulfurreducens	557100	558890	-	596	2685977	pabB	COG0115	EH	COG0147	EH
39995631	GSU0524	hypothetical protein GSU0524		1762	GsGmGuPp----	4		0	G. sulfurreducens	558887	559594	-	235	2686037	-	COG0177	L
39995632	GSU0525	D-tyrosyl-tRNA deacylase		1153	GsGmGuPpPcDa	6		0	G. sulfurreducens	559887	560345	-	152	2685805	dtd	-
39995633	GSU0526	hypothetical protein GSU0526		1188	GsGmGuPpPcDa	6		0	G. sulfurreducens	560342	560863	-	173	2686043	-	-
39995634	GSU0527	trkA domain protein	Y					0	G. sulfurreducens	561008	562702	-	564	2687265	-	COG1226	P
39995635	GSU0528	nitroreductase family protein		108	GsGmGuPpPcDa	8		0	G. sulfurreducens	562724	563548	-	274	2685650	-	COG0778	C	COG1145	C
39995636	GSU0529	endonuclease IV		390	GsGmGuPpPc--	5		0	G. sulfurreducens	563536	564426	-	296	2686004	nfo	COG0648	L
39995637	GSU0530	HIT family protein		1034	GsGmGuPpPc--	5		0	G. sulfurreducens	564430	564849	-	139	2685747	-	COG0537	FGR
39995638	GSU0531	diaminopimelate epimerase		1152	GsGmGuPpPcDa	6	DAPE	0	G. sulfurreducens	564955	565803	-	282	2686033	dapF	COG0253	E
39995639	GSU0532	hypothetical protein GSU0532						0	G. sulfurreducens	565957	566235	-	92	2685968	-	-
39995640	GSU0533	cytochrome c family protein, putative		2121	GsGmGu----Da	4		3	G. sulfurreducens	566260	566664	+	134	2685873	-	-
39995641	GSU0534	Rrf2 family protein		1246	GsGmGuPpPc--	5		0	G. sulfurreducens	566814	567278	+	154	2685750	-	COG1959	K
39995642	GSU0535	cysteine synthase A		1583	GsGmGu--PcDa	5	CYSS	0	G. sulfurreducens	567299	568222	+	307	2685969	cysK	COG0031	E
39995643	GSU0536	conserved hypothetical protein TIGR00268		1247	GsGmGuPpPc--	5		0	G. sulfurreducens	568286	569095	+	269	2685998	-	COG1606	R
39995644	GSU0537	sensory box/GGDEF family protein		2063	GsGm--Pp--Da	4		0	G. sulfurreducens	569343	571391	+	682	2685923	-	COG5001	T
39995645	GSU0538	heat shock protein, Hsp20 family		1764	GsGmGuPp----	4		0	G. sulfurreducens	571372	571815	-	147	2685902	-	COG0071	O
39995646	GSU0539	hypothetical protein GSU0539		1765	GsGmGuPp----	4		0	G. sulfurreducens	571962	572138	-	58	2685616	-	-
39995647	GSU0540	hypothetical protein GSU0540		627	GsGmGuPpPcDa	6		0	G. sulfurreducens	572364	572573	+	69	2685938	-	-
39995648	GSU0541	DNA polymerase I		430	GsGmGuPpPcDa	6		0	G. sulfurreducens	572574	575249	+	891	2685802	polA	COG0258	L	COG0749	L
39995649	GSU0542	GGDEF domain protein		3554	GsGm--------	2		0	G. sulfurreducens	575439	576464	+	341	2685856	-	-
39995650	GSU0543	outer membrane lipoprotein, Slp family, putative		289	GsGmGuPpPc--	6		0	G. sulfurreducens	576489	576986	-	165	2685766	-	-
39995651	GSU0544	hypothetical protein GSU0544		2098	GsGm--------	2		0	G. sulfurreducens	577003	577632	-	209	2685682	-	COG4122	R
39995652	GSU0545	hypothetical protein GSU0545		1766	GsGmGuPp----	4		0	G. sulfurreducens	577781	578707	+	308	2685783	-	COG0697	GER
39995653	GSU0546	peptidyl-tRNA hydrolase domain protein		1767	GsGmGuPp----	4		0	G. sulfurreducens	578710	579090	+	126	2685772	-	COG1186	J
39995654	GSU0547	MutS2 family protein		1008	GsGmGuPp--Da	5		0	G. sulfurreducens	579087	581465	+	792	2685958	-	COG1193	L
39995655	GSU0548	radical SAM domain protein		1769	GsGmGuPp----	4		0	G. sulfurreducens	581487	583001	-	504	2685621	-	COG1032	C
39995656	GSU0549	hypothetical protein GSU0549		265	GsGmGuPpPc--	5		0	G. sulfurreducens	583123	583803	+	226	2685962	-	-
39995657	GSU0550	hypothetical protein GSU0550						0	G. sulfurreducens	583902	584057	-	51	2685931	-	-
39995658	GSU0551	hypothetical protein GSU0551		2435	GsGmGu------	3		0	G. sulfurreducens	584149	584490	+	113	2685946	-	COG4190	K
39995659	GSU0552	hypothetical protein GSU0552	Y					0	G. sulfurreducens	584623	586161	+	512	2685926	-	-
39995660	GSU0553	hypothetical protein GSU0553	Y					0	G. sulfurreducens	586238	587659	+	473	2685541	-	-
39995661	GSU0554	conserved hypothetical protein, interruption-N	Y					0	G. sulfurreducens	587652	589013	+	453	2685528	-	-
39995662	GSU0555	ISGsu7, transposase OrfA	Y					0	G. sulfurreducens	589039	589401	+	120	2685918	-	-
39995663	GSU0556	ISGsu7, transposase OrfB	Y					0	G. sulfurreducens	589398	590288	+	296	2685927	-	COG2801	L
39995664	GSU0557	conserved hypothetical protein, interruption-C	Y					0	G. sulfurreducens	590343	590519	+	58	2685892	-	-
39995665	GSU0558	hypothetical protein GSU0558						0	G. sulfurreducens	590661	590927	-	88	2685381	-	-
39995666	GSU0559	ISGsu2, transposase		17	GsGm--Pp----	12		0	G. sulfurreducens	590955	592040	+	361	2685270	-	COG3039	L	COG3666	L
39995667	GSU0560	hypothetical protein GSU0560						0	G. sulfurreducens	592166	592282	+	38	2685837	-	-
39995668	GSU0561	hypothetical protein GSU0561	Y					0	G. sulfurreducens	592429	594162	+	577	2685876	-	COG4928	R
39995669	GSU0562	hypothetical protein GSU0562	Y					0	G. sulfurreducens	594226	594822	+	198	2685866	-	COG0262	H
39995670	GSU0563	hypothetical protein GSU0563						0	G. sulfurreducens	595014	595394	+	126	2687418	-	-
39995671	GSU0564	hypothetical protein GSU0564						0	G. sulfurreducens	595484	596707	+	407	2685836	-	-
39995672	GSU0565	hypothetical protein GSU0565						0	G. sulfurreducens	596737	596832	-	31	2685872	-	-
39995673	GSU0566	glutaredoxin family protein		1248	GsGmGuPp----	4		0	G. sulfurreducens	597066	597317	+	83	2685885	-	COG0695	O
39995674	GSU0567	DNA-3-methyladenine glycosylase I		2108	Gs--GuPp--Da	4		0	G. sulfurreducens	597360	597935	+	191	2685903	tag	-
39995675	GSU0568	hypothetical protein GSU0568		2889	Gs----Pp----	2		0	G. sulfurreducens	597932	598333	+	133	2685889	-	-
39995676	GSU0569	isochorismatase family protein		1610	GsGmGuPp--Da	5	ICHORT	0	G. sulfurreducens	598373	598921	+	182	2685739	-	COG1335	Q
39995677	GSU0570	hypothetical protein GSU0570		2436	GsGmGu------	3		0	G. sulfurreducens	598962	599567	+	201	2685897	-	-
39995678	GSU0571	dihydrofolate reductase		1770	Gs------Pc--	2	DHFOR2, DHFOR3, DHFR	0	G. sulfurreducens	599582	600064	+	160	2685740	folA	COG0262	H
39995679	GSU0572	HAD-superfamily hydrolase, subfamily IA, variant 3		3559	GsGm--------	2		0	G. sulfurreducens	600586	601209	+	207	2685640	-	COG1011	R
39995680	GSU0573	alcohol dehydrogenase, zinc-containing	Y					0	G. sulfurreducens	601211	602203	+	330	2685437	-	COG1064	R
39995681	GSU0574	hypothetical protein GSU0574		3509	Gs----------	2		0	G. sulfurreducens	602546	603472	+	308	2685710	-	-
39995682	GSU0575	carbon starvation protein A		1185	GsGmGuPp----	5		0	G. sulfurreducens	603597	605525	+	642	2685414	cstA	COG1966	T
39995683	GSU0576	hypothetical protein GSU0576		2437	GsGmGu------	3		0	G. sulfurreducens	605795	606238	+	147	2685879	-	-
39995684	GSU0577	DNA repair protein RecO		779	GsGmGuPpPcDa	6		0	G. sulfurreducens	606305	607036	+	243	2685709	recO	COG1381	L
39995685	GSU0578	glycyl-tRNA synthetase subunit alpha		778	GsGmGuPpPcDa	6		0	G. sulfurreducens	607314	608192	+	292	2685617	glyQ	-
39995686	GSU0579	glycyl-tRNA synthetase, beta subunit		777	GsGmGuPpPcDa	6		0	G. sulfurreducens	608194	610257	+	687	2685658	glyS	COG0751	J
39995687	GSU0580	pyruvate phosphate dikinase		193	GsGmGuPpPcDa	6	PPDK	0	G. sulfurreducens	610378	613044	+	888	2685868	ppdK	COG0574	G
39995688	GSU0581	cold-shock domain family protein		2219	Gs--Gu----Da	4		0	G. sulfurreducens	613202	613402	+	66	2685798	-	-
39995689	GSU0582	methyl-accepting chemotaxis protein		2058	GsGmGu----Da	4		1	G. sulfurreducens	613603	615693	+	696	2685861	-	COG0840	NT
39995690	GSU0583	methyl-accepting chemotaxis protein		2438	GsGmGu------	3		0	G. sulfurreducens	615706	617322	-	538	2685720	-	COG0840	NT
39995691	GSU0584	hypothetical protein GSU0584		2109	Gs--Gu--PcDa	4		0	G. sulfurreducens	617517	618668	-	383	2685712	-	-
39995692	GSU0585	fumarylacetoacetate hydrolase family protein		1529	GsGmGu--PcDa	5		0	G. sulfurreducens	619169	619825	-	218	2685852	-	COG0179	Q
39995693	GSU0586	radical SAM protein, TIGR01212 family		1771	GsGmGuPp----	4		0	G. sulfurreducens	619853	620812	-	319	2685847	-	COG1242	R
39995694	GSU0587	thiamine-phosphate pyrophosphorylase		623	GsGmGuPpPcDa	6	TMPPP	0	G. sulfurreducens	620816	621457	-	213	2685827	thiE	COG0352	H
39995695	GSU0588	thiazole synthase		168	GsGmGuPpPcDa	7		0	G. sulfurreducens	621450	622232	-	260	2685792	thiG	COG2022	H
39995696	GSU0589	hypothetical protein GSU0589		167	GsGmGuPpPcDa	7		0	G. sulfurreducens	622304	622501	-	65	2685738	-	COG2104	H
39995697	GSU0590	hypothetical protein GSU0590		1444	GsGmGu----Da	5		0	G. sulfurreducens	622832	623362	-	176	2685471	-	-
39995698	GSU0591	cytochrome c family protein		2069	GsGmGu----Da	4		1	G. sulfurreducens	623398	624249	-	283	2685784	-	-
39995699	GSU0592	cytochrome c family protein		57	GsGmGuPpPcDa	9		12	G. sulfurreducens	624366	625355	-	329	2685713	-	-
39995700	GSU0593	hypothetical protein GSU0593		1443	GsGmGuPp--Da	5		0	G. sulfurreducens	625543	626199	-	218	2685818	-	COG4117	C
39995701	GSU0594	cytochrome c family protein		1442	GsGmGuPp--Da	5		7	G. sulfurreducens	626203	627252	-	349	2685229	-	-
39995702	GSU0595	hypothetical protein GSU0595						0	G. sulfurreducens	627368	627616	+	82	2685734	-	-
39995703	GSU0596	response regulator		780	GsGmGu----Da	6		0	G. sulfurreducens	627650	628042	-	130	2685719	-	COG2204	T
39995704	GSU0597	hypothetical protein GSU0597		2439	GsGmGu------	3		0	G. sulfurreducens	628093	628335	-	80	2688404	-	-
39995705	GSU0598	sigma-54 dependent DNA-binding response regulator		2068	GsGmGu----Da	4		0	G. sulfurreducens	628853	630265	+	470	2688651	-	COG2204	T
39995706	GSU0599	sensor histidine kinase		2067	GsGmGu----Da	4		1	G. sulfurreducens	630362	631912	-	516	2687327	-	COG0642	T
39995707	GSU0600	hypothetical protein GSU0600						0	G. sulfurreducens	631911	632009	+	32	2687309	-	-
39995708	GSU0601	alpha amylase family protein		1249	GsGmGuPpPc--	5		0	G. sulfurreducens	632134	635715	+	1193	2685367	-	-
39995709	GSU0602	hypothetical protein GSU0602		2911	GsGm------Da	3		0	G. sulfurreducens	635752	636516	+	254	2687363	-	COG3228	S
39995710	GSU0603	hypothetical protein GSU0603		3561	GsGm--------	2		0	G. sulfurreducens	636486	637403	-	305	2687306	-	-
39995711	GSU0604	thiamine biosynthesis protein ThiC		446	GsGmGuPpPcDa	6	AHMMPS	0	G. sulfurreducens	637928	639238	-	436	2687308	thiC-1	-
39995712	GSU0605	thiamine-phosphate pyrophosphorylase/phosphomethylpyrimidine kinase		447	GsGmGuPpPcDa	6	HMPK1, HMPK2, HMPK3, HMPK4, PMPK	0	G. sulfurreducens	639288	640760	-	490	2687129	-	COG0351	H	COG0352	H
39995713	GSU0606	alanine racemase		448	GsGmGuPpPcDa	6	ALAR	0	G. sulfurreducens	641051	642199	+	382	2685372	alr	COG0787	M
39995714	GSU0607	selenide, water dikinase, selenocysteine-containing		479	GsGmGuPpPcDa	6		0	G. sulfurreducens	642216	643253	+	345	2685373	selD	COG0709	E
39995715	GSU0608	hypothetical protein GSU0608		449	GsGmGuPpPcDa	6		0	G. sulfurreducens	643240	644520	+	426	2685315	-	COG3894	R
39995716	GSU0609	phosphoribosylaminoimidazolecarboxamide formyltransferase/IMP cyclohydrolase		450	GsGmGuPpPcDa	6	AICART, IMPC	0	G. sulfurreducens	644573	646138	+	521	2685298	purH	-
39995717	GSU0610	phosphoribosylamine--glycine ligase		451	GsGm--PpPcDa	5	PRAGS	0	G. sulfurreducens	646167	647438	+	423	2687009	purD	COG0151	F
39995718	GSU0611	phosphoribosylaminoimidazole carboxylase, catalytic subunit		150	GsGm----PcDa	5	AIRC	0	G. sulfurreducens	647453	647962	+	169	2687077	purE-1	COG0041	F
39995719	GSU0612	cytochrome c3		1772	GsGmGu--Pc--	4		3	G. sulfurreducens	648095	648370	+	91	2687027	ppcA	-
39995720	GSU0613	ResB-like family protein		452	GsGmGuPp--Da	5		0	G. sulfurreducens	648569	649933	+	454	2685343	-	COG1333	O
39995721	GSU0614	cytochrome c biogenesis protein, CcmF/CcyK/CcsA family		151	GsGmGuPpPcDa	7		0	G. sulfurreducens	649955	650806	+	283	2687311	-	COG0755	O
39995722	GSU0615	cytochrome c family protein		2440	GsGmGu------	3		9	G. sulfurreducens	650845	651933	+	362	2685432	-	-
39995723	GSU0616	cytochrome c family protein		2441	GsGmGu------	3		8	G. sulfurreducens	651948	652940	+	330	2687076	-	-
39995724	GSU0617	NHL repeat domain protein		2442	GsGmGu------	3		0	G. sulfurreducens	652996	654081	+	361	2685411	-	COG3391	S
39995725	GSU0618	cytochrome c family protein		2443	GsGmGu------	3		4	G. sulfurreducens	654657	655355	+	232	2687024	-	-
39995726	GSU0619	hypothetical protein GSU0619		2444	GsGmGu------	3		0	G. sulfurreducens	655534	657777	+	747	2685476	-	-
39995727	GSU0620	hypothetical protein GSU0620						0	G. sulfurreducens	656865	657215	-	116	2685407	-	-
39995728	GSU0621	hypothetical protein GSU0621		1773	GsGmGuPp----	4		0	G. sulfurreducens	657888	658853	+	321	2685389	-	-
39995729	GSU0622	hypothetical protein GSU0622		3562	GsGm--------	2		0	G. sulfurreducens	658850	660349	+	499	2687078	-	-
39995730	GSU0623	glycosyl transferase, group 2 family protein		266	GsGmGuPpPc--	6		0	G. sulfurreducens	660358	661308	+	316	2685480	-	COG0463	M
39995731	GSU0624	glycosyl transferase, group 1 family protein		1774	GsGmGuPp----	4		0	G. sulfurreducens	661333	662484	+	383	2687376	-	COG0438	M
39995732	GSU0625	hypothetical protein GSU0625		2445	GsGmGu------	3		0	G. sulfurreducens	662525	663163	+	212	2687108	-	COG1497	K
39995733	GSU0626	GDP-mannose 4,6-dehydratase		1892	GsGmGuPp----	4	GDPMD	0	G. sulfurreducens	663160	664209	+	349	2685242	gmd	COG1089	M
39995734	GSU0627	GDP-fucose synthetase		1902	GsGmGuPp----	4	GDMANE, GOFUCR	0	G. sulfurreducens	664202	665146	+	314	2685221	-	COG0451	MG
39995735	GSU0628	hypothetical protein GSU0628	Y					0	G. sulfurreducens	665182	665988	+	268	2687141	-	-
39995736	GSU0629	lipopolysaccharide/O-antigen transporter, putative		1839	GsGm--Pp----	4		0	G. sulfurreducens	665985	667388	+	467	2685398	-	COG2244	R
39995737	GSU0630	hypothetical protein GSU0630		3508	Gs--Gu------	2		0	G. sulfurreducens	667388	668110	+	240	2685355	-	-
39995738	GSU0631	glycosyl transferase, group 2 family protein		102	Gs--Gu--PcDa	8		0	G. sulfurreducens	668122	669087	+	321	2685377	-	COG0463	M
39995739	GSU0632	hypothetical protein GSU0632		3507	Gs--Gu------	2		0	G. sulfurreducens	669113	669916	+	267	2685481	-	-
39995740	GSU0633	glycosyl transferase, group 2 family protein		2364	Gs--GuPp----	3		0	G. sulfurreducens	669913	670776	+	287	2685494	-	COG1216	R
39995741	GSU0634	glycosyl transferase, group 1 family protein		3506	Gs----Pp----	2		0	G. sulfurreducens	670781	671977	+	398	2687275	-	COG0438	M
39995742	GSU0636	hypothetical protein GSU0636		1775	GsGmGuPp----	4		0	G. sulfurreducens	672007	674409	+	800	2687280	-	-
39995743	GSU0637	hypothetical protein GSU0637		453	GsGmGuPpPcDa	6		0	G. sulfurreducens	674412	675188	+	258	2687042	-	COG4123	R
39995744	GSU0638	hypothetical protein GSU0638		454	GsGmGuPpPcDa	6		0	G. sulfurreducens	675167	675646	-	159	2687271	-	COG5512	R
39995745	GSU0639	hypothetical protein GSU0639		1465	GsGmGuPp--Da	5		0	G. sulfurreducens	675639	675896	-	85	2685206	-	-
39995746	GSU0640	hypothetical protein GSU0640		152	GsGmGuPpPcDa	7		0	G. sulfurreducens	675977	676231	+	84	2687299	-	-
39995747	GSU0641	hypothetical protein GSU0641						0	G. sulfurreducens	676252	676350	+	32	2685310	-	-
39995748	GSU0642	signal recognition particle protein		455	GsGmGuPpPcDa	6		0	G. sulfurreducens	676434	677792	+	452	2685362	ffH	COG0541	U
39995749	GSU0643	30S ribosomal protein S16		456	GsGmGuPpPcDa	6		0	G. sulfurreducens	677853	678140	+	95	2685473	rpsP	-
39995750	GSU0644	KH domain protein		1250	GsGmGuPpPc--	5		0	G. sulfurreducens	678193	678423	+	76	2685376	-	COG1837	R
39995751	GSU0645	16S rRNA processing protein RimM		457	GsGmGuPpPcDa	6		0	G. sulfurreducens	678444	678962	+	172	2687183	rimM	COG0806	J
39995752	GSU0646	tRNA (guanine-N1)-methyltransferase		458	GsGmGuPpPcDa	6		0	G. sulfurreducens	678959	679696	+	245	2687328	trmD	-
39995753	GSU0647	hypothetical protein GSU0647		1251	GsGmGuPpPc--	5		0	G. sulfurreducens	679693	680277	+	194	2687324	-	COG4752	S
39995754	GSU0648	50S ribosomal protein L19		459	GsGmGuPpPcDa	6		0	G. sulfurreducens	680352	680708	+	118	2687158	rplS	-
39995755	GSU0649	ribonuclease HII		460	GsGmGuPpPcDa	6		0	G. sulfurreducens	680763	681416	+	217	2687304	rnhB	COG0164	L
39995756	GSU0650	conserved hypothetical protein TIGR00252		461	GsGmGuPpPcDa	6		0	G. sulfurreducens	681407	681793	+	128	2685509	-	COG0792	L
39995757	GSU0651	hydrolase, carbon-nitrogen family		2448	Gs--Gu------	2	NADS1	0	G. sulfurreducens	681862	682713	+	283	2687140	-	COG0388	R
39995758	GSU0652	NAD synthetase		1776	GsGmGuPp----	4	NADS1	0	G. sulfurreducens	682713	683534	+	273	2687439	nadE	COG0171	H
39995759	GSU0653	tetrapyrrole methylase family protein		462	GsGmGuPpPcDa	6		0	G. sulfurreducens	683565	684425	+	286	2685406	-	COG0313	R
39995760	GSU0654	thiF family protein						0	G. sulfurreducens	689939	690685	-	248	2685565	-	COG0476	H
39995761	GSU0655	RNA polymerase sigma-32 factor		204	GsGmGuPpPcDa	7		0	G. sulfurreducens	690757	691611	-	284	2685542	rpoH	COG0568	K
39995762	GSU0656	branched-chain amino acid aminotransferase		414	GsGmGuPpPcDa	6	ILETA, LEUTA, VALTA	0	G. sulfurreducens	691898	692971	+	357	2685483	ilvE	COG0115	EH
39995763	GSU0657	hypothetical protein GSU0657		2449	GsGmGu------	3		0	G. sulfurreducens	692974	693240	+	88	2685527	-	-
39995764	GSU0658	ClpB protein		385	GsGmGuPpPcDa	6		0	G. sulfurreducens	693347	695944	+	865	2685505	clpB	COG0542	O
39995765	GSU0659	polysaccharide deacetylase domain protein		2450	GsGm--Pp----	3		0	G. sulfurreducens	696137	696889	+	250	2685492	-	-
39995766	GSU0660	4-diphosphocytidyl-2C-methyl-D-erythritol kinase		581	GsGmGuPpPcDa	6	CDPMEK	0	G. sulfurreducens	696965	697804	+	279	2685508	ispE	COG1947	I
39995767	GSU0661	ribose-phosphate pyrophosphokinase		582	GsGmGuPp--Da	5	PRPPS	0	G. sulfurreducens	698000	698944	+	314	2687120	prsA	COG0462	FE
39995768	GSU0662	50S ribosomal protein L25/general stress protein Ctc		583	GsGmGuPpPcDa	6		0	G. sulfurreducens	698985	699569	+	194	2685482	rplY	COG1825	J
39995769	GSU0663	peptidyl-tRNA hydrolase		584	GsGmGuPpPcDa	6		0	G. sulfurreducens	699603	700184	+	193	2685517	pth	-
39995770	GSU0664	translation-associated GTPase		586	GsGmGuPpPcDa	6		0	G. sulfurreducens	700226	701320	+	364	2685532	ychF	COG0012	J
39995771	GSU0665	30S ribosomal protein S6		587	GsGmGuPpPc--	5		0	G. sulfurreducens	701466	701819	+	117	2685562	rpsF	COG0360	J
39995772	GSU0666	30S ribosomal protein S18		588	GsGmGuPpPcDa	6		0	G. sulfurreducens	701840	702151	+	103	2685555	rpsR	-
39995773	GSU0667	hypothetical protein GSU0667		589	GsGmGuPpPcDa	6		0	G. sulfurreducens	702164	703108	+	314	2687119	-	-
39995774	GSU0668	50S ribosomal protein L9		590	GsGmGuPpPcDa	6		0	G. sulfurreducens	703129	703575	+	148	2685560	rplI	COG0359	J
39995775	GSU0669	hypothetical protein GSU0669						0	G. sulfurreducens	703638	703754	-	38	2685537	-	-
39995776	GSU0670	cytochrome c family protein		939	GsGmGu----Da	6		11	G. sulfurreducens	703800	704654	-	284	2685552	-	-
39995777	GSU0671	ribosomal large subunit pseudouridine synthase C		377	GsGmGuPpPcDa	6		0	G. sulfurreducens	704918	705808	-	296	2685543	rluC	COG0564	J
39995778	GSU0672	hypothetical protein GSU0672		269	GsGmGuPp----	6		0	G. sulfurreducens	705894	706604	-	236	2685534	-	-
39995779	GSU0673	hypothetical protein GSU0673		1778	GsGmGuPp----	4		0	G. sulfurreducens	706815	707558	+	247	2685535	-	-
39995781	GSU0675	hypothetical protein GSU0675						0	G. sulfurreducens	709492	709833	+	113	2685370	-	-
39995782	GSU0676	lipoprotein, putative		3505	Gs--Gu------	2		0	G. sulfurreducens	709980	710363	+	127	2685371	-	-
39995783	GSU0677	ABC transporter, permease protein, putative		3504	Gs--Gu------	2		0	G. sulfurreducens	710364	711527	+	387	2687122	-	COG0577	V
39995784	GSU0678	ABC transporter, ATP-binding protein		2363	Gs--Gu--Pc--	3		0	G. sulfurreducens	711520	712197	+	225	2685436	-	COG1136	V
39995785	GSU0679	tellurite resistance protein-related protein		1600	GsGmGu--PcDa	5		0	G. sulfurreducens	712353	712943	+	196	2687014	-	COG0500	QR
39995786	GSU0680	hypothetical protein GSU0680		524	GsGmGuPpPcDa	6		0	G. sulfurreducens	713034	716597	+	1187	2685600	-	-
39995787	GSU0681	sensory box histidine kinase		3503	Gs--Gu------	2		0	G. sulfurreducens	716939	718009	+	356	2685583	-	COG4564	T	COG4585	T
39995788	GSU0682	DNA-binding response regulator, LuxR family		13	Gs--GuPpPcDa	10		0	G. sulfurreducens	718009	718656	+	215	2685378	-	COG2197	TK
39995789	GSU0683	methyl-accepting chemotaxis protein, putative		32	GsGmGuPpPcDa	10		0	G. sulfurreducens	718970	720676	+	568	2685391	-	COG0840	NT
39995790	GSU0684	purine-binding chemotaxis protein CheW		9	GsGmGuPpPcDa	13		0	G. sulfurreducens	720686	721180	+	164	2685464	cheW-2	COG0835	NT
39995791	GSU0685	radical SAM domain protein		1252	GsGmGuPp----	4		0	G. sulfurreducens	721322	722320	-	332	2685455	-	COG0535	R
39995792	GSU0686	1-deoxy-D-xylulose-5-phosphate synthase		37	GsGmGuPpPcDa	10	DXPS	0	G. sulfurreducens	722405	724318	-	637	2685342	dxs-1	COG1154	HI
39995793	GSU0687	dihydroflavonol 4-reductase, putative		1779	GsGmGuPp----	4		0	G. sulfurreducens	724370	725356	-	328	2685417	-	COG0451	MG
39995794	GSU0688	squalene-hopene cyclase		1780	GsGmGuPp----	4		0	G. sulfurreducens	725430	727469	-	679	2687053	shc-1	COG1657	I
39995795	GSU0689	protein export membrane protein, SecD/SecF family, putative		1253	GsGmGuPp----	4		0	G. sulfurreducens	727698	730397	+	899	2687025	-	COG1033	R
39995796	GSU0690	hypothetical protein GSU0690		1616	Gs--GuPpPcDa	5		0	G. sulfurreducens	730390	730959	+	189	2687020	-	-
39995797	GSU0691	translation initiation factor Sui1		1023	GsGmGuPpPcDa	6		0	G. sulfurreducens	730972	731337	-	121	2685416	-	-
39995798	GSU0692	carbohydrate kinase, PfkB family		3568	GsGm--------	2	RBK	0	G. sulfurreducens	731602	732516	-	304	2687040	-	COG0524	G
39995799	GSU0693	sensory box histidine kinase		2800	Gs--Gu----Da	3		0	G. sulfurreducens	732661	734469	+	602	2685365	-	COG0642	T	COG2202	T
39995800	GSU0694	HAD-superfamily hydrolase, subfamily IA, variant 1		1782	GsGmGuPp----	4		0	G. sulfurreducens	734456	735100	-	214	2687057	-	COG0546	R
39995801	GSU0695	hypothetical protein GSU0695	Y					0	G. sulfurreducens	735097	735816	-	239	2687101	-	-
39995802	GSU0696	glucose 1-dehydrogenase		2125	Gs--Gu--PcDa	4	G1Dx, G1Dy	0	G. sulfurreducens	735947	736705	+	252	2685332	-	COG1028	IQR
39995803	GSU0697	ceramide glucosyltransferase, putative		1781	GsGmGuPp----	4		0	G. sulfurreducens	736709	737908	-	399	2685363	-	COG1215	M
39995804	GSU0698	PBS lyase HEAT-like repeat protein		2453	GsGm----Pc--	3		0	G. sulfurreducens	737960	740221	+	753	2687044	-	-
39995805	GSU0699	HD domain protein		2452	GsGm----Pc--	3		0	G. sulfurreducens	740218	741333	+	371	2687035	-	COG2206	T
39995806	GSU0700	sensory box/response regulator		2451	GsGmGu------	3		0	G. sulfurreducens	741330	743243	-	637	2687437	-	COG2202	T	COG2208	TK
39995807	GSU0701	cytochrome c family protein		64	Gs--Gu----Da	9		6	G. sulfurreducens	743438	744721	+	427	2685380	-	-
39995808	GSU0702	cytochrome c family protein		16	GsGmGu------	13		26	G. sulfurreducens	745179	750929	+	1916	2687134	-	-
39995809	GSU0703	hypothetical protein GSU0703		3792	GsGm--------	2		0	G. sulfurreducens	751019	751543	+	174	2687012	-	-
39995810	GSU0704	hypothetical protein GSU0704						0	G. sulfurreducens	751546	752874	+	442	2687225	-	COG1333	O
39995811	GSU0705	cytochrome c biogenesis protein, CcmF/CcyK/CcsA family						0	G. sulfurreducens	752867	753697	+	276	2687171	-	COG0755	O
39995812	GSU0706	major facilitator family transporter		2859	Gs----Pp--Da	3		0	G. sulfurreducens	753762	755048	-	428	2687441	-	-
39995813	GSU0707	sugE protein	Y					0	G. sulfurreducens	755057	755377	-	106	2685415	sugE	COG2076	P
39995814	GSU0708	multidrug resistance protein		3502	Gs----Pp----	2		0	G. sulfurreducens	755453	755785	-	110	2685448	-	COG2076	P
39995815	GSU0709	hypothetical protein GSU0709	Y					0	G. sulfurreducens	756029	759223	-	1064	2687315	-	COG4928	R
39995816	GSU0710	hypothetical protein GSU0710		4153	Gs--------Da	2		0	G. sulfurreducens	759251	759637	-	128	2687318	-	-
39995817	GSU0711	endonuclease/exonuclease/phosphatase family protein						0	G. sulfurreducens	759654	760661	-	335	2685609	-	-
39995818	GSU0712	hypothetical protein GSU0712						0	G. sulfurreducens	760735	761238	-	167	2687313	-	-
39995819	GSU0713	hypothetical protein GSU0713						0	G. sulfurreducens	761254	762849	-	531	2687314	-	-
39995820	GSU0714	hypothetical protein GSU0714						0	G. sulfurreducens	762917	765193	-	758	2687207	-	-
39995821	GSU0715	hypothetical protein GSU0715	Y					0	G. sulfurreducens	765247	766056	-	269	2687215	-	-
39995822	GSU0716	hypothetical protein GSU0716	Y					0	G. sulfurreducens	766072	766905	-	277	2687216	-	-
39995823	GSU0717	hypothetical protein GSU0717		2477	GsGmGu------	3		0	G. sulfurreducens	767372	767641	+	89	2687189	-	-
39995824	GSU0718	sensory box histidine kinase/response regulator		2234	GsGm--Pp--Da	4		0	G. sulfurreducens	767717	769486	+	589	2687214	-	COG0642	T
39995825	GSU0719	hypothetical protein GSU0719		3501	Gs------Pc--	2		0	G. sulfurreducens	769496	770608	-	370	2685515	-	COG1073	R
39995826	GSU0720	desulfoferrodoxin ferrous iron-binding domain		2478	GsGmGu------	3		0	G. sulfurreducens	770620	771102	-	160	2685201	-	-
39995827	GSU0721	RNA polymerase factor sigma-70		1264	GsGmGu------	3		0	G. sulfurreducens	771279	771824	+	181	2685495	-	COG1595	K
39995828	GSU0722	hypothetical protein GSU0722		2479	GsGmGu------	3		0	G. sulfurreducens	771821	772186	+	121	2685551	-	-
39995829	GSU0723	hypothetical protein GSU0723		1795	GsGmGu--Pc--	4		0	G. sulfurreducens	772183	772740	+	185	2685491	-	-
39995830	GSU0724	hypothetical protein GSU0724		2760	GsGm------Da	3		0	G. sulfurreducens	773112	773807	-	231	2685489	-	-
39995831	GSU0725	hypothetical protein GSU0725		2161	Gs--Gu--PcDa	4		0	G. sulfurreducens	773945	774286	+	113	2685558	-	-
39995832	GSU0726	chemotaxis protein CheD, putative		523	GsGmGuPp--Da	6		0	G. sulfurreducens	774287	774949	+	220	2685516	-	COG1871	NT
39995833	GSU0727	lipoprotein, putative						0	G. sulfurreducens	774959	775390	-	143	2685554	-	-
39995834	GSU0728	hypothetical protein GSU0728		2110	GsGm--------	2		0	G. sulfurreducens	775615	777093	+	492	2685502	-	-
39995835	GSU0729	iron-sulfur cluster-binding protein		3500	Gs----Pp----	2		0	G. sulfurreducens	777108	777701	-	197	2685526	-	COG0348	C
39995836	GSU0730	hypothetical protein GSU0730						0	G. sulfurreducens	777704	777964	-	86	2685553	-	-
39995837	GSU0731	UDP-3-O-		146	GsGmGuPpPcDa	7	UHGADA	0	G. sulfurreducens	777950	778777	+	275	2685545	lpxC	-
39995838	GSU0732	nucleoside diphosphate kinase regulator protein, putative		2480	GsGm--Pp----	3		0	G. sulfurreducens	778861	779289	-	142	2685469	-	COG0782	K
39995839	GSU0733	cell shape-determining protein MreB/Mrl family	Y					0	G. sulfurreducens	779487	780524	+	345	2687080	-	COG1077	D
39995840	GSU0734	NAD-dependent dehydrogenase subunit		1389	GsGmGuPp----	5	NADH5	0	G. sulfurreducens	780533	782539	-	668	2687045	-	COG0651	CP
39995841	GSU0735	PTS system IIA component, fructose subfamily		226	GsGmGuPpPcDa	7		0	G. sulfurreducens	782544	783221	-	225	2687258	-	COG1762	GT
39995842	GSU0736	pemK protein, putative		2481	GsGm--Pp----	3		0	G. sulfurreducens	783322	783660	-	112	2685254	-	COG2337	T
39995843	GSU0737	hypothetical protein GSU0737		2482	GsGm--Pp----	3		0	G. sulfurreducens	783653	783847	-	64	2687262	-	-
39995844	GSU0738	hypothetical protein GSU0738						0	G. sulfurreducens	783849	783941	+	30	2685394	-	-
39995845	GSU0739	NAD-dependent dehydrogenase subunit		2483	GsGm--Pp----	3	NADH5	0	G. sulfurreducens	784033	786018	+	661	2687266	-	COG0651	CP
39995846	GSU0740	NAD-dependent dehydrogenase subunit		1796	GsGmGuPp----	4	NADH5	0	G. sulfurreducens	786034	786942	+	302	2687254	-	COG0650	C
39995847	GSU0741	NAD-dependent dehydrogenase subunit		1390	GsGmGuPp----	5	NADH5	0	G. sulfurreducens	786946	787587	+	213	2687133	-	COG4237	C
39995848	GSU0742	NAD-dependent dehydrogenase subunit		1797	GsGmGuPp----	4	NADH5	0	G. sulfurreducens	787592	789028	+	478	2687238	-	COG0651	CP
39995849	GSU0743	NAD-dependent dehydrogenase subunit		1391	GsGmGuPp----	5	NADH5	0	G. sulfurreducens	789025	790542	+	505	2687239	-	COG3261	C
39995850	GSU0744	hypothetical protein GSU0744						0	G. sulfurreducens	790551	790790	+	79	2687243	-	-
39995851	GSU0745	NAD-dependent dehydrogenase subunit		1392	GsGmGuPp----	5	NADH5	0	G. sulfurreducens	790850	791539	+	229	2687244	-	COG3260	C
39995852	GSU0746	cytochrome p460, putative		3590	GsGm--------	2		1	G. sulfurreducens	791608	792102	-	164	2687242	-	-
39995853	GSU0747	hypothetical protein GSU0747	Y					0	G. sulfurreducens	792194	792454	-	86	2685261	-	COG4430	S
39995854	GSU0748	hypothetical protein GSU0748						0	G. sulfurreducens	792604	792942	-	112	2687245	-	-
39995855	GSU0749	hypothetical protein GSU0749						0	G. sulfurreducens	793098	793244	-	48	2685408	-	-
39995856	GSU0750	methyl-accepting chemotaxis protein, putative						0	G. sulfurreducens	793255	794874	-	539	2687331	-	COG0840	NT
39995857	GSU0751	hypothetical protein GSU0751		2362	Gs----PpPc--	3		0	G. sulfurreducens	795285	795824	+	179	2687117	-	COG5423	S
39995858	GSU0752	transporter, putative		2361	Gs--GuPp----	3		0	G. sulfurreducens	796200	797540	-	446	2687416	-	-
39995859	GSU0753	lipoprotein, putative		3499	Gs--Gu------	2		0	G. sulfurreducens	797814	798359	-	181	2685604	-	-
39995860	GSU0754	fibronectin type III domain protein		3498	Gs--Gu------	2		0	G. sulfurreducens	798394	804972	-	2192	2687413	-	-
39995861	GSU0755	hypothetical protein GSU0755						0	G. sulfurreducens	805176	805604	+	142	2687409	-	-
39995862	GSU0756	methyl-accepting chemotaxis protein						0	G. sulfurreducens	805794	807443	+	549	2687414	-	COG0840	NT
39995863	GSU0757	lipoprotein, putative	Y					0	G. sulfurreducens	807524	808366	-	280	2685289	-	COG4461	S
39995864	GSU0758	hypothetical protein GSU0758						0	G. sulfurreducens	808948	809634	+	228	2685225	-	COG1811	R
39995865	GSU0759	hypothetical protein GSU0759		2676	GsGm--------	3		0	G. sulfurreducens	809874	811532	-	552	2685323	-	-
39995866	GSU0760	hypothetical protein GSU0760						0	G. sulfurreducens	811519	811695	+	58	2685266	-	-
39995867	GSU0761	ISGsu7, transposase OrfB	Y					0	G. sulfurreducens	813791	814681	-	296	2685293	-	COG2801	L
39995868	GSU0762	ISGsu7, transposase OrfA	Y					0	G. sulfurreducens	814678	815040	-	120	2687405	-	-
39995869	GSU0763	helicase, putative	Y					0	G. sulfurreducens	815366	818089	-	907	2687408	-	COG0507	L
39995870	GSU0764	hypothetical protein GSU0764						0	G. sulfurreducens	819660	819761	+	33	2687396	-	-
39995871	GSU0765	hypothetical protein GSU0765						0	G. sulfurreducens	819967	820173	+	68	2687398	-	-
39995872	GSU0766	methyl-accepting chemotaxis protein, putative		1271	GsGmGuPp----	5		0	G. sulfurreducens	820632	822869	-	745	2687402	-	COG0840	NT
39995873	GSU0767	tia invasion determinant-related protein		1947	GsGmGuPp----	4		0	G. sulfurreducens	823097	823771	+	224	2687184	-	COG3637	M
39995874	GSU0768	AzlC family protein	Y				ILEt6, LEUt6, VALt6	0	G. sulfurreducens	823876	824580	+	234	2687392	-	COG1296	E
39995875	GSU0769	rarD protein						0	G. sulfurreducens	824914	825825	-	303	2687186	rarD	COG2962	R
39995876	GSU0770	transcriptional regulator, TetR family		191	GsGmGuPpPcDa	7		0	G. sulfurreducens	826391	826981	+	196	2685214	-	COG1309	K
39995877	GSU0771	alcohol dehydrogenase, zinc-containing		993	GsGm--Pp--Da	5		0	G. sulfurreducens	827223	828230	+	335	2687345	-	COG0604	CR
39995878	GSU0772	NADPH-dependent FMN reductase domain protein		3497	Gs----Pp----	2		0	G. sulfurreducens	828467	829048	+	193	2687386	-	COG0655	R
39995879	GSU0773	multidrug resistance protein, putative		1471	GsGm--PpPcDa	5		0	G. sulfurreducens	829120	830319	+	399	2687387	-	-
39995880	GSU0774	iron-sulfur cluster-binding protein		2034	GsGm--Pp--Da	4		0	G. sulfurreducens	830364	831191	+	275	2685294	-	COG1600	C
39995881	GSU0775	sensor histidine kinase		1347	GsGmGu------	5		0	G. sulfurreducens	831246	833270	-	674	2685580	-	COG0642	T
39995882	GSU0776	sigma-54 dependent DNA-binding response regulator		2635	GsGmGu------	3		0	G. sulfurreducens	833267	834664	-	465	2685232	-	COG2204	T
39995883	GSU0777	formate dehydrogenase, major subunit, selenocysteine-containing		1926	GsGmGu------	4	FDH	0	G. sulfurreducens	834947	837979	+	1010	2685325	fdnG	COG0243	C
39995884	GSU0778	formate dehydrogenase, iron-sulfur subunit		2634	GsGmGu------	3	FDH	0	G. sulfurreducens	837976	838809	+	277	2685586	fdnH	COG0437	C
39995885	GSU0779	formate dehydrogenase, b-type cytochrome subunit, putative		2633	GsGmGu------	3	FDH	0	G. sulfurreducens	838806	840011	+	401	2687135	-	COG5557	C
39995886	GSU0780	formate dehydrogenase accessory protein FdhD		62	GsGmGuPp--Da	7	FDH	0	G. sulfurreducens	840072	841508	+	478	2685330	-	COG0746	H
39995887	GSU0781	twin-arginine translocation protein, TatA/E family		1346	GsGmGu------	5		0	G. sulfurreducens	841535	841714	+	59	2685327	-	COG1826	U
39995888	GSU0782	nickel-dependent hydrogenase, small subunit		3496	Gs--Gu------	2	HDH1	0	G. sulfurreducens	842270	843373	+	367	2685290	-	COG1740	C
39995889	GSU0783	hydrogenase 2 protein HybA		3495	Gs--Gu------	2	HDH1	0	G. sulfurreducens	843357	844274	+	305	2685576	-	COG0437	C
39995890	GSU0784	predicted hydrogenase 2 cytochrome b type component		3494	Gs--Gu------	2	HDH1	0	G. sulfurreducens	844276	845604	+	442	2685596	-	COG5557	C
39995891	GSU0785	nickel-dependent hydrogenase, large subunit		259	GsGmGu------	6	HDH1	0	G. sulfurreducens	845690	847372	+	560	2687322	-	COG0374	C
39995892	GSU0786	hydrogenase maturation protease		3493	Gs--Gu------	2		0	G. sulfurreducens	847417	847899	+	160	2687179	-	COG0680	C
39995893	GSU0787	twin-arginine translocation protein, TatA/E family		1346	GsGmGu------	5		0	G. sulfurreducens	847958	848131	+	57	2687426	-	COG1826	U
39995894	GSU0788	hypothetical protein GSU0788						0	G. sulfurreducens	848166	848363	+	65	2685567	-	-
39995895	GSU0789	response regulator						0	G. sulfurreducens	848545	848922	-	125	2685295	-	COG2204	T
39995896	GSU0790	hypothetical protein GSU0790						0	G. sulfurreducens	849136	850056	-	306	2685282	-	-
39995897	GSU0791	hypothetical protein GSU0791						0	G. sulfurreducens	850204	850512	-	102	2685211	-	COG0727	R
39995898	GSU0792	hypothetical protein GSU0792		3492	Gs------Pc--	2		0	G. sulfurreducens	850642	851412	-	256	2687026	-	COG3332	S
39995899	GSU0793	hypothetical protein GSU0793		2429	Gs----------	2		0	G. sulfurreducens	851466	852020	-	184	2685338	-	-
39995900	GSU0794	pyridine nucleotide-disulfide oxidoreductase/rhodanese domain protein		1508	GsGm--PpPcDa	5	NADH5	0	G. sulfurreducens	852149	853825	-	558	2685595	-	COG0446	R	COG0607	P
39995901	GSU0795	rhodanese-like domain protein		1588	Gs--GuPp--Da	5		0	G. sulfurreducens	853894	854202	-	102	2687422	-	COG0607	P
39995902	GSU0796	acyl-CoA thioester hydrolase, putative		1569	Gs--Gu------	2		0	G. sulfurreducens	854645	855118	-	157	2687099	-	COG1607	I
39995903	GSU0797	conserved hypothetical protein TIGR00427		772	Gs----PpPc--	3		0	G. sulfurreducens	855134	855742	-	202	2685385	-	COG2095	U
39995904	GSU0798	amino acid ABC transporter, ATP-binding protein					GLNabc	0	G. sulfurreducens	855744	856517	-	257	2685354	-	COG1126	E
39995905	GSU0799	amino acid ABC transporter, permease protein		2359	Gs----------	2	GLNabc	0	G. sulfurreducens	856504	857304	-	266	2685477	-	COG0765	E
39995906	GSU0800	amino acid ABC transporter, periplasmic amino acid-binding protein		2358	Gs----------	2	GLNabc	0	G. sulfurreducens	857663	858433	-	256	2685240	-	COG0834	ET
39995907	GSU0801	hypothetical protein GSU0801	Y					0	G. sulfurreducens	858649	860241	-	530	2687087	-	-
39995908	GSU0802	short chain dehydrogenase	Y					0	G. sulfurreducens	860404	861120	-	238	2685423	-	COG1028	IQR
39995909	GSU0803	phosphoenolpyruvate synthase		1365	GsGmGuPp----	4	PPS	0	G. sulfurreducens	861123	863540	-	805	2687154	ppsA	COG0574	G
39995910	GSU0804	TrpR binding protein WrbA		2193	GsGmGu----Da	4		0	G. sulfurreducens	863562	864173	-	203	2687432	WrbA	COG0655	R
39995911	GSU0805	cytoplasmic membrane protein FsxA		1541	GsGmGuPp--Da	5		0	G. sulfurreducens	864262	864654	-	130	2685353	fsxA	COG3030	R
39995912	GSU0806	ATP:dephospho-CoA triphosphoribosyl transferase		2854	Gs----Pp--Da	3		0	G. sulfurreducens	864698	865519	-	273	2687436	citG	COG1767	H
39995913	GSU0807	apo-citrate lyase phosphoribosyl-dephospho-CoA transferase, putative		2855	Gs----Pp--Da	3		0	G. sulfurreducens	865554	866069	-	171	2687435	-	COG3697	HI
39995914	GSU0808	GGDEF domain protein		3776	GsGm--------	2		0	G. sulfurreducens	866291	867253	-	320	2685430	-	COG3706	T
39995915	GSU0809	carbonic anhydrase, putative		1950	GsGmGuPp----	4		0	G. sulfurreducens	867276	867854	-	192	2687144	-	-
39995916	GSU0810	OmpA domain protein		2667	GsGmGu------	3		0	G. sulfurreducens	868015	869415	+	466	2685457	-	COG2885	M
39995917	GSU0811	nitrogen regulation protein NtrX		397	GsGmGuPpPcDa	6		0	G. sulfurreducens	869490	870860	-	456	2685237	ntrX	COG2204	T
39995918	GSU0812	nitrogen regulation protein NtrY, putative		398	GsGmGuPpPcDa	6		0	G. sulfurreducens	870871	873117	-	748	2685204	-	COG5000	T
39995919	GSU0813	hypothetical protein GSU0813		1181	GsGmGuPpPcDa	6		0	G. sulfurreducens	873273	873875	-	200	2687404	-	COG2854	Q
39995920	GSU0814	outer membrane efflux protein, putative		2665	GsGmGu------	3		0	G. sulfurreducens	873897	875255	-	452	2687019	-	COG1538	MU
39995921	GSU0815	mce-related protein		1180	GsGmGuPpPcDa	6		0	G. sulfurreducens	875301	875750	-	149	2687370	-	COG1463	Q
39995922	GSU0816	ABC transporter, ATP-binding protein		1179	GsGmGuPpPcDa	6		0	G. sulfurreducens	875763	876509	-	248	2687138	-	COG1127	Q
39995923	GSU0817	hypothetical protein GSU0817		1178	GsGmGuPpPcDa	6		0	G. sulfurreducens	876513	877286	-	257	2687177	-	-
39995924	GSU0818	aldehyde dehydrogenase family protein		1949	GsGmGuPp----	4	ALDD2x	0	G. sulfurreducens	877388	879013	-	541	2685598	-	COG1012	C
39995925	GSU0819	hypothetical protein GSU0819		2094	Gs----Pp--Da	3		0	G. sulfurreducens	879571	880329	+	252	2687231	-	COG0778	C
39995926	GSU0820	signal peptide peptidase SppA, 36K type		2357	Gs--GuPp----	3		0	G. sulfurreducens	880374	881339	+	321	2687229	sppA-1	COG0616	OU
39995927	GSU0821	hypothetical protein GSU0821		3743	GsGm--------	2		0	G. sulfurreducens	881364	881972	-	202	2687169	-	-
39995928	GSU0822	sensory box histidine kinase		1254	GsGmGu------	5		0	G. sulfurreducens	882167	884356	-	729	2687230	-	COG0642	T	COG5002	T
39995929	GSU0823	peptidyl-prolyl cis-trans isomerase C		155	GsGmGuPpPcDa	7		0	G. sulfurreducens	884672	884950	+	92	2687232	ppiC	COG0760	O
39995930	GSU0824	hypothetical protein GSU0824		1439	GsGmGuPp--Da	5		0	G. sulfurreducens	884984	885406	+	140	2687178	-	-
39995931	GSU0825	pirin family protein		3491	Gs--Gu------	2		0	G. sulfurreducens	885519	886427	+	302	2687237	-	COG1741	R
39995932	GSU0826	hypothetical protein GSU0826		1628	GsGmGu----Da	5		0	G. sulfurreducens	886573	886767	+	64	2687236	-	-
39995933	GSU0827	hypothetical protein GSU0827		2381	GsGmGu------	3		0	G. sulfurreducens	887079	887483	+	134	2687339	-	-
39995934	GSU0828	metal ion efflux outer membrane protein family protein, putative		1502	GsGmGu------	4		0	G. sulfurreducens	887631	888917	+	428	2687337	-	COG1538	MU
39995935	GSU0829	heavy metal efflux pump, CzcB family		2123	GsGmGu----Da	4		0	G. sulfurreducens	888914	890185	+	423	2687173	-	COG0845	M
39995936	GSU0830	heavy metal efflux pump, CzcA family	Y					0	G. sulfurreducens	890219	893323	+	1034	2687342	-	-
39995937	GSU0831	nitrogen regulatory protein P-II, putative		3490	Gs----------	2		0	G. sulfurreducens	893375	893716	+	113	2687172	-	COG0347	E
39995938	GSU0832	lipoprotein, putative		1218	GsGmGuPp----	5		0	G. sulfurreducens	893770	894363	+	197	2687192	-	-
39995939	GSU0833	hypothetical protein GSU0833						0	G. sulfurreducens	894388	894627	-	79	2687344	-	-
39995940	GSU0834	hypothetical protein GSU0834						0	G. sulfurreducens	894968	895234	+	88	2687196	-	-
39995941	GSU0835	hypothetical protein GSU0835		2356	Gs--Gu------	3		0	G. sulfurreducens	895437	895595	-	52	2687198	-	-
39995942	GSU0836	nucleoside diphosphate kinase regulator protein, putative						0	G. sulfurreducens	895653	896060	-	135	2687197	-	COG0782	K
39995943	GSU0837	response regulator		3683	GsGm--------	2		0	G. sulfurreducens	896127	896537	-	136	2687201	-	-
39995944	GSU0838	hypothetical protein GSU0838						0	G. sulfurreducens	896565	896795	+	76	2687200	-	-
39995945	GSU0839	hypothetical protein GSU0839						0	G. sulfurreducens	896765	897349	+	194	2687371	-	-
39995946	GSU0840	hypothetical protein GSU0840						0	G. sulfurreducens	896965	897363	-	132	2687208	-	-
39995947	GSU0841	sigma-54 dependent DNA-binding response regulator		3489	Gs--Gu------	2		0	G. sulfurreducens	897564	898964	-	466	2687205	-	COG2204	T
39995948	GSU0842	sensory box histidine kinase/response regulator		2355	Gs--GuPp----	3		0	G. sulfurreducens	898971	901334	-	787	2685412	-	COG0642	T	COG2203	T
39995949	GSU0843	NADH oxidase, putative					NADH5	0	G. sulfurreducens	901546	902880	-	444	2687160	-	COG0446	R
39995950	GSU0844	potassium uptake protein, Trk family	Y					0	G. sulfurreducens	902932	904782	-	616	2687383	-	COG0471	P
39995951	GSU0845	Rieske 2Fe-2S family protein		3759	GsGm--------	2		0	G. sulfurreducens	904806	905117	-	103	2687147	-	COG2146	PR
39995952	GSU0846	aconitate hydratase		2896	GsGm--------	2	ACONT	0	G. sulfurreducens	905137	907944	-	935	2685399	acnA	COG1048	C
39995953	GSU0847	rubredoxin						0	G. sulfurreducens	908146	908304	-	52	2685440	-	COG1773	C
39995954	GSU0848	ferredoxin family protein, putative		261	GsGmGuPp----	6		0	G. sulfurreducens	908383	908604	-	73	2685468	-	COG1141	C
39995955	GSU0849	hypothetical protein GSU0849		1713	GsGmGuPp----	4		0	G. sulfurreducens	908873	909622	+	249	2687255	-	COG2846	D
39995956	GSU0850	hypothetical protein GSU0850		1919	GsGmGuPp----	4		0	G. sulfurreducens	910016	910822	+	268	2687256	-	COG1651	O
39995957	GSU0851	rhomboid family protein		1528	GsGm--PpPcDa	5		0	G. sulfurreducens	910841	911566	+	241	2687159	-	COG0705	R
39995958	GSU0852	lipoprotein, putative		1918	GsGmGuPp----	4		0	G. sulfurreducens	911571	912008	-	145	2687187	-	-
39995959	GSU0853	CBS domain protein		106	GsGmGuPpPcDa	7		0	G. sulfurreducens	912183	913517	+	444	2687191	-	COG1253	R
39995960	GSU0854	membrane protein		2629	GsGm--Pp----	3		0	G. sulfurreducens	913520	914611	+	363	2685320	-	COG0628	R
39995961	GSU0855	membrane protein, TerC family		292	GsGmGuPp----	6		0	G. sulfurreducens	914623	915558	-	311	2685429	-	COG0861	P
39995962	GSU0856	peptidase, M48 family		111	GsGmGuPpPcDa	8		0	G. sulfurreducens	915644	916507	-	287	2687252	-	COG0501	O
39995963	GSU0857	hypothetical protein GSU0857	Y					0	G. sulfurreducens	916867	917445	+	192	2685248	-	COG2119	S
39995964	GSU0858	TonB-dependent receptor, putative		618	GsGmGuPpPcDa	6		0	G. sulfurreducens	917583	918464	+	293	2685426	-	COG0810	M
39995965	GSU0859	UTP-glucose-1-phosphate uridylyltransferase		1916	GsGmGuPp----	4	GALU	0	G. sulfurreducens	918502	919371	-	289	2687063	galU	COG1210	M
39995966	GSU0860	methylenetetrahydrofolate reductase family protein		2628	GsGmGu------	3	MTHFR, MTHFR1	0	G. sulfurreducens	919385	920290	-	301	2687380	-	COG0685	E
39995967	GSU0861	hypothetical protein GSU0861		2627	GsGmGu------	3		0	G. sulfurreducens	920287	920802	-	171	2685357	-	-
39995968	GSU0862	folD bifunctional protein		619	GsGmGuPp--Da	5	MTHFC, MTHFD	0	G. sulfurreducens	920953	921810	-	285	2687021	folD-2	COG0190	H
39995969	GSU0863	hypothetical protein GSU0863		1495	GsGmGu--PcDa	5		0	G. sulfurreducens	921967	922218	-	83	2687093	-	COG2331	S
39995970	GSU0864	conserved hypothetical protein TIGR00251		620	GsGmGuPpPcDa	6		0	G. sulfurreducens	922321	922644	-	107	2687222	-	COG1872	S
39995971	GSU0865	cell division protein DivIVA, putative		1915	GsGmGu--Pc--	4		0	G. sulfurreducens	922631	923080	-	149	2685575	-	COG3599	D
39995972	GSU0866	YGGT family protein		621	GsGmGuPpPcDa	6		0	G. sulfurreducens	923080	923394	-	104	2685425	-	COG0762	S
39995973	GSU0867	ubiquinone/menaquinone biosynthesis methyltransferase UbiE, putative		726	GsGmGu--PcDa	5		0	G. sulfurreducens	923469	924239	-	256	2687032	-	COG2226	H
39995974	GSU0868	conserved hypothetical protein TIGR00159		1914	GsGmGuPp----	4		0	G. sulfurreducens	924358	925770	+	470	2685470	-	COG4856	S
39995975	GSU0869	LysM domain/NLP/P60 family protein		1913	GsGmGuPp----	4		0	G. sulfurreducens	925879	926907	+	342	2685279	-	COG0791	M
39995976	GSU0870	mutator mutT protein		2140	GsGm------Da	3		0	G. sulfurreducens	926968	927381	+	137	2687354	mutT	-
39995977	GSU0871	radical SAM domain protein/B12 binding domain protein		1912	GsGmGuPp----	4		0	G. sulfurreducens	927359	929023	+	554	2687036	-	COG0621	J	COG1032	C
39995978	GSU0872	lipoprotein, putative		1911	GsGmGuPp----	4		0	G. sulfurreducens	929102	929569	-	155	2687292	-	-
39995979	GSU0873	hypothetical protein GSU0873						0	G. sulfurreducens	929327	929560	+	77	2687295	-	-
39995980	GSU0874	hypothetical protein GSU0874		725	GsGmGuPpPcDa	6		0	G. sulfurreducens	929682	932924	-	1080	2685460	-	COG2982	M	COG3164	S
39995981	GSU0875	hypothetical protein GSU0875						0	G. sulfurreducens	932951	933607	+	218	2687031	-	-
39995982	GSU0876	diacylglycerol kinase catalytic domain protein		1260	GsGmGuPpPc--	5		0	G. sulfurreducens	933685	934554	+	289	2685462	-	COG1597	IR
39995983	GSU0877	response regulator		115	GsGmGu--PcDa	8		0	G. sulfurreducens	934847	935593	+	248	2685581	-	COG0745	TK
39995984	GSU0878	glycosyl transferase, group 2 family protein		1605	GsGmGu--PcDa	5		0	G. sulfurreducens	935517	936602	-	361	2687074	-	-
39995985	GSU0879	chemotaxis protein CheV		1261	GsGmGuPp----	4		0	G. sulfurreducens	936742	937680	-	312	2687281	cheV	COG0835	NT
39995986	GSU0880	molybdopterin oxidoreductase family protein		223	GsGmGu----Da	6	FDH	0	G. sulfurreducens	937790	939805	-	671	2687355	-	COG0243	C
39995987	GSU0881	sensor histidine kinase		3581	GsGm--------	2		0	G. sulfurreducens	939825	941399	-	524	2685578	-	COG0642	T
39995988	GSU0882	hypothetical protein GSU0882		1789	GsGmGuPp----	4		0	G. sulfurreducens	941403	942275	-	290	2685589	-	COG2984	R
39995989	GSU0883	ferric enterobactin receptor, putative		1790	GsGmGuPp----	4		0	G. sulfurreducens	942296	944179	-	627	2687277	-	COG1629	P
39995990	GSU0884	radical SAM domain protein		47	GsGmGuPp----	9		0	G. sulfurreducens	944454	945986	+	510	2685311	-	COG0641	R
39995991	GSU0885	cobyrinic acid a,c-diamide synthase family protein		35	GsGmGuPpPcDa	10		0	G. sulfurreducens	945928	947022	-	364	2687279	-	COG0857	R
39995992	GSU0886	radical SAM domain protein		431	GsGmGuPpPcDa	6		0	G. sulfurreducens	947252	948577	+	441	2685303	-	COG0535	R
39995993	GSU0887	hypothetical protein GSU0887	Y					0	G. sulfurreducens	948574	949188	-	204	2685304	-	COG4185	S
39995994	GSU0888	hypothetical protein GSU0888						0	G. sulfurreducens	949163	949372	-	69	2687291	-	-
39995995	GSU0889	acylphosphatase		1466	GsGmGu--PcDa	5		0	G. sulfurreducens	949477	949752	-	91	2687067	-	COG1254	C
39995996	GSU0890	DNA ligase, NAD-dependent		463	GsGm----Pc--	3		0	G. sulfurreducens	949753	951765	-	670	2687161	ligA	COG0272	L
39995997	GSU0891	subtilase domain protein		1450	GsGmGu------	4		0	G. sulfurreducens	951817	954297	+	826	2685382	-	COG1404	O
39995998	GSU0893	thioredoxin peroxidase		2462	GsGmGu------	3		0	G. sulfurreducens	956555	957097	-	180	2687359	-	COG0450	O
39995999	GSU0894	peptidyl-prolyl cis-trans isomerase, cyclophilin-type		607	GsGmGuPp--Da	5		0	G. sulfurreducens	957394	957909	+	171	2687163	-	COG0652	O
39996000	GSU0895	GAF domain/GGDEF domain protein		117	GsGmGu----Da	6		0	G. sulfurreducens	957967	960033	-	688	2685442	-	COG3706	T
39996001	GSU0896	tldD protein		2463	GsGmGu------	3		0	G. sulfurreducens	960231	961613	-	460	2687285	tldD	COG0312	R
39996002	GSU0897	hypothetical protein GSU0897		3584	GsGm--------	2		0	G. sulfurreducens	962153	963028	+	291	2687293	-	COG1262	S
39996003	GSU0898	ATP-dependent DNA helicase RecQ		644	GsGmGuPpPcDa	6		0	G. sulfurreducens	963031	964842	+	603	2687381	recQ	COG0514	L
39996004	GSU0899	hypothetical protein GSU0899		2822	Gs------PcDa	3		0	G. sulfurreducens	964941	966554	+	537	2685510	-	COG4399	S
39996005	GSU0900	hypothetical protein GSU0900		938	GsGmGuPp----	4		0	G. sulfurreducens	966579	967520	-	313	2687307	-	-
39996006	GSU0901	hypothetical protein GSU0901						0	G. sulfurreducens	967566	968357	+	263	2687054	-	-
39996007	GSU0904	HD domain protein		2761	Gs--------Da	3		0	G. sulfurreducens	970535	971404	-	289	2685447	-	COG1639	T
39996008	GSU0905	hypothetical protein GSU0905		3488	Gs----------	2		0	G. sulfurreducens	971391	971723	-	110	2685452	-	-
39996009	GSU0906	30S ribosomal protein S21		2773	Gs------PcDa	3		0	G. sulfurreducens	972287	972487	-	66	2685427	rpsU-1	-
39996010	GSU0907	thiF family protein						0	G. sulfurreducens	972677	973348	-	223	2687038	-	COG0476	H
39996011	GSU0908	moaD family protein	Y					0	G. sulfurreducens	973352	973633	-	93	2687029	-	COG1977	H
39996012	GSU0909	pyridine nucleotide-disulphide oxidoreductase family protein	Y					0	G. sulfurreducens	973639	974862	-	407	2687055	-	COG0446	R
39996013	GSU0910	aldehyde:ferredoxin oxidoreductase, tungsten-containing	Y					0	G. sulfurreducens	974864	976669	-	601	2687039	-	COG2414	C
39996014	GSU0911	iron-sulfur cluster-binding protein	Y					0	G. sulfurreducens	976671	977150	-	159	2687048	-	COG1142	C
39996015	GSU0912	hypothetical protein GSU0912		3596	GsGm--------	2		0	G. sulfurreducens	977215	977940	-	241	2687166	-	-
39996016	GSU0913	ABC transporter, ATP-binding protein	Y					0	G. sulfurreducens	978103	980004	+	633	2687105	-	COG0488	R
39996017	GSU0914	ATP-dependent RNA helicase RhlE		1265	GsGmGuPpPc--	5		0	G. sulfurreducens	980161	981504	+	447	2687174	rhlE-2	COG0513	LKJ
39996018	GSU0915	hypothetical protein GSU0915		1646	GsGmGu----Da	5		0	G. sulfurreducens	981656	982015	+	119	2687176	-	-
39996019	GSU0916	methyl-accepting chemotaxis protein						0	G. sulfurreducens	982110	983294	-	394	2687168	-	COG0840	NT
39996020	GSU0917	hypothetical protein GSU0917						0	G. sulfurreducens	983484	983903	-	139	2685444	-	COG2832	S
39996021	GSU0918	S-adenosylmethionine synthetase		1267	GsGmGuPpPc--	5	METAT	0	G. sulfurreducens	983875	985077	-	400	2687300	-	COG1812	E
39996022	GSU0919	hypothetical protein GSU0919						0	G. sulfurreducens	985247	985468	-	73	2685588	-	-
39996023	GSU0920	hypothetical protein GSU0920						0	G. sulfurreducens	985467	985715	+	82	2685358	-	-
39996024	GSU0921	ribonuclease, Rne/Rng family protein		856	GsGmGuPpPcDa	6		0	G. sulfurreducens	986118	988544	-	808	2685443	-	COG1530	J
39996025	GSU0922	ABC transporter, ATP-binding protein		517	GsGmGuPpPcDa	6		0	G. sulfurreducens	988816	990753	+	645	2687065	-	COG0488	R
39996026	GSU0923	ATP-dependent protease La		8	GsGmGuPpPcDa	15		0	G. sulfurreducens	990895	993201	+	768	2687373	loN-1	COG0466	O
39996027	GSU0924	ABC transporter, permease protein, putative		1800	GsGmGuPp----	4		0	G. sulfurreducens	993208	993978	+	256	2685284	-	-
39996028	GSU0925	ABC transporter, ATP-binding protein		1801	GsGm--Pp----	3		0	G. sulfurreducens	993989	994753	+	254	2687367	-	COG1127	Q
39996029	GSU0926	mce-related protein		1802	GsGmGuPp----	4		0	G. sulfurreducens	994769	995851	+	360	2685215	-	COG1463	Q
39996030	GSU0927	peptidase, M16 family		858	GsGmGuPpPcDa	6		0	G. sulfurreducens	995984	997390	+	468	2685594	-	COG0612	R
39996031	GSU0928	peptidase, M16 family		859	GsGmGuPpPcDa	6		0	G. sulfurreducens	997428	998864	+	478	2687131	-	COG0612	R
39996032	GSU0929	hypothetical protein GSU0929		2492	GsGmGu------	3		0	G. sulfurreducens	998881	998988	+	35	2685220	-	-
39996033	GSU0930	sulfur transferase, putative, selenocysteine-containing						0	G. sulfurreducens	999205	1000476	+	423	2685446	-	COG0607	P
39996034	GSU0931	Rhodanese-like domain protein		2353	Gs--GuPp----	3		0	G. sulfurreducens	1000592	1001497	-	301	2685405	-	COG0607	P
39996035	GSU0932	uracil permease					URAt6	0	G. sulfurreducens	1001567	1002817	-	416	2685285	uraA	COG2233	F
39996036	GSU0933	uracil phosphoribosyltransferase		3487	Gs----Pp----	2	UPPRT	0	G. sulfurreducens	1002836	1003465	-	209	2687088	upp	COG0035	F
39996037	GSU0934	hypothetical protein GSU0934		2682	GsGmGu------	3		0	G. sulfurreducens	1003658	1004287	+	209	2685283	-	-
39996038	GSU0935	methyl-accepting chemotaxis protein, putative						1	G. sulfurreducens	1004344	1005930	-	528	2685572	-	COG0840	NT
39996039	GSU0936	glutamine amidotransferase, class I		1566	Gs--GuPpPcDa	5		0	G. sulfurreducens	1006181	1006876	+	231	2685296	-	COG0518	F
39996040	GSU0937	trans-homoaconitate synthase		934	GsGmGuPpPcDa	6	IPPS	0	G. sulfurreducens	1007092	1008243	+	383	2687083	aksA	COG0119	E
39996041	GSU0938	hypothetical protein GSU0938		1962	GsGmGuPp----	4		0	G. sulfurreducens	1008591	1009343	+	250	2685335	-	-
39996042	GSU0939	nitrogen regulatory protein P-II, putative		1961	GsGmGuPp----	4		0	G. sulfurreducens	1009395	1009733	+	112	2688606	-	COG0347	E
39996043	GSU0940	ammonium transporter		538	GsGmGuPpPc--	5	NH4t3	0	G. sulfurreducens	1009771	1011240	+	489	2688695	-	-
39996044	GSU0941	sensor histidine kinase, putative		1535	GsGmGuPp--Da	5		0	G. sulfurreducens	1011471	1012217	+	248	2687596	-	COG0642	T
39996045	GSU0942	inositol-1-monophosphatase		1368	GsGmGuPpPc--	5		0	G. sulfurreducens	1012334	1013119	+	261	2687594	suhB	COG0483	G
39996046	GSU0943	hypothetical protein GSU0943		2797	Gs----Pp--Da	3		0	G. sulfurreducens	1013207	1013941	+	244	2685910	-	-
39996047	GSU0944	cystathionine beta-lyase		1960	GsGmGuPp----	4	CYSTL	0	G. sulfurreducens	1014277	1015410	+	377	2685908	metC-1	COG0626	E
39996048	GSU0945	cystathionine beta-lyase		1959	GsGmGuPp----	4	CYSTL	0	G. sulfurreducens	1015426	1016562	+	378	2685904	metC-2	COG0626	E
39996049	GSU0946	sensory box/GGDEF family protein		1464	GsGm--PpPcDa	5		0	G. sulfurreducens	1016762	1019290	+	842	2685824	-	COG5001	T
39996050	GSU0947	ABC transporter, ATP-binding protein		41	Gs--GuPpPcDa	10		0	G. sulfurreducens	1019379	1020083	-	234	2685823	-	COG1136	V
39996051	GSU0948	ABC transporter, permease protein, putative		40	Gs--GuPpPcDa	10		0	G. sulfurreducens	1020101	1021300	-	399	2685822	-	COG0577	V
39996052	GSU0949	efflux transporter, RND family, MFP subunit		39	Gs--GuPpPcDa	10		0	G. sulfurreducens	1021297	1022469	-	390	2685721	-	COG0845	M
39996053	GSU0950	outer membrane efflux protein		2352	Gs--GuPp----	3		0	G. sulfurreducens	1022466	1023740	-	424	2685718	-	COG1538	MU
39996054	GSU0951	transcriptional regulator, TetR family		1618	GsGmGuPp--Da	5		0	G. sulfurreducens	1023807	1024397	-	196	2685700	-	-
39996055	GSU0952	GGDEF domain protein		3486	Gs------Pc--	2		0	G. sulfurreducens	1024618	1025910	+	430	2685769	-	-
39996056	GSU0953	hypothetical protein GSU0953						0	G. sulfurreducens	1026184	1026774	-	196	2687653	-	-
39996057	GSU0954	hypothetical protein GSU0954		2156	Gs--Gu--PcDa	4		0	G. sulfurreducens	1027076	1028056	-	326	2685216	-	COG1943	L
39996058	GSU0955	group II intron, maturase		5	Gs--Gu--Pc--	16		0	G. sulfurreducens	1029182	1030486	+	434	2685307	-	COG3344	L
39996059	GSU0956	hypothetical protein GSU0956						0	G. sulfurreducens	1031005	1031670	-	221	2685703	-	-
39996060	GSU0957	ISGsu1, transposase		4	GsGm--PpPc--	17		0	G. sulfurreducens	1031690	1032808	-	372	2685707	-	COG3385	L
39996061	GSU0958	lipoprotein, putative						0	G. sulfurreducens	1032982	1033170	-	62	2685704	-	-
39996062	GSU0959	hypothetical protein GSU0959	Y					0	G. sulfurreducens	1033287	1034075	-	262	2685832	-	-
39996063	GSU0960	hypothetical protein GSU0960		3485	Gs----------	2		0	G. sulfurreducens	1034351	1034449	+	32	2685833	-	-
39996064	GSU0961	ISGsu4, transposase		272	Gs------Pc--	5		0	G. sulfurreducens	1034609	1035655	-	348	2687574	-	COG3547	L
39996065	GSU0962	sensor histidine kinase		2195	GsGmGu----Da	4		0	G. sulfurreducens	1036181	1038148	+	655	2687575	-	COG0642	T	COG0840	NT
39996066	GSU0963	sigma-54 dependent DNA-binding response regulator		2196	GsGmGu----Da	4		0	G. sulfurreducens	1038168	1039571	+	467	2687572	-	COG2204	T
39996067	GSU0965	hypothetical protein GSU0965						0	G. sulfurreducens	1040042	1040323	-	93	2687568	-	-
39996068	GSU0964	hypothetical protein GSU0964		218	GsGmGuPpPcDa	7		0	G. sulfurreducens	1040081	1040272	+	63	2687558	-	-
39996069	GSU0966	hypothetical protein GSU0966		2681	GsGmGu------	3		0	G. sulfurreducens	1040397	1040648	+	83	2685698	-	-
39996070	GSU0967	hypothetical protein GSU0967		2680	GsGmGu------	3		0	G. sulfurreducens	1040661	1041713	+	350	2685696	-	-
39996071	GSU0968	hypothetical protein GSU0968		1216	Gs----------	4		0	G. sulfurreducens	1041859	1043229	+	456	2685691	-	-
39996072	GSU0969	carboxy-terminal processing protease		2464	GsGmGu------	3		0	G. sulfurreducens	1043393	1044745	+	450	2685693	ctpA-1	COG0793	M
39996073	GSU0970	hypothetical protein GSU0970		3484	Gs--Gu------	2		0	G. sulfurreducens	1044984	1047935	+	983	2687553	-	-
39996074	GSU0971	peptidyl-tRNA hydrolase domain protein		1312	GsGmGuPp----	4		0	G. sulfurreducens	1047989	1048312	-	107	2687546	-	COG1186	J
39996075	GSU0972	ATPase, AAA family	Y					0	G. sulfurreducens	1048581	1050812	+	743	2685692	-	COG0464	O
39996076	GSU0973	hypothetical protein GSU0973	Y					0	G. sulfurreducens	1050826	1051422	+	198	2685685	-	-
39996077	GSU0974	hypothetical protein GSU0974						0	G. sulfurreducens	1051419	1052267	+	282	2685681	-	-
39996078	GSU0975	phage tail sheath protein, putative	Y					0	G. sulfurreducens	1052346	1054328	+	660	2685680	-	COG3497	R
39996079	GSU0976	hypothetical protein GSU0976	Y					0	G. sulfurreducens	1054369	1054806	+	145	2685679	-	-
39996080	GSU0977	hypothetical protein GSU0977	Y					0	G. sulfurreducens	1054829	1055191	+	120	2685777	-	-
39996081	GSU0978	hypothetical protein GSU0978						0	G. sulfurreducens	1055269	1055367	+	32	2685666	-	-
39996082	GSU0979	hypothetical protein GSU0979		1215	Gs------Pc--	2		0	G. sulfurreducens	1055421	1055861	+	146	2687542	-	-
39996083	GSU0980	hypothetical protein GSU0980						0	G. sulfurreducens	1055865	1057055	+	396	2687543	-	-
39996084	GSU0981	hypothetical protein GSU0981	Y					0	G. sulfurreducens	1057071	1057688	+	205	2687537	-	COG1652	S
39996085	GSU0982	hypothetical protein GSU0982	Y					0	G. sulfurreducens	1057692	1058780	+	362	2687536	-	COG3500	R
39996086	GSU0983	hypothetical protein GSU0983	Y					0	G. sulfurreducens	1058767	1059423	+	218	2686156	-	COG3501	S
39996087	GSU0984	hypothetical protein GSU0984						0	G. sulfurreducens	1059447	1059548	+	33	2687527	-	-
39996088	GSU0985	hypothetical protein GSU0985		3482	Gs----Pp----	2		0	G. sulfurreducens	1059655	1059951	+	98	2687526	-	COG4104	S
39996089	GSU0986	tail lysozyme, putative		1343	Gs----Pp----	3		0	G. sulfurreducens	1059962	1060363	+	133	2687518	-	COG3628	R
39996090	GSU0987	hypothetical protein GSU0987	Y					0	G. sulfurreducens	1060383	1063742	+	1119	2687508	-	-
39996091	GSU0988	hypothetical protein GSU0988	Y					0	G. sulfurreducens	1063766	1065799	+	677	2685732	-	-
39996092	GSU0989	NHL repeat domain protein	Y					0	G. sulfurreducens	1065932	1067824	+	630	2685663	-	-
39996093	GSU0990	hypothetical protein GSU0990						0	G. sulfurreducens	1067946	1069832	+	628	2685662	-	-
39996094	GSU0991	glycosyl transferase, group 1 family protein	Y					0	G. sulfurreducens	1069829	1071094	+	421	2685655	-	COG0438	M
39996095	GSU0992	hypothetical protein GSU0992						0	G. sulfurreducens	1071166	1074108	+	980	2687502	-	-
39996096	GSU0993	hypothetical protein GSU0993		2118	GsGm----PcDa	4		0	G. sulfurreducens	1074122	1074544	-	140	2687496	-	COG2050	Q
39996097	GSU0994	fumarate hydratase, class I		1497	GsGmGuPp--Da	5	FUM	0	G. sulfurreducens	1074639	1076264	-	541	2685809	fumB	COG1838	C
39996098	GSU0995	hypothetical protein GSU0995						0	G. sulfurreducens	1076356	1076556	+	66	2685649	-	-
39996099	GSU0996	hypothetical protein GSU0996		208	GsGmGuPpPcDa	7		0	G. sulfurreducens	1076650	1076829	+	59	2685645	-	-
39996100	GSU0997	formamidopyrimidine-DNA glycosylase	Y					0	G. sulfurreducens	1076875	1077690	-	271	2685647	mutM	COG0266	L
39996101	GSU0998	replicative DNA helicase		591	GsGmGuPpPcDa	6		0	G. sulfurreducens	1077822	1079192	+	456	2685644	dnaB	COG0305	L
39996102	GSU0999	UDP-N-acetylglucosamine acyltransferase		2486	GsGm----Pc--	3	UACAT	0	G. sulfurreducens	1079182	1079991	+	269	2685642	-	COG1043	M
39996103	GSU1000	hypothetical protein GSU1000		1798	GsGmGuPp----	4		0	G. sulfurreducens	1079972	1081384	+	470	2685636	-	-
39996104	GSU1001	hypothetical protein GSU1001						0	G. sulfurreducens	1081683	1082066	+	127	2687493	-	-
39996105	GSU1002	isochorismatase family protein		1586	GsGmGuPp--Da	5		0	G. sulfurreducens	1082223	1082786	-	187	2687485	-	COG1335	Q
39996106	GSU1003	nitrogen regulation protein NR(I)		592	GsGmGuPpPcDa	6		0	G. sulfurreducens	1082803	1084248	-	481	2687478	ntrC	COG2204	T
39996107	GSU1004	sensory box histidine kinase		593	GsGmGuPpPcDa	6		0	G. sulfurreducens	1084304	1085395	-	363	2686090	-	COG0642	T	COG3852	T
39996108	GSU1005	dihydrouridine synthase family protein		594	Gs--GuPpPcDa	5		0	G. sulfurreducens	1085392	1086369	-	325	2685628	-	COG0042	J
39996109	GSU1006	hypothetical protein GSU1006		1799	GsGmGuPp----	4		0	G. sulfurreducens	1086563	1086811	+	82	2685632	-	-
39996110	GSU1007	GAF domain/HD domain protein		2487	GsGmGu------	3		0	G. sulfurreducens	1086843	1088495	-	550	2685743	-	COG2203	T	COG2206	T
39996111	GSU1008	enoyl-(acyl-carrier-protein) reductase		391	GsGmGuPpPcDa	6	BTMAT1, DDMAT5, DEMAT4, HDMAT7, HEMAT2, KAS1, KAS17, KAS3, KAS4, KAS7, KAS9, OCDMAT8, OCMAT3, TDMAT6	0	G. sulfurreducens	1088641	1089411	+	256	2687480	fabI	COG0623	I
39996112	GSU1009	GTP-binding protein		1266	GsGmGuPpPc--	5		0	G. sulfurreducens	1089471	1091138	+	555	2687473	-	COG2262	R
39996113	GSU1010	transglycosylase, Slt family		392	GsGmGuPpPcDa	6		0	G. sulfurreducens	1091283	1092803	+	506	2687460	-	COG0741	M
39996114	GSU1011	hypothetical protein GSU1011		393	GsGmGuPpPcDa	6		0	G. sulfurreducens	1092852	1093580	+	242	2687469	-	-
39996115	GSU1012	hypothetical protein GSU1012		3597	GsGm--------	2		0	G. sulfurreducens	1093676	1094890	+	404	2687455	-	-
39996116	GSU1013	chemotaxis MotB protein, putative		515	GsGmGuPpPcDa	6		0	G. sulfurreducens	1094975	1095844	+	289	2686083	-	COG1360	N
39996117	GSU1014	smr domain protein		394	GsGmGuPpPcDa	6		0	G. sulfurreducens	1095857	1096576	+	239	2687452	-	COG2840	S
39996118	GSU1015	hypothetical protein GSU1015		2488	GsGmGu------	3		0	G. sulfurreducens	1096607	1097029	+	140	2687447	-	-
39996119	GSU1016	potassium uptake protein, Trk family		2489	GsGmGu------	3	Kt6	0	G. sulfurreducens	1097041	1098681	+	546	2687448	-	COG2985	R
39996120	GSU1017	hypoxanthine-guanine phosphoribosyltransferase		615	Gs--Gu--PcDa	4	HXPRT	0	G. sulfurreducens	1098815	1099372	+	185	2686996	-	COG0634	F
39996121	GSU1018	hypothetical protein GSU1018						0	G. sulfurreducens	1099430	1099981	-	183	2686986	-	-
39996122	GSU1019	xanthine/uracil permease family protein		1451	GsGm--PpPcDa	5		0	G. sulfurreducens	1100288	1101589	+	433	2686991	-	COG2252	R
39996123	GSU1020	hypothetical protein GSU1020						0	G. sulfurreducens	1101535	1102209	+	224	2686983	-	-
39996124	GSU1021	hypothetical protein GSU1021		1492	GsGmGu--PcDa	5		0	G. sulfurreducens	1101667	1102320	-	217	2685253	-	-
39996125	GSU1022	hypothetical protein GSU1022						0	G. sulfurreducens	1102317	1102409	-	30	2685587	-	-
39996126	GSU1023	glycogen synthase		80	GsGmGuPpPc--	7	GLCS1	0	G. sulfurreducens	1102492	1103997	+	501	2685960	glgA-1	COG0297	G
39996127	GSU1024	cytochrome c3		58	GsGmGuPp--Da	9		3	G. sulfurreducens	1104057	1104335	-	92	2685963	cyd-4	-
39996128	GSU1025	hypothetical protein GSU1025		4129	Gs--------Da	2		0	G. sulfurreducens	1104518	1105120	-	200	2685956	-	-
39996129	GSU1026	hypothetical protein GSU1026		2679	GsGmGu------	3		0	G. sulfurreducens	1105190	1105723	-	177	2685255	-	-
39996130	GSU1027	glycosyl hydrolase, family 10		853	GsGmGuPpPcDa	6		0	G. sulfurreducens	1105733	1106617	-	294	2685267	-	COG0388	R
39996131	GSU1028	peptidylarginine deiminase-related protein		854	GsGmGuPpPcDa	6		0	G. sulfurreducens	1106605	1107639	-	344	2685626	-	COG2957	E
39996132	GSU1029	methyl-accepting chemotaxis protein		1425	GsGmGu------	4		0	G. sulfurreducens	1107913	1109562	+	549	2685753	-	COG0840	NT
39996133	GSU1030	methyl-accepting chemotaxis protein		12	GsGmGuPpPcDa	14		0	G. sulfurreducens	1109751	1111400	+	549	2685724	-	COG0840	NT
39996134	GSU1031	hypothetical protein GSU1031						0	G. sulfurreducens	1111462	1111602	+	46	2685674	-	-
39996135	GSU1032	methyl-accepting chemotaxis protein						0	G. sulfurreducens	1111658	1113595	+	645	2685742	-	COG0840	NT
39996136	GSU1033	methyl-accepting chemotaxis protein		3480	Gs--Gu------	2		0	G. sulfurreducens	1113816	1115417	+	533	2685619	-	COG0840	NT
39996137	GSU1035	methyl-accepting chemotaxis protein		3479	Gs----Pp----	2		0	G. sulfurreducens	1117662	1119311	+	549	2685770	-	COG0840	NT
39996138	GSU1036	sensor histidine kinase		3575	GsGm--------	2		0	G. sulfurreducens	1119359	1121098	-	579	2685768	-	COG0642	T
39996139	GSU1037	sensory box/response regulator						0	G. sulfurreducens	1121523	1123922	+	799	2685671	-	COG3706	T	COG5001	T
39996140	GSU1038	sensory box histidine kinase/response regulator		3478	Gs------Pc--	2		0	G. sulfurreducens	1124101	1125642	+	513	2688721	-	COG0642	T	COG3706	T
39996141	GSU1039	sigma-54 dependent DNA-binding response regulator		1703	Gs----PpPc--	4		0	G. sulfurreducens	1125639	1127339	+	566	2688726	-	COG2204	T	COG3829	KT
39996142	GSU1040	hypothetical protein GSU1040						0	G. sulfurreducens	1127452	1127556	-	34	2688720	-	-
39996143	GSU1041	methyl-accepting chemotaxis protein						0	G. sulfurreducens	1127555	1129180	+	541	2688717	-	COG0840	NT
39996144	GSU1042	hypothetical protein GSU1042						0	G. sulfurreducens	1129240	1129644	+	134	2688715	-	COG2703	P
39996145	GSU1043	sensory box histidine kinase		127	GsGmGu------	7		0	G. sulfurreducens	1129626	1131929	-	767	2686972	-	COG0642	T	COG2202	T
39996146	GSU1044	mutT/nudix family protein		990	GsGmGuPpPcDa	6		0	G. sulfurreducens	1132163	1133107	+	314	2686968	-	COG2816	L
39996147	GSU1045	hypothetical protein GSU1045		2677	GsGmGu------	3		0	G. sulfurreducens	1133170	1133610	+	146	2686960	-	-
39996148	GSU1046	hypothetical protein GSU1046		2675	GsGmGu------	3		0	G. sulfurreducens	1133624	1134508	+	294	2686965	-	COG4866	S
39996149	GSU1047	hypothetical protein GSU1047		2674	GsGm--Pp----	3		0	G. sulfurreducens	1134505	1135587	+	360	2688712	-	-
39996150	GSU1048	SEC-C motif domain protein		1367	GsGmGuPpPc--	5		0	G. sulfurreducens	1135698	1136183	+	161	2688709	-	COG3012	S
39996151	GSU1049	ribonuclease Z		1958	Gs--Gu--Pc--	3		0	G. sulfurreducens	1136252	1137259	-	335	2688697	-	COG1234	R
39996152	GSU1050	sensory box histidine kinase		1254	GsGmGu------	5		0	G. sulfurreducens	1137432	1138790	+	452	2688693	-	COG0642	T
39996153	GSU1051	hypothetical protein GSU1051		1550	GsGmGu--PcDa	5		0	G. sulfurreducens	1138970	1139311	+	113	2685842	-	-
39996154	GSU1052	hydrolase, alpha/beta fold family		3782	GsGm--------	2		0	G. sulfurreducens	1139332	1140240	-	302	2685731	-	COG0596	R
39996155	GSU1053	sensory box protein		3477	Gs--Gu------	2		0	G. sulfurreducens	1140250	1141311	-	353	2685675	-	COG2202	T
39996156	GSU1054	hypothetical protein GSU1054		2062	GsGmGu----Da	4		0	G. sulfurreducens	1141298	1141555	-	85	2685840	-	COG0425	O
39996157	GSU1055	hypothetical protein GSU1055		2061	GsGmGu----Da	4		0	G. sulfurreducens	1141604	1142719	-	371	2686059	-	-
39996158	GSU1056	conserved hypothetical protein TIGR00149		912	GsGmGuPpPcDa	6		0	G. sulfurreducens	1142837	1143238	-	133	2688688	-	-
39996159	GSU1057	hypothetical protein GSU1057		1431	GsGmGu----Da	5		0	G. sulfurreducens	1143269	1143673	-	134	2686963	-	-
39996160	GSU1058	succinyl-CoA synthase, beta subunit		1126	GsGmGuPpPcDa	6	SUCOAS	0	G. sulfurreducens	1143861	1145018	+	385	2686962	sucC	COG0045	C
39996161	GSU1059	succinyl-CoA synthase, alpha subunit		1125	GsGmGuPpPcDa	6	SUCOAS	0	G. sulfurreducens	1145107	1145982	+	291	2686953	sucD	COG0074	C
39996162	GSU1060	hypothetical protein GSU1060		2730	GsGmGu------	3		0	G. sulfurreducens	1146046	1146897	-	283	2688680	-	-
39996163	GSU1061	aspartate aminotransferase		927	GsGmGuPpPcDa	6	ASPTA1, PHETA1, TYRTA	0	G. sulfurreducens	1147172	1148368	-	398	2688678	-	COG0436	E
39996164	GSU1062	cytochrome c, putative		3781	GsGm--------	2		1	G. sulfurreducens	1148564	1149289	+	241	2688672	-	-
39996165	GSU1063	hypothetical protein GSU1063		3780	GsGm--------	2		0	G. sulfurreducens	1149578	1149943	+	121	2688668	-	COG4967	NU
39996166	GSU1064	hypothetical protein GSU1064		2762	GsGm------Da	3		0	G. sulfurreducens	1150102	1151028	+	308	2688669	-	-
39996167	GSU1065	hypothetical protein GSU1065		3779	GsGm--------	2		0	G. sulfurreducens	1151042	1151560	+	172	2688659	-	-
39996168	GSU1066	hypothetical protein GSU1066		3778	GsGm--------	2		0	G. sulfurreducens	1151571	1154615	+	1014	2688650	-	COG3419	NU
39996169	GSU1067	hypothetical protein GSU1067		2117	GsGmGu------	3		0	G. sulfurreducens	1154621	1156018	-	465	2688654	-	COG2905	T
39996170	GSU1068	sodium/solute symporter family protein		74	GsGmGu------	7	ACt2	0	G. sulfurreducens	1155915	1157669	-	584	2688648	-	COG4147	R
39996171	GSU1069	hypothetical protein GSU1069		1957	GsGmGu------	4		0	G. sulfurreducens	1157898	1158206	-	102	2685865	-	-
39996172	GSU1070	sodium/solute symporter family protein		74	GsGmGu------	7	ACt2	0	G. sulfurreducens	1158814	1160568	-	584	2685864	-	COG4147	R
39996173	GSU1071	hypothetical protein GSU1071		1957	GsGmGu------	4		0	G. sulfurreducens	1160799	1161107	-	102	2685867	-	-
39996174	GSU1072	transcriptional regulator, IclR family		2672	GsGmGu------	3		0	G. sulfurreducens	1161236	1162006	-	256	2688647	-	COG1414	K
39996175	GSU1073	hypothetical protein GSU1073		1956	GsGmGuPp----	4		0	G. sulfurreducens	1162535	1162927	-	130	2688644	-	-
39996176	GSU1074	hypothetical protein GSU1074		402	GsGmGuPpPcDa	6		0	G. sulfurreducens	1163086	1163829	+	247	2688637	-	-
39996177	GSU1075	crossover junction endodeoxyribonuclease RuvC		401	GsGmGuPpPcDa	6		0	G. sulfurreducens	1163943	1164437	+	164	2688635	ruvC	COG0817	L
39996178	GSU1076	Holliday junction DNA helicase RuvA		400	GsGmGuPpPcDa	6		0	G. sulfurreducens	1164434	1165033	+	199	2686954	ruvA	COG0632	L
39996179	GSU1077	Holliday junction DNA helicase B		399	GsGmGuPpPcDa	6		0	G. sulfurreducens	1165037	1166053	+	338	2686958	ruvB	COG2255	L
39996180	GSU1078	chromosomal replication initiator protein DnaA, truncation		1955	GsGmGuPp----	4		0	G. sulfurreducens	1166019	1166795	+	258	2686950	-	COG0593	L
39996181	GSU1079	hypothetical protein GSU1079						0	G. sulfurreducens	1167013	1167798	+	261	2686944	-	-
39996182	GSU1080	hypothetical protein GSU1080						0	G. sulfurreducens	1167809	1167940	+	43	2686941	-	-
39996183	GSU1081	hypothetical protein GSU1081		861	GsGmGuPp--Da	5		0	G. sulfurreducens	1167990	1168532	+	180	2688634	-	COG1636	S
39996184	GSU1082	hypothetical protein GSU1082		1954	GsGmGuPp----	4		0	G. sulfurreducens	1168532	1168744	+	70	2688627	-	-
39996185	GSU1083	hypothetical protein GSU1083		1953	GsGmGuPp----	4		0	G. sulfurreducens	1168841	1169917	+	358	2688626	-	COG4260	S
39996186	GSU1084	hypothetical protein GSU1084		2670	GsGm--Pp----	3		0	G. sulfurreducens	1169921	1170640	+	239	2688622	-	-
39996187	GSU1085	hypothetical protein GSU1085		2669	GsGm--Pp----	3		0	G. sulfurreducens	1170640	1171617	+	325	2688620	-	-
39996188	GSU1086	hypothetical protein GSU1086		2668	GsGm--Pp----	3		0	G. sulfurreducens	1171634	1172263	+	209	2688615	-	-
39996189	GSU1087	hypothetical protein GSU1087		1436	GsGmGu--PcDa	5		0	G. sulfurreducens	1172347	1172664	+	105	2688612	-	COG3937	S
39996190	GSU1088	ubiquinone biosynthesis protein AarF, putative		1435	GsGmGu--PcDa	5		0	G. sulfurreducens	1172658	1174343	+	561	2688605	-	COG0661	R
39996191	GSU1089	iron-sulfur cluster-binding protein		1366	GsGmGuPp----	4		0	G. sulfurreducens	1174351	1175457	-	368	2686929	-	COG2768	R
39996192	GSU1090	signal transduction protein-related protein		1952	GsGmGuPp----	4		0	G. sulfurreducens	1175619	1176356	+	245	2686923	-	-
39996193	GSU1091	lipoprotein, putative		277	GsGmGuPp----	6		0	G. sulfurreducens	1176531	1177496	+	321	2688603	-	COG4395	S
39996194	GSU1092	GH3 auxin-responsive promoter family protein		2609	GsGmGu------	3		0	G. sulfurreducens	1177364	1179052	-	562	2688598	-	-
39996195	GSU1093	hypothetical protein GSU1093		2610	GsGmGu------	3		0	G. sulfurreducens	1179049	1180134	-	361	2688600	-	-
39996196	GSU1094	hypothetical protein GSU1094						0	G. sulfurreducens	1180164	1180304	-	46	2688592	-	-
39996197	GSU1095	phosphate transport system regulatory protein PhoU		217	GsGmGuPpPcDa	7		0	G. sulfurreducens	1180477	1181163	-	228	2688587	phoU	COG0704	P
39996198	GSU1096	phosphate ABC transporter, ATP-binding protein	Y				PIabc	0	G. sulfurreducens	1181195	1181974	-	259	2688582	pstB	COG1117	P
39996199	GSU1097	phosphate ABC transporter, permease protein	Y				PIabc	0	G. sulfurreducens	1182031	1182951	-	306	2688584	pstA	COG0581	P
39996200	GSU1098	phosphate ABC transporter, permease protein	Y				PIabc	0	G. sulfurreducens	1182951	1183928	-	325	2688581	pstC	COG0573	P
39996201	GSU1099	phosphate ABC transporter, periplasmic phosphate-binding protein	Y				PIabc	0	G. sulfurreducens	1184052	1185080	-	342	2688578	pstS	COG0226	P
39996202	GSU1100	hypothetical protein GSU1100		2466	GsGmGu------	3		0	G. sulfurreducens	1185246	1185683	-	145	2688577	-	-
39996203	GSU1101	sensory box histidine kinase		971	GsGmGuPpPcDa	6		0	G. sulfurreducens	1185871	1187484	-	537	2688576	-	COG0642	T
39996204	GSU1102	DNA-binding response regulator		213	GsGmGuPpPcDa	7		0	G. sulfurreducens	1187640	1188317	-	225	2688572	-	COG0745	TK
39996205	GSU1103	acyl-CoA synthetase		510	GsGmGu--PcDa	5		0	G. sulfurreducens	1188772	1190430	+	552	2686921	-	COG0318	IQ
39996206	GSU1104	hypothetical protein GSU1104		3585	GsGm--------	2		0	G. sulfurreducens	1190444	1190590	+	48	2686920	-	-
39996207	GSU1105	xaa-pro dipeptidase		509	GsGmGuPpPcDa	6		0	G. sulfurreducens	1190621	1191814	+	397	2688567	pepQ-1	COG0006	E
39996208	GSU1106	type I citrate synthase		162	GsGmGuPpPcDa	7	CS	0	G. sulfurreducens	1192192	1193517	+	441	2688559	-	COG0372	C
39996209	GSU1107	conserved hypothetical protein TIGR00296		596	GsGmGuPpPcDa	6		0	G. sulfurreducens	1193646	1194185	-	179	2688557	-	-
39996210	GSU1108	aldehyde dehydrogenase family protein		2543	Gs--Gu------	2	GAPDyi	0	G. sulfurreducens	1194322	1195749	+	475	2688555	-	COG1012	C
39996211	GSU1109	hypothetical protein GSU1109						0	G. sulfurreducens	1195698	1196171	-	157	2688553	-	-
39996212	GSU1110	nucleoside diphosphate kinase		864	GsGmGuPpPcDa	6	NDPK1, NDPK2, NDPK3, NDPK4, NDPK5, NDPK6, NDPK7, NDPK8	0	G. sulfurreducens	1196273	1196686	+	137	2688549	ndk	-
39996213	GSU1111	conserved hypothetical protein TIGR00048		865	GsGmGuPpPcDa	6		0	G. sulfurreducens	1196753	1197835	+	360	2688552	-	COG0820	R
39996214	GSU1112	methylthioadenosine phosphorylase		866	GsGmGuPpPcDa	6	MTAP	0	G. sulfurreducens	1197837	1198697	+	286	2688551	mtaP	COG0005	F
39996215	GSU1113	carbohydrate kinase, PfkB family		1557	GsGmGuPp--Da	5		0	G. sulfurreducens	1198708	1199649	+	313	2688543	-	COG0524	G	COG2870	M
39996216	GSU1114	TPR domain protein		867	Gs--GuPpPcDa	5		0	G. sulfurreducens	1199618	1200517	+	299	2688540	-	COG0457	R
39996217	GSU1115	transcriptional regulator, putative		1262	GsGmGuPpPc--	5		0	G. sulfurreducens	1200527	1201381	+	284	2688542	-	COG1426	S
39996218	GSU1116	hypothetical protein GSU1116		2468	GsGmGu------	3		0	G. sulfurreducens	1201440	1202177	+	245	2686881	-	COG3605	T
39996219	GSU1117	response regulator		868	GsGmGuPpPcDa	6		0	G. sulfurreducens	1202241	1202624	+	127	2686890	-	COG2204	T
39996220	GSU1118	universal stress protein family		869	GsGmGuPpPcDa	6		0	G. sulfurreducens	1202650	1203099	+	149	2688539	-	COG0589	T
39996221	GSU1119	sensor histidine kinase/response regulator		870	GsGmGuPpPcDa	6		0	G. sulfurreducens	1203159	1204421	+	420	2688536	-	COG0642	T	COG0745	TK
39996222	GSU1120	response regulator		2351	Gs--GuPp----	3		0	G. sulfurreducens	1204498	1204902	+	134	2688526	-	COG0745	TK
39996223	GSU1121	hypothetical protein GSU1121		871	GsGmGuPpPcDa	6		0	G. sulfurreducens	1204912	1206513	+	533	2688528	-	COG2509	R
39996224	GSU1122	HD domain protein		872	GsGmGuPpPcDa	6		0	G. sulfurreducens	1206510	1207637	+	375	2686869	-	COG3481	R
39996225	GSU1123	metallo-beta-lactamase family protein		873	GsGmGuPpPcDa	6		0	G. sulfurreducens	1207667	1208296	+	209	2686875	-	COG0491	R
39996226	GSU1124	phosphopantothenoylcysteine decarboxylase/phosphopantothenate--cysteine ligase		874	GsGmGuPpPcDa	6	PPCDC, PPNCL	0	G. sulfurreducens	1208341	1209540	+	399	2686862	coaBC	COG0452	H
39996227	GSU1125	hypothetical protein GSU1125		875	GsGmGuPpPcDa	6		0	G. sulfurreducens	1209557	1210462	-	301	2686863	-	-
39996228	GSU1126	phage SPO1 DNA polymerase-related protein		876	GsGmGuPpPcDa	6		0	G. sulfurreducens	1210532	1211239	+	235	2686864	-	COG1573	L
39996229	GSU1127	hypothetical protein GSU1127		2469	GsGmGu------	3		0	G. sulfurreducens	1211246	1211626	+	126	2688529	-	-
39996230	GSU1128	hypothetical protein GSU1128		640	GsGmGuPpPcDa	6		0	G. sulfurreducens	1211690	1212133	+	147	2688524	-	COG2050	Q
39996231	GSU1129	sigma-54 dependent DNA-binding response regulator		880	GsGmGuPpPcDa	6		0	G. sulfurreducens	1212287	1213648	-	453	2687644	-	COG2204	T
39996232	GSU1130	chromosome segregation SMC protein, putative		724	GsGmGuPpPcDa	6		0	G. sulfurreducens	1213798	1217325	+	1175	2686857	-	COG1196	D
39996233	GSU1131	hypothetical protein GSU1131		723	GsGmGuPpPcDa	6		0	G. sulfurreducens	1217345	1217704	+	119	2686855	-	COG2018	R
39996234	GSU1132	cell division protein FtsY		722	GsGmGuPpPcDa	6		0	G. sulfurreducens	1217706	1218758	+	350	2686843	ftsY	COG0552	U
39996235	GSU1133	hypothetical protein GSU1133		1910	GsGmGuPp----	4		0	G. sulfurreducens	1218820	1218996	+	58	2685396	-	-
39996236	GSU1134	hypothetical protein GSU1134		1341	GsGmGuPpPc--	5		0	G. sulfurreducens	1218996	1219283	+	95	2688512	-	-
39996237	GSU1135	hypothetical protein GSU1135						0	G. sulfurreducens	1219381	1219485	+	34	2688513	-	-
39996238	GSU1136	5-formyltetrahydrofolate cyclo-ligase family protein		721	GsGmGuPpPcDa	6	FOMETR	0	G. sulfurreducens	1219665	1220228	+	187	2685900	-	-
39996239	GSU1137	KH domain/HD domain protein		720	GsGmGuPpPcDa	6		0	G. sulfurreducens	1220256	1221818	+	520	2685899	-	COG1418	R
39996240	GSU1138	Ser/Thr protein phosphatase family protein		719	GsGmGuPpPcDa	6		0	G. sulfurreducens	1221808	1222596	+	262	2685895	-	COG1692	S
39996241	GSU1139	tyrosyl-tRNA synthetase		718	GsGmGuPpPc--	5		0	G. sulfurreducens	1222614	1223825	+	403	2685312	tyrS	COG0162	J
39996242	GSU1140	methyl-accepting chemotaxis protein		1121	GsGmGu--PcDa	6		0	G. sulfurreducens	1229730	1231913	+	727	2685536	-	COG0840	NT
39996243	GSU1141	methyl-accepting chemotaxis protein						0	G. sulfurreducens	1231999	1233588	+	529	2688456	-	COG0840	NT
39996244	GSU1142	purine-binding chemotaxis protein CheW		84	GsGmGuPp--Da	8		0	G. sulfurreducens	1233727	1234221	+	164	2688455	cheW-3	COG0835	NT
39996245	GSU1143	chemotaxis protein methyltransferase CheR		54	GsGmGuPpPcDa	9		0	G. sulfurreducens	1234240	1235118	+	292	2685498	cheR-2	COG1352	NT
39996246	GSU1144	chemotaxis protein CheD, putative		2515	GsGmGu------	3		0	G. sulfurreducens	1235202	1235597	+	131	2685524	-	COG1871	NT
39996247	GSU1145	protein-glutamate methylesterase		533	GsGmGuPp--Da	6		0	G. sulfurreducens	1235626	1236690	+	354	2685549	cheB-2	COG2201	NT
39996248	GSU1146	hypothetical protein GSU1146		221	GsGmGu----Da	5		0	G. sulfurreducens	1236842	1237903	+	353	2685519	-	COG0715	P
39996249	GSU1147	hypothetical protein GSU1147		221	GsGmGu----Da	5		0	G. sulfurreducens	1237961	1238998	+	345	2685521	-	COG0715	P	COG4521	P
39996250	GSU1148	sensor histidine kinase		36	GsGmGuPpPcDa	9		0	G. sulfurreducens	1239159	1240973	+	604	2685525	-	COG0642	T
39996251	GSU1149	EAL domain protein		979	GsGmGuPp--Da	6		0	G. sulfurreducens	1241046	1242281	+	411	2685486	-	COG3434	T
39996252	GSU1150	oxidative cyclase-related protein		1813	GsGmGuPp----	4		0	G. sulfurreducens	1242391	1243818	+	475	2685511	-	COG1032	C
39996253	GSU1151	hypothetical protein GSU1151		1814	GsGmGuPp----	4		0	G. sulfurreducens	1243829	1244695	+	288	2685557	-	-
39996254	GSU1152	hypothetical protein GSU1152		1815	GsGmGuPp----	4		0	G. sulfurreducens	1244688	1245068	+	126	2686848	-	-
39996255	GSU1153	outer membrane protein, OMP85 family	Y					0	G. sulfurreducens	1245146	1246822	-	558	2686841	-	COG2831	U
39996256	GSU1154	surface repeat protein, putative		2083	Gs--GuPp--Da	4		0	G. sulfurreducens	1246831	1260972	-	4713	2686838	-	-
39996257	GSU1155	glutaredoxin family protein		2516	GsGmGu------	3		0	G. sulfurreducens	1261184	1261555	-	123	2688452	-	COG0695	O
39996258	GSU1156	asparaginyl-tRNA synthetase		626	GsGmGuPpPcDa	6		0	G. sulfurreducens	1261648	1263033	+	461	2685936	asnC	COG0017	J
39996259	GSU1157	hypothetical protein GSU1157		1276	GsGmGuPpPc--	5		0	G. sulfurreducens	1263068	1263349	+	93	2688445	-	-
39996260	GSU1158	superoxide dismutase		2517	GsGmGu------	3	SOD	0	G. sulfurreducens	1263496	1264074	+	192	2688439	sodA	COG0605	P
39996261	GSU1159	intracellular protease, PfpI family		1816	GsGmGu------	3		0	G. sulfurreducens	1264180	1264683	+	167	2687623	-	COG0693	R
39996262	GSU1160	hypothetical protein GSU1160		2752	GsGmGu------	3		0	G. sulfurreducens	1264695	1265108	+	137	2688431	-	-
39996263	GSU1161	efflux transporter, RND family, MFP subunit		1817	GsGmGuPp----	4		0	G. sulfurreducens	1265187	1266401	+	404	2688426	-	COG0845	M
39996264	GSU1162	ABC transporter, ATP-binding protein		147	GsGmGuPpPc--	6		0	G. sulfurreducens	1266402	1267097	+	231	2688420	-	COG1136	V
39996265	GSU1163	ABC transporter, permease protein		1818	GsGmGuPp----	4		0	G. sulfurreducens	1267101	1268258	+	385	2688401	-	COG0577	V
39996266	GSU1164	ABC transporter, permease protein		1819	GsGmGuPp----	4		0	G. sulfurreducens	1268258	1269421	+	387	2686837	-	COG0577	V
39996267	GSU1165	phosphoenolpyruvate-protein phosphotransferase PtsP		910	GsGmGuPpPcDa	6		0	G. sulfurreducens	1269431	1271140	-	569	2686823	ptsP	COG1080	G
39996268	GSU1166	TPR domain protein		840	GsGm--PpPcDa	5		0	G. sulfurreducens	1271943	1272743	+	266	2688393	-	-
39996269	GSU1167	hypothetical protein GSU1167		1820	GsGmGuPp----	4		0	G. sulfurreducens	1272827	1273177	+	116	2688399	-	-
39996270	GSU1168	hypothetical protein GSU1168		1948	GsGmGuPp----	4		0	G. sulfurreducens	1273277	1273930	+	217	2686829	-	COG2340	S
39996271	GSU1169	hypothetical protein GSU1169		3476	Gs--Gu------	2		0	G. sulfurreducens	1273947	1274585	-	212	2688381	-	-
39996272	GSU1170	hypothetical protein GSU1170						0	G. sulfurreducens	1274698	1274850	-	50	2686825	-	-
39996273	GSU1171	hypothetical protein GSU1171		1277	GsGmGuPpPc--	5		1	G. sulfurreducens	1274908	1276890	+	660	2685765	-	COG1331	O
39996274	GSU1172	virulence factor mviN protein		495	GsGmGuPpPcDa	6		0	G. sulfurreducens	1276965	1278530	+	521	2686800	mviN	COG0728	R
39996275	GSU1173	methylated-DNA--protein-cysteine methyltransferase, putative		639	GsGmGu--PcDa	5		0	G. sulfurreducens	1278520	1279068	+	182	2686006	-	COG0350	L
39996276	GSU1174	nucleoside triphosphate pyrophosphohydrolase		806	GsGmGuPpPcDa	6		0	G. sulfurreducens	1279352	1280143	-	263	2686005	mazG	COG3956	R
39996277	GSU1175	queuine tRNA-ribosyltransferase		606	GsGmGuPpPcDa	6		0	G. sulfurreducens	1280212	1281318	-	368	2686809	tgt-1	COG0343	J
39996278	GSU1176	fumarate reductase, cytochrome b subunit, putative		527	GsGmGuPpPcDa	6	FRD5	0	G. sulfurreducens	1281852	1282514	+	220	2686817	-	-
39996279	GSU1177	succinate dehydrogenase flavoprotein subunit		528	GsGmGuPpPcDa	6	FRD5	0	G. sulfurreducens	1282525	1284438	+	637	2686796	sdhA	COG1053	C
39996280	GSU1178	succinate dehydrogenase/fumarate reductase iron-sulfur subunit		529	GsGmGuPpPcDa	6	FRD5	0	G. sulfurreducens	1284438	1285199	+	253	2686801	frdB	COG0479	C
39996281	GSU1179	hypothetical protein GSU1179		2105	GsGmGu----Da	4		0	G. sulfurreducens	1285504	1286421	+	305	2686799	-	-
39996282	GSU1180	cell division protein FtsH		1278	GsGmGuPpPc--	5		0	G. sulfurreducens	1286588	1288441	+	617	2686793	ftsH-1	COG0465	O
39996283	GSU1181	hypothetical protein GSU1181		2518	GsGmGu------	3		0	G. sulfurreducens	1288446	1288763	-	105	2686771	-	-
39996284	GSU1182	4-alpha-glucanotransferase		166	GsGmGuPpPc--	6		0	G. sulfurreducens	1288728	1290209	+	493	2688374	malQ	-
39996285	GSU1183	O-acetyl-L-homoserine sulfhydrylase		154	GsGmGuPpPcDa	7	METACH	0	G. sulfurreducens	1290337	1291623	+	428	2688369	-	COG2873	E
39996286	GSU1184	hypothetical protein GSU1184		1479	GsGm--PpPcDa	5		0	G. sulfurreducens	1291708	1292292	+	194	2685954	-	-
39996287	GSU1185	hypothetical protein GSU1185		2519	GsGm--Pp----	3		0	G. sulfurreducens	1292703	1293191	-	162	2685953	-	COG1839	S
39996288	GSU1186	hypothetical protein GSU1186						0	G. sulfurreducens	1293361	1293531	-	56	2688357	-	-
39996289	GSU1187	hypothetical protein GSU1187						0	G. sulfurreducens	1293780	1293890	+	36	2688360	-	-
39996290	GSU1188	rhomboid family protein		1033	GsGmGuPpPcDa	6		0	G. sulfurreducens	1294073	1294618	+	181	2686772	-	COG0705	R
39996291	GSU1189	peptidase, M48 family		3962	Gs--------Da	2		0	G. sulfurreducens	1294633	1295583	-	316	2686764	-	COG0501	O
39996292	GSU1190	tRNA 2-selenouridine synthase		708	GsGmGuPp--Da	5		0	G. sulfurreducens	1295588	1296622	-	344	2687608	-	COG2603	R
39996293	GSU1191	hypothetical protein GSU1191						0	G. sulfurreducens	1296679	1296780	+	33	2688339	-	-
39996294	GSU1192	hypothetical protein GSU1192		1571	GsGmGuPp--Da	5		0	G. sulfurreducens	1296898	1297272	+	124	2688346	-	-
39996295	GSU1193	ketose-bisphosphate aldolase family protein		1821	GsGmGuPp----	4		0	G. sulfurreducens	1297385	1298671	+	428	2686744	-	COG0191	G
39996296	GSU1194	transporter, LysE family		362	GsGmGuPp--Da	5	LYSt3	0	G. sulfurreducens	1298743	1299363	+	206	2686746	-	COG1280	E
39996297	GSU1195	HD domain protein		1279	GsGmGuPpPc--	5		0	G. sulfurreducens	1299515	1300162	+	215	2686743	-	-
39996298	GSU1196	hypothetical protein GSU1196		2521	GsGmGu------	3		0	G. sulfurreducens	1300159	1300542	-	127	2688334	-	-
39996299	GSU1197	RNA methyltransferase, TrmH family, group 2, putative		494	GsGmGuPpPcDa	6		0	G. sulfurreducens	1300548	1301042	-	164	2688319	-	COG0219	J
39996300	GSU1198	D-3-phosphoglycerate dehydrogenase		114	GsGmGuPpPcDa	8	PGCD	0	G. sulfurreducens	1301218	1302846	+	542	2688308	serA	COG0111	HE
39996301	GSU1199	nuclease, putative		172	GsGm--Pp--Da	7		0	G. sulfurreducens	1302927	1303490	+	187	2688309	-	COG1525	L
39996302	GSU1200	30S ribosomal protein S1		931	GsGmGuPpPcDa	6		0	G. sulfurreducens	1303580	1304788	+	402	2685786	rpsA	COG0539	J
39996303	GSU1201	transcription elongation factor GreB		1924	GsGmGuPp----	4		0	G. sulfurreducens	1304794	1305279	+	161	2686726	greB	COG0782	K
39996304	GSU1202	mannose-1-phosphate guanylyltransferase/mannose-6-phosphate isomerase, truncation		185	GsGmGuPpPcDa	7	MAN1PT1, MAN6PI	0	G. sulfurreducens	1305384	1306457	+	357	2686729	-	COG0836	M
39996305	GSU1203	potassium/proton antiporter	Y				NAt7	0	G. sulfurreducens	1306518	1307978	+	486	2686724	-	COG3263	P
39996306	GSU1204	sodium/hydrogen exchanger family/TrkA domain protein		1142	GsGm--Pp--Da	4	Kt6	0	G. sulfurreducens	1308090	1310183	+	697	2688307	-	COG0475	P	COG1226	P
39996307	GSU1205	flavodoxin family protein		3741	GsGm--------	2		0	G. sulfurreducens	1310180	1310653	+	157	2688291	-	COG0655	R
39996308	GSU1206	HDIG domain protein		1923	GsGmGu--Pc--	4		0	G. sulfurreducens	1310650	1311246	+	198	2688284	-	-
39996309	GSU1207	HesB/YadR/YfhF family protein, selenocysteine-containing	Y					0	G. sulfurreducens	1311248	1311535	+	95	2688282	-	COG0316	S
39996310	GSU1208	hypothetical protein GSU1208		776	GsGmGuPpPcDa	6		0	G. sulfurreducens	1311551	1312195	+	214	2688278	-	COG2860	S
39996311	GSU1209	hypothetical protein GSU1209		1568	GsGm--PpPcDa	5		0	G. sulfurreducens	1312215	1312946	-	243	2688273	-	-
39996312	GSU1210	metallo-beta-lactamase family protein	Y					0	G. sulfurreducens	1312970	1313977	+	335	2688262	-	COG0491	R
39996313	GSU1211	hypothetical protein GSU1211		438	GsGmGuPpPcDa	6		1	G. sulfurreducens	1314048	1314314	+	88	2688263	-	-
39996314	GSU1212	hypothetical protein GSU1212		1909	GsGmGuPp----	4		0	G. sulfurreducens	1314408	1315385	-	325	2685891	-	-
39996315	GSU1213	hypothetical protein GSU1213		1908	GsGmGuPp----	4		0	G. sulfurreducens	1315449	1316765	-	438	2685886	-	-
39996316	GSU1214	tetracenomycin polyketide synthesis 8-o-methyltransferase, putative		1305	GsGmGuPp----	4		0	G. sulfurreducens	1317073	1318074	+	333	2686717	-	-
39996317	GSU1215	transport ATP-binding protein CydD		2471	GsGm--Pp----	3	CYOR1m_#1 [deleted 08/25/2004 06:22:46 PM]	0	G. sulfurreducens	1318089	1319810	+	573	2686721	cydD	COG4988	CO
39996318	GSU1216	transport ATP-binding protein CydC		2472	GsGm--Pp----	3	CYOR1m_#1 [deleted 08/25/2004 06:22:46 PM]	0	G. sulfurreducens	1319807	1321453	+	548	2686716	cydC	COG4987	CO
39996319	GSU1217	hypothetical protein GSU1217		3657	GsGm--------	2		0	G. sulfurreducens	1321513	1321680	+	55	2685890	-	-
39996320	GSU1218	hypothetical protein GSU1218		1544	GsGmGu--PcDa	5		0	G. sulfurreducens	1321804	1321989	+	61	2685881	-	-
39996321	GSU1219	glutamyl-tRNA synthetase		1022	GsGmGuPpPcDa	6	GLUTRS	0	G. sulfurreducens	1322000	1323400	+	466	2688264	gltX	COG0008	J
39996322	GSU1220	response regulator		684	GsGmGuPp--Da	6		0	G. sulfurreducens	1323513	1324346	-	277	2688249	-	-
39996323	GSU1221	ammonium transporter, putative		1304	GsGmGuPpPc--	5	NH4t3	0	G. sulfurreducens	1324618	1325838	-	406	2685559	-	-
39996324	GSU1222	histone deacetylase/AcuC/AphA family protein		1545	GsGmGu--PcDa	5		0	G. sulfurreducens	1326135	1327292	+	385	2685273	-	-
39996325	GSU1223	hypothetical protein GSU1223		1546	GsGmGu--PcDa	5		0	G. sulfurreducens	1327300	1328139	+	279	2686706	-	-
39996326	GSU1224	TPR domain protein		2582	GsGmGu------	3		0	G. sulfurreducens	1328136	1329095	+	319	2686702	-	-
39996327	GSU1226	hypothetical protein GSU1226						0	G. sulfurreducens	1329216	1329743	-	175	2686693	-	-
39996328	GSU1225	hypothetical protein GSU1225		2581	GsGmGu------	3		0	G. sulfurreducens	1329261	1329683	+	140	2688240	-	-
39996329	GSU1227	ABC transporter, ATP-binding protein		2580	GsGmGu------	3		0	G. sulfurreducens	1329835	1330653	+	272	2688231	-	COG1127	Q
39996330	GSU1228	cytochrome c family protein		2172	GsGmGu----Da	4		9	G. sulfurreducens	1330696	1331709	+	337	2688220	-	-
39996331	GSU1229	lipoprotein, putative		2579	GsGmGu------	3		0	G. sulfurreducens	1331753	1333852	+	699	2688218	-	-
39996332	GSU1230	hypothetical protein GSU1230		2578	GsGmGu------	3		0	G. sulfurreducens	1333874	1334836	+	320	2686692	-	COG2984	R
39996333	GSU1231	response regulator		1872	GsGmGuPp----	4		0	G. sulfurreducens	1334870	1335265	+	131	2686689	-	COG0745	TK
39996334	GSU1232	hypothetical protein GSU1232		2160	GsGmGu----Da	4		0	G. sulfurreducens	1335282	1335674	+	130	2686678	-	-
39996335	GSU1233	phosphoesterase, putative		825	GsGmGuPpPcDa	6		0	G. sulfurreducens	1335685	1336170	-	161	2686673	-	COG0622	R
39996336	GSU1234	signal peptide peptidase SppA, 36K type		848	GsGmGuPpPcDa	6		0	G. sulfurreducens	1336399	1337181	+	260	2686661	sppA-2	COG0616	OU
39996337	GSU1235	hypothetical protein GSU1235		2577	GsGmGu------	3		0	G. sulfurreducens	1337263	1338009	-	248	2688170	-	COG0070	E
39996338	GSU1236	hypothetical protein GSU1236		2576	GsGmGu------	3		0	G. sulfurreducens	1338075	1339094	-	339	2688216	-	COG0067	E
39996339	GSU1237	pyridine nucleotide-disulphide oxidoreductase family protein		1303	GsGmGuPpPc--	5	NTRIRy	0	G. sulfurreducens	1339247	1340557	-	436	2688208	-	COG0446	R
39996340	GSU1238	iron-sulfur cluster-binding protein		1870	GsGmGu--Pc--	4		1	G. sulfurreducens	1340554	1341003	-	149	2688203	-	COG1142	C
39996341	GSU1239	glutamate synthase-related protein		2575	GsGmGu------	3	GLUSy	0	G. sulfurreducens	1341008	1342537	-	509	2688190	-	COG0069	E	COG1145	C
39996342	GSU1240	hypothetical protein GSU1240		284	GsGmGuPp----	6		0	G. sulfurreducens	1342846	1343844	-	332	2686641	-	-
39996343	GSU1241	hypothetical protein GSU1241		1869	GsGmGuPp----	4		0	G. sulfurreducens	1343841	1344044	-	67	2686651	-	-
39996344	GSU1242	aspartate aminotransferase		1187	Gs--GuPp----	3	ALATA_L, ASPTA1, PHETA1, TYRTA	0	G. sulfurreducens	1344212	1345411	-	399	2688188	-	COG0436	E
39996345	GSU1243	pantetheine-phosphate adenylyltransferase		829	GsGmGuPpPcDa	6	PTPAT	0	G. sulfurreducens	1345453	1345947	-	164	2688194	coaD	COG0669	H
39996346	GSU1244	methyltransferase, putative		830	GsGmGuPpPcDa	6		0	G. sulfurreducens	1345954	1346517	-	187	2688173	-	COG0742	L
39996347	GSU1245	fructose-bisphosphate aldolase, class-II, putative		3656	GsGm--------	2	FBA	0	G. sulfurreducens	1346505	1347599	-	364	2688166	-	COG0191	G
39996348	GSU1246	deoxyguanosinetriphosphate triphosphohydrolase-like protein		667	GsGmGuPpPcDa	6	DGTPH	0	G. sulfurreducens	1347775	1348914	+	379	2686634	-	COG0232	F
39996349	GSU1247	hypothetical protein GSU1247		1868	GsGmGuPp----	4		0	G. sulfurreducens	1349165	1349731	+	188	2686637	-	-
39996350	GSU1248	transposase, ISL3 family, truncation		1	GsGmGu--Pc--	45		0	G. sulfurreducens	1349931	1350332	-	133	2686628	-	-
39996351	GSU1249	sensory box histidine kinase		82	GsGmGuPpPcDa	8		0	G. sulfurreducens	1350455	1352029	+	524	2688158	-	COG0642	T
39996352	GSU1250	sigma-54 dependent DNA-binding response regulator		33	GsGmGuPpPc--	9		0	G. sulfurreducens	1352057	1353466	+	469	2688151	-	COG2204	T
39996353	GSU1251	BNR repeat domain protein						0	G. sulfurreducens	1353842	1360090	+	2082	2688149	-	COG5184	DZ
39996354	GSU1252	hypothetical protein GSU1252	Y					0	G. sulfurreducens	1360117	1365075	+	1652	2688132	-	-
39996355	GSU1253	hypothetical protein GSU1253	Y					0	G. sulfurreducens	1365114	1367153	+	679	2688138	-	COG3391	S
39996356	GSU1254	hypothetical protein GSU1254						0	G. sulfurreducens	1367157	1368500	+	447	2688123	-	-
39996357	GSU1255	hypothetical protein GSU1255	Y					0	G. sulfurreducens	1368521	1369105	+	194	2686625	-	COG1999	R
39996358	GSU1256	hypothetical protein GSU1256		2350	Gs----------	2		0	G. sulfurreducens	1369123	1369746	+	207	2686623	-	COG1999	R
39996359	GSU1257	ABC transporter, periplasmic-substrate binding protein, putative	Y					1	G. sulfurreducens	1369743	1371368	+	541	2686616	-	COG0683	E
39996360	GSU1258	nosL protein						0	G. sulfurreducens	1371459	1371941	+	160	2686609	nosL	COG4314	C
39996361	GSU1259	hypothetical protein GSU1259						0	G. sulfurreducens	1372001	1372252	+	83	2686604	-	-
39996362	GSU1260	ABC transporter, permease protein						0	G. sulfurreducens	1372290	1373372	+	360	2686598	-	COG4591	M
39996363	GSU1261	ABC transporter, ATP-binding protein						0	G. sulfurreducens	1373374	1374057	+	227	2686595	-	COG1136	V
39996364	GSU1262	hypothetical protein GSU1262						0	G. sulfurreducens	1374054	1375049	+	331	2686593	-	-
39996365	GSU1263	conserved hypothetical protein TIGR00253		831	GsGmGuPpPcDa	6		0	G. sulfurreducens	1375122	1375418	-	98	2685933	-	-
39996366	GSU1264	hypothetical protein GSU1264	Y					0	G. sulfurreducens	1375498	1375812	-	104	2685930	-	COG2198	T
39996367	GSU1265	sensor histidine kinase/response regulator		3655	GsGm--------	2		0	G. sulfurreducens	1375825	1377162	-	445	2685795	-	COG0642	T
39996368	GSU1266	GTP-binding protein LepA		964	GsGmGuPpPcDa	6		0	G. sulfurreducens	1377368	1379170	+	600	2685825	lepA	COG0481	M
39996369	GSU1267	signal peptidase I		212	GsGmGuPpPcDa	7		0	G. sulfurreducens	1379195	1379863	+	222	2686585	lepB	COG0681	U
39996370	GSU1268	transcriptional regulator, LysR family						0	G. sulfurreducens	1379856	1380863	-	335	2686583	-	COG0583	K
39996371	GSU1269	hypothetical protein GSU1269						0	G. sulfurreducens	1381020	1384445	-	1141	2685921	-	COG5276	S
39996372	GSU1270	pyrimidine regulatory protein PyrR		956	GsGmGuPpPcDa	6		0	G. sulfurreducens	1385037	1385570	+	177	2685922	pyrR	COG2065	F
39996373	GSU1271	aspartate carbamoyltransferase catalytic subunit		955	GsGmGuPpPcDa	6	ASPCT	0	G. sulfurreducens	1385636	1386571	+	311	2685916	pyrB	COG0540	F
39996374	GSU1272	dihydroorotase, multifunctional complex type		954	GsGmGuPpPcDa	6	DHORTS	0	G. sulfurreducens	1386623	1387900	+	425	2686576	pyrC	COG0044	F
39996375	GSU1273	carbamoyl phosphate synthase small subunit		953	GsGmGuPpPcDa	6	CBPS	0	G. sulfurreducens	1387991	1389115	+	374	2686571	carA	COG0505	EF
39996376	GSU1274	radical SAM domain protein		1867	GsGmGuPp----	4		0	G. sulfurreducens	1389118	1390077	+	319	2686569	-	COG1313	R
39996377	GSU1275	hypothetical protein GSU1275		1866	GsGmGuPp----	4		0	G. sulfurreducens	1390079	1390408	+	109	2686560	-	-
39996378	GSU1276	carbamoyl-phosphate synthase, large subunit		211	GsGmGuPpPcDa	6	CBPS	0	G. sulfurreducens	1390449	1393694	+	1081	2686566	carB	COG0458	EF
39996379	GSU1277	transcription elongation factor GreA		952	GsGmGuPpPcDa	6		0	G. sulfurreducens	1393780	1394256	+	158	2686557	greA	COG0782	K
39996380	GSU1278	hypothetical protein GSU1278		951	GsGmGuPpPcDa	6		0	G. sulfurreducens	1394329	1394526	+	65	2686554	-	-
39996381	GSU1279	cobalamin biosynthesis protein CbiM, putative		1275	GsGmGuPp----	5		0	G. sulfurreducens	1394709	1395740	+	343	2686550	-	COG0310	P
39996382	GSU1280	cobalt ABC transporter, permease protein		1809	GsGmGuPp----	4	Coabc	0	G. sulfurreducens	1395768	1396580	+	270	2688129	-	COG0619	P
39996383	GSU1281	cobalt ABC transporter, ATP-binding protein		1810	GsGmGuPp----	4	Coabc	0	G. sulfurreducens	1396577	1397326	+	249	2688122	-	COG1122	P
39996384	GSU1282	hypothetical protein GSU1282		2508	GsGmGu------	3		0	G. sulfurreducens	1397350	1398942	+	530	2686545	-	-
39996385	GSU1283	hypothetical protein GSU1283		2429	Gs----------	2		0	G. sulfurreducens	1399078	1399635	+	185	2686546	-	-
39996386	GSU1284	cytochrome c, putative		1811	GsGmGuPp----	4		1	G. sulfurreducens	1399684	1400151	+	155	2688113	-	-
39996387	GSU1285	sensory box sensor histidine kinase/response regulator						0	G. sulfurreducens	1400351	1402669	+	772	2688111	-	COG0642	T
39996388	GSU1286	chemotaxis protein CheY		3607	GsGm--------	2		0	G. sulfurreducens	1402706	1403101	+	131	2686542	cheY-2	-
39996389	GSU1287	methyl accepting chemotaxis protein, putative		1812	GsGmGuPp----	4		0	G. sulfurreducens	1403232	1405115	+	627	2686543	-	COG0840	NT
39996390	GSU1288	hypothetical protein GSU1288						0	G. sulfurreducens	1405120	1405500	-	126	2688106	-	-
39996391	GSU1289	chemotaxis protein CheY		176	GsGmGuPp--Da	7		0	G. sulfurreducens	1405494	1405859	+	121	2688101	cheY-3	-
39996392	GSU1290	chemotaxis protein CheA		175	GsGmGuPp--Da	7		0	G. sulfurreducens	1405859	1407964	+	701	2688102	cheA-1	COG0643	NT
39996393	GSU1291	response regulator	Y					0	G. sulfurreducens	1408182	1408553	+	123	2688095	-	COG0745	TK
39996394	GSU1292	sensory box histidine kinase						0	G. sulfurreducens	1408577	1409731	+	384	2686535	-	COG4585	T
39996395	GSU1293	DNA-binding response regulator, LuxR family		13	Gs--GuPpPcDa	10		0	G. sulfurreducens	1409987	1410637	+	216	2686529	-	COG2197	TK
39996396	GSU1294	methyl-accepting chemotaxis protein		274	GsGmGuPp----	6		0	G. sulfurreducens	1410931	1413819	+	962	2686524	-	COG0840	NT
39996397	GSU1295	hypothetical protein GSU1295						0	G. sulfurreducens	1414022	1414741	+	239	2686517	-	-
39996398	GSU1296	sensory box histidine kinase/response regulator						0	G. sulfurreducens	1414746	1416926	+	726	2686518	-	COG0642	T
39996399	GSU1297	ISGsu2, transposase		17	GsGm--Pp----	12		0	G. sulfurreducens	1416989	1418074	+	361	2686512	-	COG3039	L	COG3666	L
39996400	GSU1298	methyl-accepting chemotaxis protein		32	GsGmGuPpPcDa	10		0	G. sulfurreducens	1418548	1420254	+	568	2688093	-	COG0840	NT
39996401	GSU1299	purine-binding chemotaxis protein CheW		9	GsGmGuPpPcDa	13		0	G. sulfurreducens	1420264	1420758	+	164	2688090	cheW	COG0835	NT
39996402	GSU1300	methyl-accepting chemotaxis protein		32	GsGmGuPpPcDa	10		0	G. sulfurreducens	1421178	1422869	+	563	2688082	-	COG0840	NT
39996403	GSU1301	purine-binding chemotaxis protein CheW		9	GsGmGuPpPcDa	13		0	G. sulfurreducens	1422879	1423373	+	164	2688076	cheW-5	COG0835	NT
39996404	GSU1302	sensor histidine kinase/response regulator		2514	GsGm--Pp----	3		1	G. sulfurreducens	1423689	1426196	+	835	2686509	-	COG0642	T
39996405	GSU1303	methyl-accepting chemotaxis protein						0	G. sulfurreducens	1426553	1428037	+	494	2686499	-	COG0840	NT
39996406	GSU1304	methyl-accepting chemotaxis protein		2127	Gs--Gu--PcDa	4		0	G. sulfurreducens	1428274	1429974	+	566	2686494	-	COG0840	NT
39996407	GSU1305	glutamate dehydrogenase		1527	GsGmGuPp--Da	5	GLUDy, LEUD	0	G. sulfurreducens	1430144	1431496	-	450	2686496	-	COG0334	E
39996408	GSU1306	PHP domain protein		3473	Gs--Gu------	2		0	G. sulfurreducens	1431807	1433351	+	514	2686488	-	COG0613	R
39996409	GSU1307	ferritin		1433	Gs--GuPp--Da	4		0	G. sulfurreducens	1433423	1433944	+	173	2688081	ftn	COG1528	P
39996410	GSU1308	hypothetical protein GSU1308		3472	Gs--Gu------	2		1	G. sulfurreducens	1434028	1434246	+	72	2688079	-	-
39996411	GSU1309	hypothetical protein GSU1309		2506	GsGmGu------	3		0	G. sulfurreducens	1434527	1435756	+	409	2686489	-	-
39996412	GSU1310	pyridine nucleotide-disulphide oxidoreductase family protein						0	G. sulfurreducens	1435797	1436897	-	366	2686474	-	COG1252	C
39996413	GSU1311	glucose-6-phosphate isomerase		613	GsGmGuPp----	4	PGI	0	G. sulfurreducens	1436894	1438483	-	529	2686480	pgi	COG0166	G
39996414	GSU1312	radical SAM domain protein, selenocysteine-containing		2507	GsGmGu------	3		1	G. sulfurreducens	1438500	1439507	-	335	2688074	-	COG0535	R
39996415	GSU1313	carboxymuconolactone decarboxylase						0	G. sulfurreducens	1439519	1439851	-	110	2688072	-	COG0599	S
39996416	GSU1314	hypothetical protein GSU1314		2211	GsGmGu----Da	4		0	G. sulfurreducens	1439851	1440531	-	226	2688068	-	COG0398	S
39996417	GSU1315	mercuric reductase		2235	Gs--Gu--Pc--	3	AKGD, GCCc, PDH	0	G. sulfurreducens	1440620	1442137	-	505	2688060	merA-1	COG1249	C
39996418	GSU1316	response regulator		3470	Gs--Gu------	2		0	G. sulfurreducens	1442251	1443225	-	324	2685737	-	COG0745	TK	COG2204	T
39996419	GSU1317	octaprenyl-diphosphate synthase		855	GsGmGuPpPcDa	6	FRTT, GGTT, HEPTT, HEXTT, OCTT, PPTT	0	G. sulfurreducens	1443412	1444380	+	322	2686096	ispB	COG0142	H
39996420	GSU1318	hypothetical protein GSU1318		2167	Gs--Gu----Da	4		0	G. sulfurreducens	1444534	1444794	+	86	2688066	-	-
39996421	GSU1319	sensor histidine kinase		915	GsGmGuPp--Da	6		0	G. sulfurreducens	1444965	1446068	+	367	2688063	-	COG0642	T
39996422	GSU1320	sigma-54 dependent DNA-binding response regulator		916	GsGmGuPp--Da	6		0	G. sulfurreducens	1446088	1447470	+	460	2686471	-	COG2204	T
39996423	GSU1321	thioredoxin family protein		1063	GsGmGuPpPcDa	6		0	G. sulfurreducens	1447467	1447973	+	168	2686468	-	COG0526	OC
39996424	GSU1322	cytochrome c biogenesis protein CcdA		194	GsGmGuPpPcDa	7		0	G. sulfurreducens	1447999	1448727	+	242	2685951	ccdA	COG0785	O
39996425	GSU1323	hypothetical protein GSU1323		1649	GsGmGuPp--Da	5		0	G. sulfurreducens	1448729	1449172	+	147	2685947	-	COG0346	E
39996426	GSU1324	RNA-binding protein	Y					0	G. sulfurreducens	1449605	1449928	-	107	2685944	-	COG0724	R
39996427	GSU1325	hypothetical protein GSU1325						0	G. sulfurreducens	1449947	1450213	-	88	2688062	-	-
39996428	GSU1326	ATP-dependent DNA helicase RecG		950	GsGmGuPpPcDa	6		0	G. sulfurreducens	1450443	1452587	+	714	2688056	recG	COG1200	LK
39996429	GSU1327	homocysteine S-methyltransferase domain protein	Y					0	G. sulfurreducens	1452599	1453555	+	318	2688050	-	COG2040	E
39996430	GSU1328	hypothetical protein GSU1328		992	GsGmGuPpPcDa	6		0	G. sulfurreducens	1453592	1453906	+	104	2688042	-	-
39996431	GSU1329	tRNA synthetase class I (E and Q), catalytic domain protein		530	GsGmGuPpPcDa	6	GLUTRS	0	G. sulfurreducens	1453943	1454887	+	314	2688034	-	COG0008	J
39996432	GSU1330	metal ion efflux outer membrane protein family protein, putative		205	GsGmGuPpPcDa	7		0	G. sulfurreducens	1454915	1456396	+	493	2688031	-	COG1538	MU
39996433	GSU1331	efflux transporter, RND family, MFP subunit		206	GsGmGuPpPcDa	7		0	G. sulfurreducens	1456420	1457775	+	451	2688029	-	COG0845	M
39996434	GSU1332	heavy metal efflux pump, CzcA family		21	GsGmGuPp--Da	9		0	G. sulfurreducens	1457786	1460923	+	1045	2688026	-	-
39996435	GSU1333	hypothetical protein GSU1333		207	GsGmGuPpPcDa	7		0	G. sulfurreducens	1460959	1461432	+	157	2688022	-	-
39996436	GSU1334	cytochrome c family protein		2646	GsGm--------	3		7	G. sulfurreducens	1461505	1462944	-	479	2686086	-	-
39996437	GSU1335	hypothetical protein GSU1335						0	G. sulfurreducens	1462919	1463026	+	35	2687616	-	-
39996438	GSU1336	membrane protein, TerC family		1302	GsGmGuPp----	4		0	G. sulfurreducens	1463178	1463915	-	245	2685911	-	COG0861	P
39996439	GSU1337	hypothetical protein GSU1337		2387	GsGmGu------	3		0	G. sulfurreducens	1463922	1465109	+	395	2685914	-	-
39996440	GSU1338	heavy-metal-associated domain protein		1887	GsGmGuPp----	4		0	G. sulfurreducens	1465350	1465754	+	134	2685912	-	-
39996441	GSU1339	hypothetical protein GSU1339		1888	GsGmGuPp----	4		0	G. sulfurreducens	1465871	1466347	+	158	2688013	-	COG4393	S
39996442	GSU1340	ABC transporter, permease protein		1889	GsGmGuPp----	4		0	G. sulfurreducens	1466389	1467549	+	386	2688004	-	COG0577	V
39996443	GSU1341	ABC transporter, ATP-binding protein		1316	GsGmGuPpPc--	5		0	G. sulfurreducens	1467582	1468286	+	234	2686469	-	COG1136	V
39996444	GSU1342	transcriptional regulator, LysR family	Y					0	G. sulfurreducens	1468634	1469542	-	302	2685755	-	COG0583	K
39996445	GSU1343	isochorismatase family protein	Y					0	G. sulfurreducens	1469681	1470334	+	217	2688011	-	COG1335	Q
39996446	GSU1344	hypothetical protein GSU1344						0	G. sulfurreducens	1470445	1472256	+	603	2687982	-	COG1574	R
39996447	GSU1345	Rrf2 family protein		2559	GsGmGu------	3		0	G. sulfurreducens	1472572	1473033	+	153	2687981	-	COG1959	K
39996448	GSU1346	sulfate ABC transporter, periplasmic sulfate-binding protein		2560	GsGmGu------	3	SULabc	0	G. sulfurreducens	1473101	1474114	+	337	2687974	cysP	COG1613	P
39996449	GSU1347	sulfate ABC transporter, permease protein		2561	GsGmGu------	3	SULabc	0	G. sulfurreducens	1474119	1475021	+	300	2687968	cysT	COG0555	O
39996450	GSU1348	sulfate ABC transporter, permease protein		1851	GsGmGu------	3	SULabc	0	G. sulfurreducens	1475038	1475868	+	276	2687597	cysW	COG4208	P
39996451	GSU1349	sulfate ABC transporter, ATP-binding protein		232	GsGmGu----Da	4	SULabc	0	G. sulfurreducens	1475903	1476934	+	343	2687970	cysA	COG1118	P
39996452	GSU1350	thiF family protein		2599	GsGmGu------	3		0	G. sulfurreducens	1476972	1477766	+	264	2685794	-	COG0476	H
39996453	GSU1351	iron-sulfur cluster-binding protein		2598	GsGmGu------	3		0	G. sulfurreducens	1477837	1478805	+	322	2685841	-	COG2221	C
39996454	GSU1352	hypothetical protein GSU1352		2597	GsGmGu------	3		0	G. sulfurreducens	1478792	1479016	+	74	2686002	-	COG0425	O
39996455	GSU1353	prevent-host-death family protein		2349	Gs--GuPp----	3		0	G. sulfurreducens	1479360	1479635	+	91	2685997	-	COG2161	D
39996456	GSU1354	plasmid stabilization system family protein		2348	Gs--GuPp----	3		0	G. sulfurreducens	1479640	1479951	+	103	2685994	-	COG3668	R
39996457	GSU1355	ISGsu7, transposase OrfA	Y					0	G. sulfurreducens	1480115	1480477	+	120	2686066	-	-
39996458	GSU1356	ISGsu7, transposase OrfB	Y					0	G. sulfurreducens	1480474	1481364	+	296	2687964	-	COG2801	L
39996459	GSU1357	hypothetical protein GSU1357	Y					0	G. sulfurreducens	1481427	1481783	+	118	2687960	-	COG1694	R
39996460	GSU1358	hypothetical protein GSU1358	Y					0	G. sulfurreducens	1481813	1484215	+	800	2686452	-	COG3410	S
39996461	GSU1359	helicase, putative	Y					0	G. sulfurreducens	1484238	1487363	+	1041	2686434	-	COG1061	KL	COG3886	L
39996462	GSU1360	hypothetical protein GSU1360	Y					0	G. sulfurreducens	1487423	1489186	+	587	2687962	-	-
39996463	GSU1361	Piwi domain protein	Y					0	G. sulfurreducens	1489176	1490597	+	473	2687955	-	-
39996464	GSU1362	hypothetical protein GSU1362	Y					0	G. sulfurreducens	1490654	1491835	+	393	2685991	-	-
39996465	GSU1363	RNA-directed DNA polymerase		5	Gs--Gu--Pc--	16		0	G. sulfurreducens	1491977	1493119	+	380	2685989	-	COG3344	L
39996466	GSU1364	HNH endonuclease family protein		1864	GsGm--PpPc--	4		1	G. sulfurreducens	1493171	1494151	+	326	2687959	-	COG3440	V
39996467	GSU1365	Mrr restriction system protein, putative		1863	GsGmGu--Pc--	4		0	G. sulfurreducens	1494206	1495252	+	348	2687951	-	COG0551	L	COG1715	V
39996468	GSU1366	hypothetical protein GSU1366						0	G. sulfurreducens	1495607	1495750	+	47	2687950	-	-
39996469	GSU1367	hypothetical protein GSU1367	Y					0	G. sulfurreducens	1495968	1496621	+	217	2687938	-	-
39996470	GSU1368	hypothetical protein GSU1368	Y					0	G. sulfurreducens	1496621	1497493	+	290	2687942	-	-
39996471	GSU1369	hypothetical protein GSU1369		257	Gs--GuPpPc--	6		0	G. sulfurreducens	1497512	1498039	+	175	2687943	-	COG2852	S
39996472	GSU1370	oxidoreductase, aldo/keto reductase family	Y					0	G. sulfurreducens	1498229	1499281	-	350	2686429	-	COG1453	R
39996473	GSU1371	oxidoreductase, FAD/FMN-binding		2036	GsGm----Pc--	3		0	G. sulfurreducens	1499442	1500539	-	365	2686427	-	COG1902	C
39996474	GSU1372	3-hydroxyisobutyrate dehydrogenase family protein	Y				HIBD	0	G. sulfurreducens	1500642	1501502	-	286	2686423	-	COG2084	I
39996475	GSU1373	hypothetical protein GSU1373						0	G. sulfurreducens	1501493	1501606	+	37	2687936	-	-
39996476	GSU1374	methyl-accepting chemotaxis protein		1214	Gs--GuPpPc--	5		0	G. sulfurreducens	1501915	1503540	-	541	2687929	hylB	COG0840	NT
39996477	GSU1375	hypothetical protein GSU1375		1701	Gs--GuPpPc--	4		0	G. sulfurreducens	1504128	1504802	+	224	2687928	-	-
39996478	GSU1376	hypothetical protein GSU1376	Y					0	G. sulfurreducens	1504786	1505607	-	273	2686422	-	-
39996479	GSU1377	3-hydroxybutyryl-CoA dehydratase		1011	GsGmGuPp--Da	6		0	G. sulfurreducens	1505701	1506483	-	260	2686417	-	COG1024	I
39996480	GSU1378	beta-lactamase	Y					0	G. sulfurreducens	1506745	1507758	+	337	2686409	-	COG1680	V
39996481	GSU1379	ferric uptake regulation protein Fur		1064	GsGmGuPpPcDa	6		0	G. sulfurreducens	1507920	1508351	+	143	2686402	fur	COG0735	P
39996482	GSU1380	ferrous iron transport protein B		273	GsGmGuPpPc--	6	FE2abc	0	G. sulfurreducens	1508595	1510586	+	663	2685745	feoB-1	COG0370	P
39996483	GSU1381	hypothetical protein GSU1381		1273	GsGmGuPpPc--	5		0	G. sulfurreducens	1510583	1510765	+	60	2686401	-	-
39996484	GSU1382	iron-dependent repressor, putative		1274	GsGmGuPpPc--	5		0	G. sulfurreducens	1510799	1511443	+	214	2687912	-	COG1321	K
39996485	GSU1383	exonuclease	Y					0	G. sulfurreducens	1511698	1512243	+	181	2687906	-	COG2176	L
39996486	GSU1384	hypothetical protein GSU1384		1457	Gs--Gu--PcDa	4		0	G. sulfurreducens	1512324	1514975	+	883	2687899	cas3	COG1203	R
39996487	GSU1385	hypothetical protein GSU1385		2809	Gs------PcDa	3		0	G. sulfurreducens	1514972	1516492	+	506	2687901	-	-
39996488	GSU1386	hypothetical protein GSU1386		3928	Gs--------Da	2		0	G. sulfurreducens	1516476	1516919	+	147	2687902	-	-
39996489	GSU1387	CRISPR-associated CT1975 family protein		1458	Gs--GuPpPcDa	5		0	G. sulfurreducens	1516947	1518041	+	364	2687896	-	-
39996490	GSU1388	CRISPR-associated CT1976 family protein		1459	Gs------PcDa	3		0	G. sulfurreducens	1518044	1518724	+	226	2687897	-	-
39996491	GSU1389	CRISPR-associated CT1974 family protein		2080	Gs--GuPp--Da	4		0	G. sulfurreducens	1518711	1519319	+	202	2687892	-	-
39996492	GSU1390	DNA-binding protein						0	G. sulfurreducens	1519490	1519960	+	156	2685859	-	-
39996493	GSU1391	Fic family protein						0	G. sulfurreducens	1519957	1520541	+	194	2685857	-	COG2184	D
39996494	GSU1392	CRISPR-associated protein Cas1		1460	Gs--GuPpPcDa	5		0	G. sulfurreducens	1520569	1521489	+	306	2685854	-	COG1518	L
39996495	GSU1393	hypothetical protein GSU1393		1461	Gs--GuPpPcDa	5		0	G. sulfurreducens	1521470	1521775	+	101	2687879	-	-
39996496	GSU1394	spore coat protein-related protein		2540	GsGmGu------	3		0	G. sulfurreducens	1530745	1534656	-	1303	2686385	-	COG2132	Q
39996497	GSU1395	hypothetical protein GSU1395						0	G. sulfurreducens	1534748	1535005	-	85	2686378	-	-
39996498	GSU1396	hypothetical protein GSU1396						0	G. sulfurreducens	1535268	1535621	-	117	2686353	-	-
39996499	GSU1397	cytochrome c family protein, putative						1	G. sulfurreducens	1535639	1537342	-	567	2686361	-	COG0683	E
39996500	GSU1398	SCO1/SenC family protein		2350	Gs----------	2		0	G. sulfurreducens	1537339	1537920	-	193	2686356	-	COG1999	R
39996501	GSU1399	magnesium and cobalt transport protein CorA		917	GsGmGuPpPc--	5	COBALTt5, MGt5, NIt5	0	G. sulfurreducens	1538072	1539136	-	354	2687874	corA-1	COG0598	P
39996502	GSU1401	DNA polymerase III, alpha subunit		603	GsGmGuPpPcDa	6		0	G. sulfurreducens	1540372	1543839	+	1155	2687861	dnaE	COG0587	L
39996503	GSU1402	acetyl-CoA carboxylase, carboxyl transferase, alpha subunit		604	GsGmGuPpPcDa	6	ACCOAC	0	G. sulfurreducens	1543895	1544836	+	313	2687857	accA	COG0825	I
39996504	GSU1403	ribosomal large subunit pseudouridine synthase B		349	GsGmGuPpPcDa	6		0	G. sulfurreducens	1544951	1545694	+	247	2686343	rluB	COG1187	J
39996505	GSU1404	radical SAM domain protein		1700	Gs--GuPpPc--	4		0	G. sulfurreducens	1545736	1546698	-	320	2686342	-	COG0731	C
39996506	GSU1405	hypothetical protein GSU1405						0	G. sulfurreducens	1546808	1547104	+	98	2687855	-	-
39996507	GSU1406	hypothetical protein GSU1406						0	G. sulfurreducens	1547086	1547235	-	49	2687858	-	-
39996508	GSU1407	hypothetical protein GSU1407						0	G. sulfurreducens	1547222	1547356	+	44	2686335	-	-
39996509	GSU1408	ParA family protein		1699	Gs----PpPc--	4		0	G. sulfurreducens	1547328	1548215	-	295	2686331	-	COG0489	D
39996510	GSU1409	NifU-like domain protein		1625	Gs----PpPcDa	5		0	G. sulfurreducens	1548282	1548677	-	131	2685986	-	COG0822	C
39996511	GSU1410	hypothetical protein GSU1410						0	G. sulfurreducens	1548670	1549026	-	118	2685981	-	COG1342	R
39996512	GSU1411	sodium/bile acid symporter family protein	Y					0	G. sulfurreducens	1549047	1550042	-	331	2685976	-	COG0798	P
39996513	GSU1412	hypothetical protein GSU1412						0	G. sulfurreducens	1550065	1550475	-	136	2686314	-	-
39996514	GSU1413	hypothetical protein GSU1413						0	G. sulfurreducens	1550474	1550605	+	43	2686306	-	-
39996515	GSU1414	sensory box histidine kinase/response regulator		71	GsGmGuPp----	8		0	G. sulfurreducens	1551250	1553784	+	844	2686303	-	COG0642	T	COG2202	T
39996516	GSU1415	response regulator						0	G. sulfurreducens	1554011	1554406	+	131	2686312	-	-
39996517	GSU1416	iron-sulfur cluster-binding protein		781	GsGmGuPpPcDa	6		0	G. sulfurreducens	1554933	1555232	+	99	2686291	-	-
39996518	GSU1417	response regulator		2626	GsGmGu------	3		0	G. sulfurreducens	1555521	1555946	-	141	2686296	-	-
39996519	GSU1418	hypothetical protein GSU1418		3464	Gs--Gu------	2		0	G. sulfurreducens	1555933	1556283	-	116	2686287	-	-
39996520	GSU1419	transcriptional regulator, Cro/CI family		2625	GsGmGu------	3		0	G. sulfurreducens	1556494	1556922	+	142	2686270	-	COG1396	K
39996521	GSU1420	hemolysin A		841	GsGmGuPpPcDa	6		0	G. sulfurreducens	1557042	1557725	+	227	2687847	tylA	COG1189	J
39996522	GSU1421	nuclease SbcCD, D subunit, putative		2163	GsGm----PcDa	4		0	G. sulfurreducens	1557739	1558869	+	376	2687846	-	COG0420	L
39996523	GSU1422	nuclease SbcCD, C subunit, putative		2164	GsGm----PcDa	4		0	G. sulfurreducens	1558869	1561043	+	724	2687844	-	COG0419	L
39996524	GSU1423	HIT family protein		1551	GsGmGu--PcDa	5		0	G. sulfurreducens	1561021	1561365	+	114	2687843	-	COG0537	FGR
39996525	GSU1424	hypothetical protein GSU1424		1907	GsGmGuPp----	4		0	G. sulfurreducens	1561390	1561953	+	187	2687833	-	-
39996526	GSU1425	prolipoprotein diacylglyceryl transferase		850	GsGmGuPpPcDa	6		0	G. sulfurreducens	1562603	1563385	+	260	2687835	lgt	-
39996527	GSU1426	rsbW protein, putative		851	GsGmGuPpPcDa	6		0	G. sulfurreducens	1563394	1563843	-	149	2687832	-	COG2172	T
39996528	GSU1427	anti-anti-sigma factor		1554	Gs--GuPpPcDa	5		0	G. sulfurreducens	1563855	1564190	-	111	2687825	-	COG1366	T
39996529	GSU1429	hypothetical protein GSU1429		852	GsGmGuPp--Da	6		0	G. sulfurreducens	1564814	1567546	-	910	2686263	-	COG0591	ER
39996530	GSU1430	hypothetical protein GSU1430		1555	GsGmGuPp--Da	5		0	G. sulfurreducens	1567543	1567800	-	85	2686259	-	-
39996531	GSU1431	hypothetical protein GSU1431		991	GsGmGuPpPcDa	6		0	G. sulfurreducens	1567785	1569368	-	527	2687808	-	COG0645	R	COG2187	S
39996532	GSU1432	TPR domain protein		928	GsGmGuPpPcDa	6		0	G. sulfurreducens	1569651	1571372	+	573	2687801	-	-
39996533	GSU1433	peptide ABC transporter, periplasmic peptide-binding protein		929	GsGmGuPpPcDa	6	NIabc	0	G. sulfurreducens	1571369	1572985	+	538	2685941	-	COG0747	E
39996534	GSU1434	peptide ABC transporter, permease protein		930	GsGmGuPpPcDa	6	NIabc	0	G. sulfurreducens	1572987	1573967	+	326	2685937	-	COG0601	EP
39996535	GSU1435	peptide ABC transporter, permease protein		958	GsGmGuPpPcDa	6	NIabc	0	G. sulfurreducens	1573971	1574819	+	282	2686056	-	COG1173	EP
39996536	GSU1436	hypothetical protein GSU1436		1543	GsGmGuPp--Da	5		0	G. sulfurreducens	1574846	1575370	+	174	2686053	-	-
39996537	GSU1437	peptidase, M48 family		445	GsGmGu--Pc--	4		0	G. sulfurreducens	1575391	1576185	+	264	2686045	-	COG4783	R
39996538	GSU1438	hypothetical protein GSU1438		564	GsGmGuPpPcDa	6		0	G. sulfurreducens	1576188	1577066	+	292	2686251	-	COG2607	R
39996539	GSU1439	hypothetical protein GSU1439						0	G. sulfurreducens	1577012	1578055	-	347	2686255	-	-
39996540	GSU1440	hypothetical protein GSU1440		2624	GsGmGu------	3		0	G. sulfurreducens	1577267	1578244	+	325	2685849	-	COG1456	C
39996541	GSU1441	ferredoxin family protein		2201	GsGmGu----Da	4		0	G. sulfurreducens	1578257	1578541	+	94	2685848	-	COG1146	C
39996542	GSU1442	carbonic anhydrase family protein		641	GsGm--PpPcDa	5		0	G. sulfurreducens	1578631	1579332	+	233	2686252	-	-
39996543	GSU1443	sensor histidine kinase/response regulator		71	GsGmGuPp----	8		0	G. sulfurreducens	1579416	1581380	-	654	2686248	-	COG0642	T
39996544	GSU1444	hypothetical protein GSU1444		1906	GsGmGu--Pc--	4		0	G. sulfurreducens	1581389	1582282	-	297	2687800	-	COG2984	R
39996545	GSU1445	TonB-dependent receptor, putative	Y					0	G. sulfurreducens	1582943	1584724	+	593	2687799	-	COG4771	P
39996546	GSU1446	radical SAM domain protein		47	GsGmGuPp----	9		0	G. sulfurreducens	1585073	1586404	+	443	2686070	-	COG0641	R
39996547	GSU1447	hypothetical protein GSU1447		2553	GsGmGu------	3		0	G. sulfurreducens	1586465	1586683	-	72	2687793	-	-
39996548	GSU1448	PHP domain protein		406	GsGmGuPpPcDa	6		0	G. sulfurreducens	1586708	1587574	-	288	2687782	-	COG0613	R
39996549	GSU1449	hypothetical protein GSU1449		2554	GsGmGu------	3		0	G. sulfurreducens	1587690	1587968	+	92	2687786	-	-
39996550	GSU1450	endonuclease III, putative		689	GsGmGuPpPcDa	6		0	G. sulfurreducens	1587992	1588621	+	209	2687781	-	COG0177	L
39996551	GSU1451	3-hydroxyisobutyrate dehydrogenase family protein		2073	GsGmGu----Da	4	HIBD	0	G. sulfurreducens	1588799	1589665	+	288	2687774	-	COG2084	I
39996552	GSU1452	RNA methyltransferase, TrmA family		482	GsGmGuPpPcDa	6		0	G. sulfurreducens	1589716	1591203	-	495	2687765	-	COG2265	J
39996553	GSU1453	hypothetical protein GSU1453	Y					0	G. sulfurreducens	1591350	1592462	+	370	2687752	-	COG1413	C
39996554	GSU1454	glycosyl transferase, group 2 family protein	Y					0	G. sulfurreducens	1592452	1593870	+	472	2687763	-	COG1215	M
39996555	GSU1455	hypothetical protein GSU1455						0	G. sulfurreducens	1593842	1594039	+	65	2686068	-	-
39996556	GSU1456	hypothetical protein GSU1456	Y					0	G. sulfurreducens	1594036	1596453	+	805	2686235	-	-
39996557	GSU1457	polysaccharide deacetylase domain protein		2549	Gs----Pp----	2		0	G. sulfurreducens	1596512	1597225	+	237	2686226	-	-
39996558	GSU1458	TPR domain protein	Y					0	G. sulfurreducens	1597229	1598803	+	524	2686225	-	-
39996559	GSU1459	1-hydroxy-2-methyl-2-(E)-butenyl 4-diphosphate		483	GsGmGuPpPcDa	6		0	G. sulfurreducens	1598892	1599953	+	353	2686219	ispG	-
39996560	GSU1460	prolyl-tRNA synthetase		484	GsGmGuPpPcDa	6		0	G. sulfurreducens	1599970	1601682	+	570	2686217	proS	COG0442	J
39996561	GSU1461	orotidine 5`-phosphate decarboxylase		485	GsGmGuPpPcDa	6	OMPDC	0	G. sulfurreducens	1601706	1602425	+	239	2686214	pyrF	COG0284	F
39996562	GSU1462	RNA methyltransferase, TrmH family, group 3		486	GsGmGuPpPc--	5		0	G. sulfurreducens	1602445	1603182	+	245	2686213	-	COG0566	J
39996563	GSU1463	aspartyl-tRNA synthetase		1333	GsGmGuPpPc--	5		0	G. sulfurreducens	1603748	1605532	+	594	2685860	aspS	COG0173	J
39996564	GSU1464	LysM domain protein		1332	GsGmGuPpPc--	5		0	G. sulfurreducens	1605546	1606235	+	229	2686198	-	COG1652	S
39996565	GSU1465	isocitrate dehydrogenase, NADP-dependent		2044	GsGmGu------	3	ICDHy	0	G. sulfurreducens	1606538	1608760	+	740	2686196	icd	-
39996566	GSU1466	malate dehydrogenase		1331	GsGmGuPpPc--	5	LDH_L, MDH	0	G. sulfurreducens	1608804	1609757	+	317	2685980	mdh	COG0039	C
39996567	GSU1467	iron-sulfur cluster-binding protein		1330	GsGmGuPpPc--	5		1	G. sulfurreducens	1609952	1610146	+	64	2685972	-	COG1146	C
39996568	GSU1468	2-oxoglutarate ferredoxin oxidoreductase subunit alpha		1329	GsGmGuPpPc--	5	OOR	0	G. sulfurreducens	1610170	1611303	+	377	2685672	-	COG0674	C
39996569	GSU1469	2-oxoglutarate ferredoxin oxidoreductase subunit beta		339	GsGmGuPpPcDa	6	OOR	0	G. sulfurreducens	1611306	1612127	+	273	2687655	-	COG1013	C
39996570	GSU1470	keto/oxoacid ferredoxin oxidoreductase, gamma subunit		1328	GsGmGuPpPc--	5	OOR	0	G. sulfurreducens	1612153	1612701	+	182	2687148	-	COG1014	C
39996571	GSU1471	HD domain protein		2618	GsGmGu------	3		0	G. sulfurreducens	1612857	1614032	+	391	2687599	-	COG2206	T
39996572	GSU1472	hypothetical protein GSU1472		516	GsGmGuPpPcDa	6		0	G. sulfurreducens	1614107	1615069	+	320	2686038	-	-
39996573	GSU1473	hypothetical protein GSU1473		2617	GsGmGu------	3		0	G. sulfurreducens	1615103	1615840	+	245	2686032	-	-
39996574	GSU1474	DedA family protein		2165	GsGmGu----Da	4		0	G. sulfurreducens	1615949	1616563	+	204	2686030	-	COG0586	S
39996575	GSU1475	RNA methyltransferase, TrmH family, group 1		195	GsGm--PpPcDa	6		0	G. sulfurreducens	1616582	1617349	+	255	2686191	-	COG0565	J
39996576	GSU1476	hypothetical protein GSU1476		1899	GsGmGuPp----	4		0	G. sulfurreducens	1617346	1617639	+	97	2686186	-	-
39996577	GSU1477	LemA family protein		1410	GsGmGu--PcDa	5		0	G. sulfurreducens	1617666	1618250	+	194	2686183	-	-
39996578	GSU1478	hypothetical protein GSU1478		1409	GsGmGu--PcDa	5		0	G. sulfurreducens	1618247	1619146	+	299	2686165	-	COG1512	R
39996579	GSU1479	hypothetical protein GSU1479		1408	GsGmGu--PcDa	5		0	G. sulfurreducens	1619163	1619789	+	208	2686177	-	-
39996580	GSU1480	drug resistance transporter, EmrB/QacA family		118	GsGmGuPpPc--	5		0	G. sulfurreducens	1619796	1621349	-	517	2687760	-	-
39996581	GSU1481	multidrug resistance protein, putative		290	GsGmGuPp----	5		0	G. sulfurreducens	1621362	1622480	-	372	2687751	-	COG1566	V
39996582	GSU1482	outer membrane efflux protein		177	GsGmGuPp--Da	5		0	G. sulfurreducens	1622483	1623763	-	426	2686174	-	COG1538	MU
39996583	GSU1483	transcriptional regulator, MarR family		1835	GsGmGuPp----	4		0	G. sulfurreducens	1623741	1624190	-	149	2686172	-	COG1846	K
39996584	GSU1484	soluble lytic murein transglycosylase, putative		1898	GsGmGuPp----	4		0	G. sulfurreducens	1624300	1626543	-	747	2686170	-	COG0741	M
39996585	GSU1485	ribonuclease R, putative		1046	GsGmGuPpPcDa	6		0	G. sulfurreducens	1626769	1629060	+	763	2686169	-	COG0557	K
39996586	GSU1486	MttB family protein		1017	GsGmGu--PcDa	6		0	G. sulfurreducens	1629155	1630021	+	288	2686150	-	-
39996587	GSU1487	riboflavin biosynthesis protein RibF		1047	GsGmGuPpPcDa	6	FMNAT, RBFK	0	G. sulfurreducens	1630018	1630986	+	322	2687153	ribF	COG0196	H
39996588	GSU1488	hypothetical protein GSU1488		1327	GsGmGuPpPc--	5		0	G. sulfurreducens	1631034	1632023	+	329	2686152	-	COG0392	S
39996589	GSU1489	hypothetical protein GSU1489		1897	GsGmGuPp----	4		0	G. sulfurreducens	1632043	1633914	+	623	2686149	-	-
39996590	GSU1490	shikimate 5-dehydrogenase		1603	GsGmGu--PcDa	5	SHK3D	0	G. sulfurreducens	1633917	1634777	+	286	2686141	aroE	COG0169	E
39996591	GSU1491	type IV pilus biogenesis protein PilB		1048	GsGmGuPpPcDa	6		0	G. sulfurreducens	1634843	1636549	+	568	2686142	-	COG2804	NU
39996592	GSU1492	twitching motility protein PilT		1326	GsGmGuPpPc--	5		0	G. sulfurreducens	1636677	1637774	+	365	2686124	pilT-4	COG2805	NU
39996593	GSU1493	type IV pilus biogenesis protein PilC		1325	GsGmGuPpPc--	5		0	G. sulfurreducens	1637811	1639028	+	405	2686135	-	COG1459	NU
39996594	GSU1494	sensory box histidine kinase		1324	GsGmGuPpPc--	5		0	G. sulfurreducens	1639032	1640684	+	550	2686129	-	COG0642	T
39996595	GSU1495	sigma-54 dependent DNA-binding response regulator		1323	GsGmGuPpPc--	5		0	G. sulfurreducens	1640718	1642094	+	458	2686126	-	COG2204	T
39996596	GSU1496	pilin domain protein		100	GsGmGuPpPcDa	7		0	G. sulfurreducens	1642257	1642529	+	90	2686125	-	-
39996597	GSU1497	hypothetical protein GSU1497						0	G. sulfurreducens	1642557	1642931	+	124	2686118	-	-
39996598	GSU1498	hypothetical protein GSU1498		3463	Gs----Pp----	2		0	G. sulfurreducens	1642999	1644747	+	582	2686026	-	COG0457	R
39996599	GSU1499	hypothetical protein GSU1499		1322	GsGmGuPpPc--	5		0	G. sulfurreducens	1644744	1645535	+	263	2687743	-	-
39996600	GSU1500	hypothetical protein GSU1500		1321	GsGmGuPpPc--	5		0	G. sulfurreducens	1645589	1646389	+	266	2687748	-	-
39996601	GSU1501	ABC transporter, ATP-binding protein		1320	GsGmGuPpPc--	5		0	G. sulfurreducens	1646403	1647314	+	303	2686023	-	COG1131	V
39996602	GSU1502	phosphoribose diphosphate:decaprenyl-phosphate phosphoribosyltransferase		2615	GsGm--Pp----	3	HBZOPT	0	G. sulfurreducens	1647311	1648165	+	284	2686020	-	COG0382	H
39996603	GSU1503	glycosyl transferase, group 2 family protein		3462	Gs----Pp----	2		0	G. sulfurreducens	1648173	1649075	+	300	2686018	-	COG0463	M
39996604	GSU1504	ABC transporter, permease protein, ABC-2 family	Y					0	G. sulfurreducens	1649079	1649930	+	283	2686119	-	COG1682	GM
39996605	GSU1505	ABC transporter, ATP-binding protein		1319	GsGmGuPp----	5		0	G. sulfurreducens	1649937	1651205	+	422	2686112	-	COG1134	GM
39996606	GSU1506	hypothetical protein GSU1506						0	G. sulfurreducens	1651202	1652161	+	319	2686114	-	-
39996607	GSU1507	heptosyltransferase family protein, putative						0	G. sulfurreducens	1652233	1653195	+	320	2686116	-	COG0859	M
39996608	GSU1508	hypothetical protein GSU1508		2346	Gs--Gu------	2		0	G. sulfurreducens	1653235	1654380	+	381	2686110	-	-
39996609	GSU1509	glycosyl transferase, group 2 family protein						0	G. sulfurreducens	1654388	1655383	+	331	2687170	-	COG0463	M
39996610	GSU1510	glycosyl transferase, group 2 family protein		1698	Gs----PpPc--	4		0	G. sulfurreducens	1655522	1656454	+	310	2687175	-	COG0463	M
39996611	GSU1511	glycosyl transferase, group 1 family protein		902	GsGm--Pp--Da	5		0	G. sulfurreducens	1657352	1658500	+	382	2687181	-	COG0438	M
39996612	GSU1512	amine oxidase, flavin-containing		3461	Gs----Pp----	2		0	G. sulfurreducens	1658573	1659937	+	454	2687182	-	COG1232	H
39996613	GSU1513	hypothetical protein GSU1513		22	GsGmGu--Pc--	9		1	G. sulfurreducens	1659934	1660860	+	308	2687741	-	-
39996614	GSU1514	heptosyltransferase family protein		2206	GsGm--Pp--Da	4		0	G. sulfurreducens	1660857	1661948	+	363	2687736	-	COG0859	M
39996615	GSU1515	threonyl-tRNA synthetase		1318	GsGmGuPpPc--	5		0	G. sulfurreducens	1662153	1664063	+	636	2687721	thrS	COG0441	J
39996616	GSU1516	translation initiation factor IF-3		628	GsGmGuPpPcDa	6		0	G. sulfurreducens	1664075	1664593	+	172	2687717	infC	COG0290	J
39996617	GSU1517	50S ribosomal protein L35		629	GsGmGuPpPcDa	6		0	G. sulfurreducens	1664631	1664828	+	65	2687185	rpmI	COG0291	J
39996618	GSU1518	50S ribosomal protein L20		630	GsGmGuPpPcDa	6		0	G. sulfurreducens	1664918	1665271	+	117	2687711	rplT	-
39996619	GSU1519	phenylalanyl-tRNA synthetase, alpha subunit		631	GsGmGuPpPcDa	6		0	G. sulfurreducens	1665346	1666365	+	339	2687703	pheS	COG0016	J
39996620	GSU1520	phenylalanyl-tRNA synthetase, beta subunit		632	GsGmGuPpPcDa	6		0	G. sulfurreducens	1666433	1668838	+	801	2687692	pheT	COG0072	J	COG0073	R
39996621	GSU1521	integration host factor, alpha subunit		633	GsGmGuPpPcDa	6		0	G. sulfurreducens	1668933	1669208	+	91	2687330	ihfA-1	-
39996622	GSU1522	transcriptional regulator, putative		634	GsGmGuPpPcDa	6		0	G. sulfurreducens	1669226	1669579	+	117	2687060	-	COG0789	K
39996623	GSU1523	stationary-phase survival protein SurE		635	GsGmGuPpPcDa	6		0	G. sulfurreducens	1669765	1670553	+	262	2685252	surE	COG0496	R
39996624	GSU1524	protein-L-isoaspartate O-methyltransferase		636	GsGmGuPpPcDa	6		0	G. sulfurreducens	1670581	1671231	+	216	2687070	pcM	COG2518	O
39996625	GSU1525	RNA polymerase sigma-70 factor family		637	GsGmGuPpPcDa	6		0	G. sulfurreducens	1671264	1672250	+	328	2687268	-	COG0568	K
39996626	GSU1526	adenine phosphoribosyltransferase		638	GsGmGuPpPcDa	6	ADPT, GUAPRT	0	G. sulfurreducens	1672285	1672800	+	171	2687684	apt	COG0503	F
39996627	GSU1527	hypothetical protein GSU1527	Y					0	G. sulfurreducens	1673198	1674487	+	429	2687667	-	-
39996628	GSU1528	ABC transporter, periplasmic substrate-binding protein	Y					0	G. sulfurreducens	1674735	1675631	+	298	2687670	-	COG0834	ET
39996629	GSU1529	sensory box histidine kinase/response regulator		1697	Gs--GuPp----	4		0	G. sulfurreducens	1675821	1678232	+	803	2687669	-	COG0642	T
39996630	GSU1530	ATP phosphoribosyltransferase		1853	GsGmGuPp----	4	ATPPRT	0	G. sulfurreducens	1678319	1679194	-	291	2687288	hisG	COG0040	E
39996631	GSU1531	phosphoribosyl-AMP cyclohydrolase		1295	GsGmGuPpPc--	5	PRAMPC, PRATPP	0	G. sulfurreducens	1679191	1679568	-	125	2687351	hisI	-
39996632	GSU1532	hypothetical protein GSU1532		1881	GsGm--Pp----	4	RNDR1, RNDR2, RNDR3, RNDR4	0	G. sulfurreducens	1679914	1680255	+	113	2687298	-	-
39996633	GSU1533	exodeoxyribonuclease V, gamma subunit		1854	GsGmGuPp----	4		0	G. sulfurreducens	1680276	1683440	+	1054	2685314	recC	COG1330	L
39996634	GSU1534	exodeoxyribonuclease V, beta subunit		1855	GsGmGuPp----	4		0	G. sulfurreducens	1683437	1687051	+	1204	2685262	recB	COG1074	L
39996635	GSU1535	exodeoxyribonuclease V, alpha subunit		1856	GsGmGuPp----	4		0	G. sulfurreducens	1687048	1688835	+	595	2687164	recD	COG0507	L
39996636	GSU1536	hypothetical protein GSU1536		1808	GsGmGuPp----	4		0	G. sulfurreducens	1688874	1689566	-	230	2687377	-	-
39996637	GSU1537	general secretion pathway protein-related protein		214	GsGmGuPpPcDa	6		0	G. sulfurreducens	1689563	1691185	-	540	2687374	-	COG3267	U	COG3409	M
39996638	GSU1538	methylamine utilization protein MauG, putative		3724	GsGm--------	2		2	G. sulfurreducens	1691494	1692753	+	419	2687369	-	COG1858	P
39996639	GSU1539	exonuclease III		2114	Gs----PpPcDa	4		0	G. sulfurreducens	1692893	1693708	+	271	2687378	xth	COG0708	L
39996640	GSU1540	lipoprotein, putative	Y					0	G. sulfurreducens	1694228	1695442	+	404	2687379	-	-
39996641	GSU1541	hypothetical protein GSU1541		3460	Gs--Gu------	2		0	G. sulfurreducens	1695669	1696472	+	267	2685334	-	COG1943	L
39996642	GSU1542	transcriptional regulator, Cro/CI family		3598	GsGm--------	2		0	G. sulfurreducens	1696510	1696803	-	97	2687112	-	COG3636	K
39996643	GSU1543	hypothetical protein GSU1543						0	G. sulfurreducens	1696802	1697134	+	110	2687102	-	-
39996644	GSU1544	hypothetical protein GSU1544		1922	GsGm----Pc--	4		0	G. sulfurreducens	1697206	1697652	+	148	2687090	-	-
39996645	GSU1545	transporter, LysE family		2832	Gs----Pp----	2		0	G. sulfurreducens	1697747	1698361	+	204	2687246	-	COG1280	E
39996646	GSU1546	hypothetical protein GSU1546						0	G. sulfurreducens	1698540	1699406	+	288	2685219	-	-
39996647	GSU1547	TPR domain protein	Y					0	G. sulfurreducens	1699486	1700907	+	473	2687097	-	COG0457	R
39996648	GSU1548	hypothetical protein GSU1548						0	G. sulfurreducens	1701044	1701493	+	149	2685458	-	-
39996649	GSU1549	lipoprotein, putative		2115	Gs--GuPp--Da	4		0	G. sulfurreducens	1701521	1702129	+	202	2687384	-	COG1305	E
39996650	GSU1550	4-oxalocrotonate tautomerase family protein		4247	Gs--------Da	2		0	G. sulfurreducens	1702101	1702304	-	67	2685390	-	COG1942	R
39996651	GSU1551	bacterial signal domain protein						0	G. sulfurreducens	1702598	1704583	+	661	2687056	-	COG0840	NT	COG2208	TK
39996652	GSU1552	hypothetical protein GSU1552						0	G. sulfurreducens	1704642	1705172	+	176	2685392	-	-
39996653	GSU1553	hypothetical protein GSU1553						0	G. sulfurreducens	1705183	1705563	+	126	2685341	-	-
39996654	GSU1554	GGDEF domain protein		120	GsGm--Pp--Da	7		0	G. sulfurreducens	1705571	1706740	+	389	2685292	-	-
39996655	GSU1555	sensory box histidine kinase/response regulator		2344	Gs----Pp----	3		0	G. sulfurreducens	1706780	1710118	-	1112	2685456	-	COG0642	T	COG2202	T
39996656	GSU1556	hypothetical protein GSU1556		2729	GsGmGu------	3		0	G. sulfurreducens	1710355	1711284	-	309	2687250	-	-
39996657	GSU1557	mechanosensitive ion channel family protein		518	Gs--GuPpPcDa	5		0	G. sulfurreducens	1711580	1712404	+	274	2687143	-	COG0668	M
39996658	GSU1558	hypothetical protein GSU1558						0	G. sulfurreducens	1712555	1712662	+	35	2685218	-	-
39996659	GSU1559	hypothetical protein GSU1559						0	G. sulfurreducens	1712798	1712911	+	37	2685546	-	-
39996660	GSU1560	radical SAM domain protein						0	G. sulfurreducens	1713165	1714403	+	412	2685574	-	COG0535	R
39996661	GSU1561	penicillin-binding protein, 1A family		1308	GsGmGuPp----	4		0	G. sulfurreducens	1714573	1716561	+	662	2685345	-	COG0744	M
39996662	GSU1562	conserved hypothetical protein TIGR00106		4172	Gs--------Da	2		0	G. sulfurreducens	1716575	1716874	+	99	2687224	-	-
39996663	GSU1563	hypothetical protein GSU1563						0	G. sulfurreducens	1716856	1716951	-	31	2687047	-	-
39996664	GSU1564	Glu/Leu/Phe/Val dehydrogenase family protein		1873	GsGmGu------	4	GLUDx	0	G. sulfurreducens	1717831	1719891	+	686	2685317	-	COG2902	E
39996665	GSU1565	hypothetical protein GSU1565		3730	GsGm--------	2		0	G. sulfurreducens	1719920	1720111	+	63	2687206	-	-
39996666	GSU1566	hypothetical protein GSU1566						0	G. sulfurreducens	1720220	1720678	+	152	2687319	-	COG3613	F
39996667	GSU1567	peptidase, M48 family		111	GsGmGuPpPcDa	8		0	G. sulfurreducens	1721015	1721875	+	286	2687235	-	COG0501	O
39996668	GSU1568	hypothetical protein GSU1568		3459	Gs--Gu------	2		0	G. sulfurreducens	1721898	1722191	+	97	2687348	-	COG3809	S
39996669	GSU1569	transcriptional regulator, CopG family		1696	Gs--GuPp----	4		0	G. sulfurreducens	1722264	1722479	+	71	2687118	-	-
39996670	GSU1570	membrane protein, TerC family		292	GsGmGuPp----	6		0	G. sulfurreducens	1722702	1723646	+	314	2687096	-	COG0861	P
39996671	GSU1571	hypothetical protein GSU1571		3458	Gs----Pp----	2		0	G. sulfurreducens	1723859	1724956	+	365	2687022	-	-
39996672	GSU1572	ribD domain protein	Y					0	G. sulfurreducens	1725013	1725540	+	175	2687115	-	COG0262	H
39996673	GSU1573	CAAX amino terminal protease family protein	Y					0	G. sulfurreducens	1725783	1726538	+	251	2687157	-	-
39996674	GSU1574	hypothetical protein GSU1574						0	G. sulfurreducens	1726535	1726801	+	88	2685590	-	-
39996675	GSU1575	hypothetical protein GSU1575	Y					0	G. sulfurreducens	1726864	1727592	+	242	2685263	-	-
39996676	GSU1576	oxidoreductase, short chain dehydrogenase/reductase family						0	G. sulfurreducens	1727617	1728423	+	268	2685228	-	COG1028	IQR
39996677	GSU1577	cob(I)alamin adenosyltransferase		356	GsGmGu--PcDa	5	COBAT	0	G. sulfurreducens	1729228	1729758	+	176	2687305	cobO	COG2109	H
39996678	GSU1578	B12-binding protein		1883	GsGmGuPp----	4	MMM	0	G. sulfurreducens	1729770	1730174	+	134	2685281	-	COG2185	I
39996679	GSU1579	LAO/AO transport system ATPase		355	GsGmGuPp--Da	5		0	G. sulfurreducens	1730261	1731220	+	319	2685592	-	COG1703	E
39996680	GSU1580	ErfK/YbiS/YcfS/YnhG family protein		1882	GsGmGuPp----	4		0	G. sulfurreducens	1731236	1732165	+	309	2687301	-	COG1376	S
39996681	GSU1581	polyA polymerase family protein		345	GsGmGuPpPcDa	6		0	G. sulfurreducens	1732220	1734862	+	880	2685520	-	COG0517	R	COG0617	J
39996682	GSU1582	adenosylmethionine--8-amino-7-oxononanoate aminotransferase		1315	GsGmGu------	3	AMAOT	0	G. sulfurreducens	1734899	1736260	-	453	2687297	bioA	COG0161	H
39996683	GSU1583	dethiobiotin synthase		1314	GsGmGuPpPc--	5	DBTS	0	G. sulfurreducens	1736253	1736975	-	240	2687303	bioD	COG0132	H
39996684	GSU1584	biotin synthetase		1313	GsGmGuPpPc--	5	BTS	0	G. sulfurreducens	1736968	1737957	-	329	2687302	bioB	COG0502	H
39996685	GSU1585	hypothetical protein GSU1585		786	GsGmGuPpPcDa	6		0	G. sulfurreducens	1738189	1738668	+	159	2685441	-	COG0779	S
39996686	GSU1586	transcription elongation factor NusA		787	GsGmGuPpPcDa	6		0	G. sulfurreducens	1738694	1739851	+	385	2687296	nusA	COG0195	K
39996687	GSU1587	ribosomal protein L7Ae family protein		788	GsGmGuPpPcDa	6		0	G. sulfurreducens	1739855	1740472	+	205	2687360	-	COG1358	J	COG2740	K
39996688	GSU1588	translation initiation factor IF-2		789	GsGmGuPpPcDa	6		0	G. sulfurreducens	1740450	1743101	+	883	2687362	infB	COG0532	J
39996689	GSU1589	ribosome-binding factor A		790	GsGmGuPpPcDa	6		0	G. sulfurreducens	1743169	1743525	+	118	2687364	rbfA	COG0858	J
39996690	GSU1590	DHH family/DHHA1 domain protein		791	GsGmGuPpPcDa	6		0	G. sulfurreducens	1743518	1744468	+	316	2687356	-	COG0618	R
39996691	GSU1591	tRNA pseudouridine synthase B		792	GsGmGuPpPcDa	6		0	G. sulfurreducens	1744474	1745388	+	304	2687358	truB	COG0130	J
39996692	GSU1592	30S ribosomal protein S15		793	GsGmGuPpPcDa	6		0	G. sulfurreducens	1745512	1745778	+	88	2685309	rpsO	-
39996693	GSU1593	polynucleotide phosphorylase/polyadenylase		794	GsGmGuPpPcDa	6		0	G. sulfurreducens	1746052	1748145	+	697	2687125	pnp	COG1185	J
39996694	GSU1594	peptidase, M16 family		795	GsGmGuPpPcDa	6		0	G. sulfurreducens	1748190	1749446	+	418	2687352	-	COG0612	R
39996695	GSU1595	deoxyuridine 5'-triphosphate nucleotidohydrolase		796	GsGmGuPpPcDa	6	DUTPDP	0	G. sulfurreducens	1749458	1749907	+	149	2687289	dut	-
39996696	GSU1596	Sua5/YciO/YrdC/YwlC family protein		797	GsGmGuPpPcDa	6		0	G. sulfurreducens	1749952	1750563	+	203	2687124	-	COG0009	J
39996697	GSU1597	hypothetical protein GSU1597		3457	Gs--Gu------	2		0	G. sulfurreducens	1750565	1750927	+	120	2687278	-	-
39996698	GSU1598	hypothetical protein GSU1598		807	GsGmGuPpPcDa	6		0	G. sulfurreducens	1751112	1751651	+	179	2687282	-	COG1399	R
39996699	GSU1599	50S ribosomal protein L32		808	GsGmGuPpPcDa	6		0	G. sulfurreducens	1751673	1751855	+	60	2687287	rpmF	COG0333	J
39996700	GSU1600	fatty acid/phospholipid synthesis protein		809	GsGmGuPpPcDa	6		0	G. sulfurreducens	1751901	1752941	+	346	2685419	plsX	COG0416	I
39996701	GSU1601	3-oxoacyl-(acyl-carrier-protein) synthase III		810	GsGmGuPpPcDa	6	AACPAT, ACMAT1, KAS1, KAS17, KAS3, KAS4, KAS7, KAS9, MCMAT2, MCMAT3, MCMAT4, MCMAT5, MCMAT6, MCMAT7, MCMAT8	0	G. sulfurreducens	1752957	1753934	+	325	2685435	fabH-2	COG0332	I
39996702	GSU1602	malonyl CoA-acyl carrier protein transacylase		811	GsGmGuPpPcDa	6	MACPMT	0	G. sulfurreducens	1753957	1754880	+	307	2687069	fabD	COG0331	I
39996703	GSU1603	3-oxoacyl-(acyl-carrier-protein) reductase		812	GsGmGuPpPcDa	6	HBUR1, HDDR5, HDER4, HHDR7, HHYR2, HOCR3, HODR8, HTDR6, KAS1, KAS17, KAS3, KAS4, KAS7, KAS9	0	G. sulfurreducens	1754891	1755631	+	246	2687104	fabG-2	COG1028	IQR
39996704	GSU1604	acyl carrier protein		813	GsGmGuPpPcDa	6		0	G. sulfurreducens	1755718	1755951	+	77	2685368	acpP-2	COG0236	IQ
39996705	GSU1605	3-oxoacyl-(acyl-carrier-protein) synthase II		814	GsGmGuPpPcDa	6	ACMAT1, KAS1, KAS17, KAS3, KAS4, KAS7, KAS9, MCMAT2, MCMAT3, MCMAT4, MCMAT5, MCMAT6, MCMAT7, MCMAT8	0	G. sulfurreducens	1756090	1757322	+	410	2687037	fabF-2	COG0304	IQ
39996706	GSU1606	ribose 5-phosphate isomerase B, putative		815	GsGmGuPpPcDa	6	RPI	0	G. sulfurreducens	1757333	1757779	+	148	2687059	-	COG0698	G
39996707	GSU1607	serine hydroxymethyltransferase		816	GsGmGuPpPcDa	6	GHMT	0	G. sulfurreducens	1757872	1759119	+	415	2685603	glyA	COG0112	E
39996708	GSU1608	hypothetical protein GSU1608		3890	Gs--------Da	2		0	G. sulfurreducens	1759240	1760013	+	257	2685313	-	-
39996709	GSU1609	outer membrane efflux protein		376	GsGmGuPpPcDa	6		0	G. sulfurreducens	1760201	1761700	+	499	2687061	-	COG1538	MU
39996710	GSU1610	efflux transporter, RND family, MFP subunit		287	GsGmGuPp----	4		0	G. sulfurreducens	1761729	1762913	+	394	2685306	-	COG0845	M
39996711	GSU1611	AcrB/AcrD/AcrF family protein		286	GsGmGu------	4		0	G. sulfurreducens	1762910	1766008	+	1032	2687411	-	COG0841	V
39996712	GSU1612	phosphoglycerate mutase		3677	GsGm--------	2	PGM	0	G. sulfurreducens	1766005	1766748	+	247	2687419	gpm	COG0588	G
39996713	GSU1613	A/G-specific adenine glycosylase, putative		1626	GsGm--Pp--Da	4		0	G. sulfurreducens	1766767	1767624	-	285	2687415	-	COG1194	L
39996714	GSU1614	CoA-binding protein		1135	GsGmGuPpPcDa	6		0	G. sulfurreducens	1767621	1768025	-	134	2687438	-	COG1832	R
39996715	GSU1615	hypothetical protein GSU1615		2574	GsGmGu------	3		0	G. sulfurreducens	1768108	1769385	-	425	2687434	-	-
39996716	GSU1616	ImpB/MucB/SamB family protein		48	GsGmGuPp----	7		0	G. sulfurreducens	1769602	1770831	-	409	2687433	-	COG0389	L
39996717	GSU1617	LexA repressor						0	G. sulfurreducens	1770881	1771492	-	203	2685264	lexA-2	COG1974	KT
39996718	GSU1618	hypothetical protein GSU1618		2595	GsGmGu------	3		0	G. sulfurreducens	1771700	1772563	-	287	2685208	-	COG1406	N
39996719	GSU1619	chemotaxis protein CheY		2594	GsGmGu------	3		0	G. sulfurreducens	1772610	1772969	-	119	2687423	cheY-4	-
39996720	GSU1620	iron-sulfur cluster binding protein, putative	Y					0	G. sulfurreducens	1773123	1775249	-	708	2687428	-	COG0247	C	COG1139	C
39996721	GSU1621	hypothetical protein GSU1621		1695	Gs--GuPpPc--	4		0	G. sulfurreducens	1775253	1775891	-	212	2687425	-	COG1139	C
39996722	GSU1622	L-lactate permease		1694	Gs--GuPp----	4	L-LACt4	0	G. sulfurreducens	1776004	1777953	+	649	2687114	-	COG1620	C
39996723	GSU1623	glycolate oxidase subunit GlcD, putative		2342	Gs--Gu------	2		0	G. sulfurreducens	1778047	1779420	+	457	2687167	-	COG0277	C
39996724	GSU1624	glycolate oxidase iron-sulfur subunit, putative		3456	Gs--Gu------	2		0	G. sulfurreducens	1779431	1780681	+	416	2687427	-	COG0247	C
39996725	GSU1625	hypothetical protein GSU1625						0	G. sulfurreducens	1780730	1780822	-	30	2685474	-	-
39996726	GSU1626	transcriptional regulator, GntR family		256	Gs--GuPp----	5		0	G. sulfurreducens	1780852	1781577	+	241	2687016	-	COG2186	K
39996727	GSU1627	preprotein translocase subunit SecG		677	GsGmGuPpPcDa	6		0	G. sulfurreducens	1781917	1782285	-	122	2685451	secG	COG1314	U
39996728	GSU1628	phosphoglycerate kinase/triosephosphate isomerase		676	GsGmGuPpPcDa	6	PGK, TPI	0	G. sulfurreducens	1782373	1784337	-	654	2687323	-	COG0149	G
39996729	GSU1629	glyceraldehyde 3-phosphate dehydrogenase 1		675	GsGmGu--Pc--	4	GAPD	0	G. sulfurreducens	1784444	1785445	-	333	2687325	gap	COG0057	G
39996730	GSU1630	sensory box histidine kinase		2555	GsGmGu------	3		0	G. sulfurreducens	1785617	1787749	+	710	2687320	-	COG0642	T	COG5002	T
39996731	GSU1631	metallo-beta-lactamase family protein		674	GsGmGuPpPcDa	6		0	G. sulfurreducens	1787907	1788677	+	256	2687316	-	COG1235	R
39996732	GSU1632	adenylosuccinate lyase		1845	GsGmGuPp----	4	ADSL1, ADSL2	0	G. sulfurreducens	1788897	1790192	+	431	2687317	purB	COG0015	F
39996733	GSU1633	hypothetical protein GSU1633		1846	GsGmGuPp----	4		0	G. sulfurreducens	1790185	1791279	+	364	2687218	-	COG0668	M
39996734	GSU1634	phosphoribosylformylglycinamidine synthase II, putative		673	GsGmGuPpPcDa	6	PRFGS	0	G. sulfurreducens	1791280	1794270	+	996	2687312	-	COG0046	F
39996735	GSU1635	phosphoribosylformylglycinamidine synthase I, putative		672	GsGmGuPpPcDa	6	PRFGS	0	G. sulfurreducens	1794274	1795101	+	275	2687210	-	COG0047	F
39996736	GSU1636	amidophosphoribosyltransferase		671	GsGmGuPpPcDa	6	GLUPRT	0	G. sulfurreducens	1795135	1796538	+	467	2687211	purF	COG0034	F
39996737	GSU1637	orotate phosphoribosyltransferase		670	GsGmGuPpPcDa	6	ORPT	0	G. sulfurreducens	1796556	1797104	+	182	2687213	pyrE	COG0461	F
39996738	GSU1638	hypothetical protein GSU1638		480	GsGmGuPpPcDa	6		0	G. sulfurreducens	1797177	1797875	+	232	2687199	-	-
39996739	GSU1639	Rrf2 family protein		531	GsGmGuPpPcDa	6		0	G. sulfurreducens	1797963	1798373	+	136	2687204	-	COG1959	K
39996740	GSU1640	cytochrome d ubiquinol oxidase, subunit I		520	GsGmGuPpPc--	5	CYOR1m_#1 [deleted 08/25/2004 06:22:46 PM]	0	G. sulfurreducens	1798517	1799869	+	450	2687349	cydA	COG1271	C
39996741	GSU1641	cytochrome d ubiquinol oxidase, subunit II		519	GsGmGuPpPc--	5	CYOR1m_#1 [deleted 08/25/2004 06:22:46 PM]	0	G. sulfurreducens	1799871	1800899	+	342	2687350	cydB	COG1294	C
39996742	GSU1642	hypothetical protein GSU1642		1602	GsGm--PpPcDa	5		0	G. sulfurreducens	1801229	1801723	-	164	2687193	-	COG1633	S
39996743	GSU1643	GGDEF/response regulator receiver domain protein		120	GsGm--Pp--Da	7		0	G. sulfurreducens	1801850	1802800	+	316	2687340	-	COG3706	T
39996744	GSU1644	putative ABC transporter ATP-binding protein		338	GsGmGuPpPcDa	6		0	G. sulfurreducens	1802943	1804622	+	559	2687346	-	COG0488	R
39996745	GSU1646	lipoprotein, putative		2341	Gs--Gu------	3		0	G. sulfurreducens	1804716	1805741	-	341	2687233	-	-
39996746	GSU1645	hypothetical protein GSU1645						0	G. sulfurreducens	1804900	1804998	+	32	2687333	-	-
39996747	GSU1647	hypothetical protein GSU1647		3643	GsGm--------	2		0	G. sulfurreducens	1805933	1806133	-	66	2687336	-	-
39996748	GSU1648	cytochrome c family protein		2556	GsGmGu------	3		5	G. sulfurreducens	1806404	1807216	-	270	2687226	-	-
39996749	GSU1649	cytochrome b/b6		2557	GsGmGu------	3		0	G. sulfurreducens	1807213	1808316	-	367	2687228	-	COG1290	C
39996750	GSU1650	cytochrome b/b6 complex, iron-sulfur subunit		2558	GsGmGu------	3		0	G. sulfurreducens	1808325	1808744	-	139	2687219	-	COG0723	C
39996751	GSU1651	fructose-1,6-bisphosphatase		1036	GsGmGuPpPcDa	6	FBP	0	G. sulfurreducens	1809102	1810043	+	313	2687220	fbP-1	COG0158	G
39996752	GSU1652	hypothetical protein GSU1652		1849	GsGmGuPp----	4		0	G. sulfurreducens	1810079	1810348	+	89	2687223	-	-
39996753	GSU1653	sigma-54 dependent DNA-binding response regulator		3455	Gs--Gu------	2		0	G. sulfurreducens	1810491	1811927	+	478	2685404	-	COG2204	T
39996754	GSU1654	response regulator, putative		1850	GsGmGuPp----	4		0	G. sulfurreducens	1812034	1813083	-	349	2687011	-	COG3437	KT
39996755	GSU1655	sensory box histidine kinase/response regulator		1104	GsGmGuPpPc--	5		0	G. sulfurreducens	1813112	1815586	-	824	2685318	-	COG0642	T	COG2202	T
39996756	GSU1656	sensory box/response regulator		1294	GsGmGuPp----	5		0	G. sulfurreducens	1815737	1816999	-	420	2687084	-	COG3706	T
39996757	GSU1657	DNA internalization-related competence protein ComEC/Rec2		323	GsGmGuPpPcDa	6		0	G. sulfurreducens	1817400	1819715	+	771	2687094	-	COG0658	R	COG2333	R
39996758	GSU1658	response regulator/GGDEF domain protein		317	GsGmGuPpPcDa	6		0	G. sulfurreducens	1819776	1821152	+	458	2685291	-	COG3706	T
39996759	GSU1659	histidyl-tRNA synthetase		322	GsGmGuPpPc--	5		0	G. sulfurreducens	1821195	1822436	+	413	2685305	hisS	COG0124	J
39996760	GSU1660	bifunctional aconitate hydratase 2/2-methylisocitrate dehydratase		396	GsGmGuPpPcDa	6	ACONT	0	G. sulfurreducens	1822673	1825216	+	847	2687049	acnB	COG1049	C
39996761	GSU1661	hypothetical protein GSU1661		2340	Gs--GuPp----	3		0	G. sulfurreducens	1825323	1825952	-	209	2687046	-	-
39996762	GSU1662	hypothetical protein GSU1662						0	G. sulfurreducens	1826052	1826969	-	305	2687050	-	-
39996763	GSU1663	phosphorylase family protein		3454	Gs--Gu------	2		0	G. sulfurreducens	1827286	1828257	+	323	2685475	-	COG2820	F
39996764	GSU1664	hypothetical protein GSU1664		1725	GsGmGuPp----	4		0	G. sulfurreducens	1828327	1828740	+	137	2685454	-	-
39996765	GSU1665	rhomboid family protein		1269	GsGmGuPpPc--	5		0	G. sulfurreducens	1828742	1829557	-	271	2685344	-	-
39996766	GSU1666	iron-sulfur cluster-binding protein		288	GsGmGuPpPc--	6		0	G. sulfurreducens	1829826	1830056	+	76	2685386	-	COG1145	C
39996767	GSU1667	hypothetical protein GSU1667		2339	Gs--GuPp----	3		0	G. sulfurreducens	1830060	1830368	+	102	2685424	-	-
39996768	GSU1668	hypothetical protein GSU1668		3651	GsGm--------	2		0	G. sulfurreducens	1830384	1830644	-	86	2687023	-	-
39996769	GSU1669	hypothetical protein GSU1669		2705	GsGmGu------	3		0	G. sulfurreducens	1830814	1831077	+	87	2685339	-	-
39996770	GSU1670	lipoprotein, putative		2338	Gs--GuPp----	3		0	G. sulfurreducens	1831077	1831433	+	118	2685324	-	-
39996771	GSU1671	response regulator/GGDEF domain protein		120	GsGm--Pp--Da	7		0	G. sulfurreducens	1831449	1832417	-	322	2687445	-	COG3706	T
39996772	GSU1672	glycerate dehydrogenase		192	GsGmGuPpPcDa	7	GLYD	0	G. sulfurreducens	1832580	1833563	+	327	2685569	hprA	COG1052	CHR
39996773	GSU1673	hypothetical protein GSU1673						0	G. sulfurreducens	1833619	1833879	-	86	2687007	-	-
39996774	GSU1674	hypothetical protein GSU1674						0	G. sulfurreducens	1833869	1834162	+	97	2687123	-	-
39996775	GSU1675	hypothetical protein GSU1675						0	G. sulfurreducens	1834264	1834710	-	148	2687310	-	-
39996776	GSU1676	hypothetical protein GSU1676						0	G. sulfurreducens	1834279	1834743	+	154	2685561	-	-
39996777	GSU1677	AMP-binding enzyme/acyltransferase		143	GsGmGuPpPcDa	7		0	G. sulfurreducens	1834912	1837386	+	824	2687100	-	COG1022	I
39996778	GSU1678	cation-transport ATPase, E1-E2 family		129	GsGmGuPpPc--	5	CA2abc1	0	G. sulfurreducens	1837387	1840002	+	871	2685428	-	COG0474	P
39996779	GSU1679	hypothetical protein GSU1679						0	G. sulfurreducens	1840115	1841437	-	440	2687082	-	-
39996780	GSU1680	hypothetical protein GSU1680		1880	GsGmGuPp----	4		0	G. sulfurreducens	1841476	1841907	-	143	2685388	-	COG1371	S
39996781	GSU1681	cobyrinic acid a,c-diamide synthase family protein		35	GsGmGuPpPcDa	10	DBTS	0	G. sulfurreducens	1841919	1843010	-	363	2687401	-	COG0857	R
39996782	GSU1682	lipoprotein, putative		3678	GsGm--------	2		0	G. sulfurreducens	1843258	1843620	+	120	2685384	-	-
39996783	GSU1683	hypothetical protein GSU1683		1879	GsGmGuPp----	4		0	G. sulfurreducens	1843617	1844066	+	149	2685277	-	COG1728	S
39996784	GSU1684	hypothetical protein GSU1684		190	GsGmGuPp----	4		0	G. sulfurreducens	1844111	1845568	-	485	2687257	-	-
39996785	GSU1685	HD domain protein		1044	GsGmGuPpPcDa	6		0	G. sulfurreducens	1845619	1846164	-	181	2687385	-	COG1418	R
39996786	GSU1686	cytidine/deoxycytidylate deaminase family protein		817	GsGmGuPpPcDa	6		0	G. sulfurreducens	1846331	1846795	+	154	2687399	-	COG2131	F
39996787	GSU1687	hypothetical protein GSU1687		818	GsGmGuPpPcDa	6		0	G. sulfurreducens	1846792	1847244	+	150	2685213	-	-
39996788	GSU1688	riboflavin biosynthesis protein RibD		819	GsGmGuPpPcDa	6	APRAUR, DHPPDA	0	G. sulfurreducens	1847264	1848373	+	369	2685605	ribD	COG0117	H	COG1985	H
39996789	GSU1689	riboflavin synthase subunit alpha		820	GsGmGuPpPcDa	6	RBFSa, RBFSb	0	G. sulfurreducens	1848358	1849011	+	217	2685351	ribE	COG0307	H
39996790	GSU1690	3,4-dihydroxy-2-butanone 4-phosphate synthase/GTP cyclohydrolase II		821	GsGmGuPpPcDa	6	DB4PS, GTPCII	0	G. sulfurreducens	1849051	1850253	+	400	2685374	ribA	COG0807	H
39996791	GSU1691	riboflavin synthase, beta subunit		822	GsGmGuPpPcDa	6	RBFSa, RBFSb	0	G. sulfurreducens	1850264	1850731	+	155	2687086	ribH	-
39996792	GSU1692	N utilization substance protein B		823	GsGmGuPpPcDa	6		0	G. sulfurreducens	1850731	1851147	+	138	2685421	nusB	COG0781	K
39996793	GSU1693	homoserine dehydrogenase		824	GsGmGuPpPcDa	6	HSDy	0	G. sulfurreducens	1851187	1852497	+	436	2687052	hom	COG0460	E
39996794	GSU1694	hydrolase, haloacid dehalogenase-like family		1878	GsGmGuPp----	4		0	G. sulfurreducens	1852555	1853229	-	224	2687389	-	COG1011	R
39996795	GSU1695	threonine synthase		784	GsGmGuPpPcDa	6	THRS	0	G. sulfurreducens	1853254	1854639	-	461	2685570	thrC	COG0498	E
39996796	GSU1696	MoxR family protein	Y					0	G. sulfurreducens	1854801	1855742	+	313	2687395	-	COG0714	R
39996797	GSU1697	hypothetical protein GSU1697		331	GsGmGuPpPcDa	6		0	G. sulfurreducens	1856595	1858529	+	644	2687393	-	COG1305	E
39996798	GSU1698	TPR domain protein		350	GsGmGuPpPcDa	6		0	G. sulfurreducens	1858610	1860490	+	626	2685350	-	-
39996799	GSU1699	TonB-dependent receptor, putative		2593	GsGmGu------	3		0	G. sulfurreducens	1860497	1861210	-	237	2685472	-	COG0810	M
39996800	GSU1700	malic enzyme		1540	GsGmGu----Da	5	ME2	0	G. sulfurreducens	1861362	1863620	-	752	2685403	maeB	COG0280	C	COG0281	C
39996801	GSU1701	HIT family protein		1311	GsGmGuPpPc--	5		0	G. sulfurreducens	1863910	1864398	+	162	2687394	-	COG0537	FGR
39996802	GSU1702	ROK family protein		1310	GsGmGuPpPc--	5	HEX1	0	G. sulfurreducens	1864395	1865351	+	318	2687247	-	COG1940	KG
39996803	GSU1703	6-phosphofructokinase		1542	GsGmGu--PcDa	5	PFK	0	G. sulfurreducens	1865397	1866488	+	363	2687107	pfk	COG0205	G
39996804	GSU1704	methyl-accepting chemotaxis protein, putative		1877	GsGmGuPp----	4		0	G. sulfurreducens	1866651	1868642	+	663	2685387	-	COG0840	NT
39996805	GSU1705	3-methyl-2-oxobutanoate hydroxymethyltransferase		944	GsGmGuPpPcDa	6	MOHMT	0	G. sulfurreducens	1868888	1869691	+	267	2685413	panB	COG0413	H
39996806	GSU1706	pantoate--beta-alanine ligase		945	GsGmGuPpPcDa	6	PANTS	0	G. sulfurreducens	1869693	1870544	+	283	2685348	panC	-
39996807	GSU1707	group II decarboxylase		1641	GsGm--Pp--Da	4	ASP1DC	0	G. sulfurreducens	1870600	1872258	+	552	2685450	-	COG0076	E
39996808	GSU1708	chlorohydrolase, Atz/Trz family		946	GsGmGuPpPcDa	6		0	G. sulfurreducens	1872319	1873581	+	420	2685571	-	COG0402	FR
39996809	GSU1709	SsrA-binding protein		947	GsGmGuPpPcDa	6		0	G. sulfurreducens	1873660	1874121	+	153	2685400	smpB	COG0691	O
39996810	GSU1711	integrative genetic element Gsu5, resolvase		3453	Gs----Pp----	2		0	G. sulfurreducens	1876910	1877482	-	190	2687264	-	COG1961	L
39996811	GSU1712	hypothetical protein GSU1712						0	G. sulfurreducens	1877822	1878073	+	83	2687430	-	-
39996812	GSU1713	conserved hyothetical protein, truncation						0	G. sulfurreducens	1878135	1878479	-	114	2687079	-	-
39996813	GSU1714	BRO family protein, truncation		3452	Gs----Pp----	2		0	G. sulfurreducens	1878701	1879006	-	101	2685336	-	COG3617	K
39996814	GSU1715	hypothetical protein GSU1715						0	G. sulfurreducens	1879203	1879451	-	82	2685466	-	-
39996815	GSU1716	phosphoadenosine phosphosulfate reductase, putative		1777	GsGmGu--Pc--	4	PAPSR2	0	G. sulfurreducens	1880436	1881143	+	235	2685379	-	COG0175	EH
39996816	GSU1717	sulfate adenylyltransferase subunit 2		268	GsGmGuPpPc--	6	SADT2	0	G. sulfurreducens	1881178	1881981	+	267	2685439	cysD	COG0175	EH
39996817	GSU1718	elongation factor Tu GTP binding domain protein		267	GsGmGuPpPc--	6	ADSK, SADT2	0	G. sulfurreducens	1882009	1883559	+	516	2687259	-	COG2895	P
39996818	GSU1719	hypothetical protein GSU1719		3676	GsGm--------	2		0	G. sulfurreducens	1883613	1883987	-	124	2685401	-	-
39996819	GSU1720	6-pyruvoyl tetrahydrobiopterin synthase family protein		827	GsGmGuPpPcDa	6	PTHPS	0	G. sulfurreducens	1884164	1884532	+	122	2685467	-	COG0720	H
39996820	GSU1721	radical SAM domain protein		828	GsGmGuPpPcDa	6		0	G. sulfurreducens	1884525	1885277	+	250	2687051	-	COG0602	O
39996821	GSU1722	creatinine amidohydrolase		1309	GsGmGuPpPc--	5	CRET	0	G. sulfurreducens	1885300	1886019	+	239	2685478	-	COG1402	R
39996822	GSU1723	mechanosensitive ion channel family protein		2337	Gs----Pp----	2		0	G. sulfurreducens	1886072	1887709	-	545	2685479	-	COG0668	M
39996823	GSU1724	nuclease SbcCD, D subunit, putative		2971	Gs------PcDa	3		0	G. sulfurreducens	1888023	1889279	+	418	2685333	-	COG0420	L
39996824	GSU1725	nuclease SbcCD, C subunit, putative		2972	Gs------PcDa	3		0	G. sulfurreducens	1889279	1891720	+	813	2685299	-	COG0419	L
39996825	GSU1726	hypothetical protein GSU1726		1927	GsGmGu--Pc--	4		0	G. sulfurreducens	1891973	1892539	-	188	2687431	-	-
39996826	GSU1727	dnaK suppressor, putative		2638	GsGmGu------	3		0	G. sulfurreducens	1892787	1893179	+	130	2685203	-	COG1734	T
39996827	GSU1728	hypothetical protein GSU1728		662	GsGmGuPpPcDa	6		0	G. sulfurreducens	1893203	1894213	+	336	2687403	-	COG1180	O
39996828	GSU1729	phenylacetate-CoA ligase		1424	GsGmGuPp--Da	5		0	G. sulfurreducens	1894220	1895521	-	433	2685265	-	COG1541	H
39996829	GSU1730	branched-chain amino acid ABC transporter, ATP-binding protein		1859	GsGmGuPp----	4	ILEabc, LEUabc, VALabc	0	G. sulfurreducens	1895526	1896269	-	247	2685445	livF	COG0410	E
39996830	GSU1731	branched-chain amino acid ABC transporter, ATP-binding protein		156	GsGmGuPp--Da	7	ILEabc, LEUabc, VALabc	0	G. sulfurreducens	1896286	1897038	-	250	2687013	livG	COG0411	E
39996831	GSU1732	branched-chain amino acid ABC transporter, permease protein		1484	GsGmGuPp--Da	5	ILEabc, LEUabc, VALabc	0	G. sulfurreducens	1897031	1898011	-	326	2685369	-	COG4177	E
39996832	GSU1733	branched-chain amino acid ABC transporter, permease protein		1485	GsGmGuPp--Da	5	ILEabc, LEUabc, VALabc	0	G. sulfurreducens	1898032	1898916	-	294	2685356	livH	COG0559	E
39996833	GSU1734	branched-chain amino acid ABC transporter, periplasmic amino acid-binding protein, putative		1486	GsGmGuPp--Da	5	ILEabc, LEUabc, VALabc	0	G. sulfurreducens	1899003	1900145	-	380	2687043	-	COG0683	E
39996834	GSU1735	branched-chain amino acid ABC transporter, periplasmic amino acid-binding protein, putative		3451	Gs--Gu------	2	ILEabc, LEUabc, VALabc	0	G. sulfurreducens	1900164	1901300	-	378	2687241	-	COG0683	E
39996835	GSU1736	ACT domain protein		360	GsGmGuPpPcDa	6	ACHBS, ACLS	0	G. sulfurreducens	1901322	1901753	-	143	2685393	-	COG4747	R
39996836	GSU1737	phenylacetate-CoA ligase		359	GsGmGuPpPcDa	6		0	G. sulfurreducens	1901795	1903102	-	435	2685459	-	COG1541	H
39996837	GSU1738	indolepyruvate oxidoreductase subunit B		358	GsGmGuPpPcDa	6		0	G. sulfurreducens	1903118	1903696	-	192	2685278	-	COG1014	C
39996838	GSU1739	indolepyruvate ferredoxin oxidoreductase, alpha subunit		357	GsGmGuPpPcDa	6		0	G. sulfurreducens	1903693	1905450	-	585	2685337	-	COG4231	C
39996839	GSU1740	cytochrome c family protein, putative		3450	Gs--Gu------	2		1	G. sulfurreducens	1905670	1905993	+	107	2687064	-	-
39996840	GSU1741	phosphatase, Ppx/GppA family		838	GsGmGuPpPcDa	6		0	G. sulfurreducens	1905995	1906918	-	307	2687041	-	COG0248	FP
39996841	GSU1742	Na/Pi-cotransporter family protein		837	GsGmGuPpPcDa	6	PIt7	0	G. sulfurreducens	1906918	1908549	-	543	2685593	-	COG1283	P
39996842	GSU1743	lipoprotein, putative		2568	GsGmGu------	3		0	G. sulfurreducens	1908567	1909208	-	213	2687033	-	-
39996843	GSU1744	hypothetical protein GSU1744		2567	GsGmGu------	3		0	G. sulfurreducens	1909318	1909761	-	147	2685209	-	-
39996844	GSU1745	OmpA domain protein		2566	GsGmGu------	3		0	G. sulfurreducens	1909766	1911340	-	524	2685347	-	COG2885	M
39996845	GSU1746	integration host factor, beta subunit		648	GsGmGuPpPcDa	6		0	G. sulfurreducens	1911413	1911691	-	92	2687091	ihfB	-
39996846	GSU1747	hypothetical protein GSU1747						0	G. sulfurreducens	1911684	1912190	+	168	2687240	-	-
39996847	GSU1748	RNA methyltransferase, TrmA family		785	GsGmGuPpPcDa	6		0	G. sulfurreducens	1912930	1914246	-	438	2687018	-	COG2265	J
39996848	GSU1749	hypothetical protein GSU1749		2159	GsGmGu----Da	4		0	G. sulfurreducens	1914239	1914751	-	170	2687253	-	-
39996849	GSU1750	translation initiation factor IF-1		500	GsGmGuPpPcDa	6		0	G. sulfurreducens	1914919	1915137	+	72	2685288	infA	COG0361	J
39996850	GSU1751	hypothetical protein GSU1751						0	G. sulfurreducens	1915160	1915306	-	48	2685226	-	-
39996851	GSU1752	translation elongation factor P		1015	GsGm--PpPcDa	5		0	G. sulfurreducens	1915425	1915988	+	187	2685359	efp-2	COG0231	J
39996852	GSU1753	lysyl-tRNA synthetase-related protein		1016	GsGmGuPpPcDa	6		0	G. sulfurreducens	1915994	1916917	+	307	2687267	-	COG2269	J
39996853	GSU1754	L-lysine 2,3-aminomutase		336	GsGmGuPpPcDa	6		0	G. sulfurreducens	1916898	1917959	-	353	2685233	kamA	COG1509	E
39996854	GSU1755	dihydroorotate dehydrogenase		344	GsGmGuPpPcDa	6	DHORD4	0	G. sulfurreducens	1918043	1918960	-	305	2687066	pyrD	COG0167	F
39996855	GSU1756	dihydroorotate dehydrogenase, electron transfer subunit, putative		343	GsGmGuPpPcDa	6	DHORD4	0	G. sulfurreducens	1918983	1919798	-	271	2685606	-	COG0543	HC
39996856	GSU1757	ribosomal-protein-alanine acetyltransferase		342	GsGmGuPp--Da	5		0	G. sulfurreducens	1919788	1920270	-	160	2685395	rimI	COG0456	R
39996857	GSU1758	phosphoribosylaminoimidazole synthetase		341	GsGmGuPpPcDa	6	PRAIS	0	G. sulfurreducens	1920404	1921450	+	348	2687407	purM	COG0150	F
39996858	GSU1759	phosphoribosylglycinamide formyltransferase		340	GsGmGuPpPcDa	6	GARFT	0	G. sulfurreducens	1921478	1922098	+	206	2685207	purN	-
39996859	GSU1760	cytochrome c3		2768	GsGm------Da	3		3	G. sulfurreducens	1922145	1922417	+	90	2685210	cyd-5	-
39996860	GSU1761	cytochrome c family protein		3449	Gs--Gu------	2		3	G. sulfurreducens	1922825	1924360	+	511	2685223	-	-
39996861	GSU1762	TPR domain protein		1848	GsGmGuPp----	4		0	G. sulfurreducens	1924429	1925718	-	429	2685230	-	-
39996862	GSU1763	dnaJ domain protein		918	GsGmGuPpPcDa	6		0	G. sulfurreducens	1925715	1926005	-	96	2685234	-	-
39996863	GSU1764	1-deoxy-D-xylulose-5-phosphate synthase		37	GsGmGuPpPcDa	10	DXPS	0	G. sulfurreducens	1926084	1927964	-	626	2686761	dxs-2	COG1154	HI
39996864	GSU1765	geranyltranstransferase		1037	GsGmGuPpPcDa	6	DMATT, GRTT	0	G. sulfurreducens	1927964	1928857	-	297	2685235	-	COG0142	H
39996865	GSU1766	exodeoxyribonuclease VII, small subunit		1847	GsGmGuPp----	4		0	G. sulfurreducens	1928901	1929131	-	76	2685236	xseB	-
39996866	GSU1767	exodeoxyribonuclease VII, large subunit		1038	GsGmGuPpPcDa	6		0	G. sulfurreducens	1929198	1930541	-	447	2686679	xseA	COG1570	L
39996867	GSU1768	ParA family protein		1299	GsGmGuPpPc--	5		0	G. sulfurreducens	1930640	1932040	+	466	2686630	-	COG1192	D
39996868	GSU1769	hypothetical protein GSU1769		1039	GsGmGuPpPcDa	6		0	G. sulfurreducens	1932049	1932921	-	290	2686627	-	-
39996869	GSU1770	hypothetical protein GSU1770		2565	GsGmGu------	3		0	G. sulfurreducens	1933128	1934486	-	452	2686613	-	-
39996870	GSU1771	hypothetical protein GSU1771		2564	GsGmGu------	3		0	G. sulfurreducens	1934867	1935514	-	215	2686603	-	COG3947	T
39996871	GSU1772	carboxy-terminal processing protease		1040	GsGmGuPpPcDa	6		0	G. sulfurreducens	1935660	1936991	-	443	2686575	ctpA-2	COG0793	M
39996872	GSU1773	M23/M37 peptidase domain protein		1041	GsGmGuPpPcDa	6		0	G. sulfurreducens	1937018	1938193	-	391	2686570	-	COG4942	D
39996873	GSU1774	cell division ABC transporter, permease protein FtsX, putative		1042	GsGmGuPpPcDa	6		0	G. sulfurreducens	1938190	1939140	-	316	2686562	-	COG2177	D
39996874	GSU1775	cell division ATP-binding protein FtsE		1043	GsGmGuPp--Da	5		0	G. sulfurreducens	1939118	1939798	-	226	2686541	ftsE	COG2884	D
39996875	GSU1776	pilin domain protein		283	GsGmGuPpPc--	6		0	G. sulfurreducens	1939853	1940218	-	121	2686540	-	COG2165	NU
39996876	GSU1777	hypothetical protein GSU1777		282	GsGmGuPpPc--	6		0	G. sulfurreducens	1940273	1940806	-	177	2686525	-	COG2165	NU
39996877	GSU1778	type II secretion system protein, putative		1298	GsGmGu--Pc--	5		0	G. sulfurreducens	1940793	1943261	-	822	2686519	-	COG4796	U
39996878	GSU1779	hypothetical protein GSU1779		1858	GsGmGuPp----	4		0	G. sulfurreducens	1943290	1943910	-	206	2685280	-	-
39996879	GSU1780	hypothetical protein GSU1780		281	GsGmGuPpPc--	6		0	G. sulfurreducens	1943910	1944455	-	181	2686511	-	-
39996880	GSU1781	hypothetical protein GSU1781		280	GsGmGuPpPc--	6		0	G. sulfurreducens	1944452	1944991	-	179	2686507	-	COG3166	NU
39996881	GSU1782	hypothetical protein GSU1782		279	GsGmGuPpPc--	6		0	G. sulfurreducens	1944991	1945914	-	307	2686505	-	COG4972	NU
39996882	GSU1783	type IV pilus biogenesis protein PilB, putative		278	GsGmGuPpPc--	6		0	G. sulfurreducens	1945917	1947641	-	574	2686501	-	COG2804	NU
39996883	GSU1784	type IV pilus biogenesis protein PilC, putative		1297	GsGm--PpPc--	4		0	G. sulfurreducens	1947687	1948895	-	402	2686500	-	COG1459	NU
39996884	GSU1785	cytochrome c family protein, putative		2177	GsGmGu----Da	4		3	G. sulfurreducens	1948998	1949441	-	147	2685246	-	-
39996885	GSU1786	cytochrome c family protein		2563	GsGmGu------	3		7	G. sulfurreducens	1949445	1950536	-	363	2686482	-	-
39996886	GSU1787	cytochrome c family protein		2562	GsGmGu------	3		4	G. sulfurreducens	1950545	1951384	-	279	2686486	-	-
39996887	GSU1788	NHL repeat domain protein		2179	GsGmGu----Da	4		0	G. sulfurreducens	1951381	1952445	-	354	2686481	-	COG3391	S
39996888	GSU1789	glycosyl transferase, group 2 family protein		1857	GsGmGuPp----	4		0	G. sulfurreducens	1952637	1953356	-	239	2686472	-	COG0463	M
39996889	GSU1790	ATP-dependent protease La		8	GsGmGuPpPcDa	15		0	G. sulfurreducens	1954021	1956444	-	807	2686408	loN-2	COG0466	O
39996890	GSU1791	ATP-dependent protease ATP-binding subunit		610	GsGmGuPpPcDa	6		0	G. sulfurreducens	1956459	1957712	-	417	2686411	clpX	COG1219	O
39996891	GSU1792	ATP-dependent Clp protease, proteolytic subunit ClpP		609	GsGmGuPpPcDa	6		0	G. sulfurreducens	1957709	1958308	-	199	2686403	clpP	COG0740	OU
39996892	GSU1793	trigger factor	Y					0	G. sulfurreducens	1958330	1959625	-	431	2685787	tig	COG0544	O
39996893	GSU1794	HAM1 protein		863	GsGmGuPpPcDa	6		0	G. sulfurreducens	1960195	1960794	-	199	2686352	-	COG0127	F
39996894	GSU1795	ribonuclease PH		862	GsGmGuPpPcDa	6		0	G. sulfurreducens	1960791	1961507	-	238	2686347	rph	COG0689	J
39996895	GSU1796	DHH family protein		1556	GsGmGu--PcDa	5		0	G. sulfurreducens	1961541	1962641	-	366	2686344	-	COG0618	R
39996896	GSU1797	ComEA-related protein		1296	GsGmGuPpPc--	5		0	G. sulfurreducens	1963098	1963667	-	189	2686337	-	COG1555	L
39996897	GSU1798	putative alpha-isopropylmalate/homocitrate synthase family transferase		580	GsGmGuPpPcDa	6		0	G. sulfurreducens	1963664	1965250	-	528	2685639	-	COG0119	E
39996898	GSU1799	aspartate kinase		579	GsGmGuPpPcDa	6	ASPK	0	G. sulfurreducens	1965367	1966584	-	405	2688723	-	COG0527	E
39996899	GSU1800	conserved hypothetical protein TIGR00150		578	GsGmGuPpPcDa	6		0	G. sulfurreducens	1966661	1967146	-	161	2688729	-	COG0802	R
39996900	GSU1801	CBS domain protein		577	GsGmGuPpPcDa	6		0	G. sulfurreducens	1967152	1967601	-	149	2688718	-	COG0517	R
39996901	GSU1802	YjeF family protein		576	GsGmGuPpPcDa	6		0	G. sulfurreducens	1967601	1969160	-	519	2686333	-	COG0062	S	COG0063	G
39996902	GSU1803	holo-(acyl-carrier-protein) synthase		575	GsGmGuPpPcDa	6		0	G. sulfurreducens	1969157	1969537	-	126	2687421	acpS	COG0736	I
39996903	GSU1804	pyridoxal phosphate biosynthetic protein PdxJ	Y					0	G. sulfurreducens	1969534	1970253	-	239	2688716	pdxJ	-
39996904	GSU1805	phosphoglucosamine mutase		573	GsGmGuPpPcDa	6	PGAMT	0	G. sulfurreducens	1970254	1971609	-	451	2688711	glmM	COG1109	G
39996905	GSU1806	hypothetical protein GSU1806		572	GsGmGuPpPcDa	6		0	G. sulfurreducens	1971614	1971922	-	102	2688707	-	-
39996906	GSU1807	conserved hypothetical protein TIGR00159		571	GsGmGuPpPcDa	6		0	G. sulfurreducens	1972027	1972812	-	261	2688705	-	-
39996907	GSU1808	dihydropteroate synthase		570	GsGmGuPpPcDa	6	DHPS1	0	G. sulfurreducens	1972864	1973775	-	303	2688706	folP	COG0294	H
39996908	GSU1809	cell division protein FtsH	Y					0	G. sulfurreducens	1973772	1975616	-	614	2688702	ftsH-2	COG0465	O
39996909	GSU1810	cell cycle protein MesJ, putative		568	GsGmGuPpPcDa	6		0	G. sulfurreducens	1975728	1977143	-	471	2686327	-	COG0037	D
39996910	GSU1811	hypothetical protein GSU1811		567	GsGmGuPpPcDa	6		0	G. sulfurreducens	1977487	1978269	-	260	2686705	-	COG3087	D
39996911	GSU1812	arginyl-tRNA synthetase		566	GsGmGuPpPcDa	6		0	G. sulfurreducens	1978284	1979990	-	568	2686712	argS	COG0018	J
39996912	GSU1813	hypothetical protein GSU1813		1895	GsGmGuPp----	4		0	G. sulfurreducens	1979987	1980145	-	52	2686709	-	-
39996913	GSU1814	septum formation initiator family protein		565	GsGmGuPpPcDa	6		0	G. sulfurreducens	1980190	1980525	-	111	2686697	-	COG2919	D
39996914	GSU1815	NAD-dependent epimerase/dehydratase family protein		1317	GsGmGuPpPc--	5		0	G. sulfurreducens	1980542	1981477	-	311	2686299	-	COG0451	MG
39996915	GSU1816	UDP-glucose 6-dehydrogenase		202	GsGmGuPpPc--	6	UDPGD	0	G. sulfurreducens	1981485	1982846	-	453	2686288	ugd	COG1004	M
39996916	GSU1817	outer membrane lipoprotein, Slp family, putative		289	GsGmGuPpPc--	6		0	G. sulfurreducens	1983011	1983580	+	189	2686277	-	-
39996917	GSU1818	cofactor-independent phosphoglycerate mutase		959	GsGmGuPpPcDa	6		0	G. sulfurreducens	1983644	1984843	-	399	2686266	-	COG3635	G
39996918	GSU1819	integrase/recombinase XerD		960	GsGmGuPpPcDa	6		0	G. sulfurreducens	1984912	1985799	-	295	2686260	xerD	COG4974	L
39996919	GSU1820	protein-P-II uridylyltransferase, putative		961	GsGmGuPpPcDa	6		0	G. sulfurreducens	1985796	1988504	-	902	2688699	-	COG2844	O
39996920	GSU1821	N-acetylmuramoyl-L-alanine amidase, family 3		962	GsGmGuPpPcDa	6	AMAA	0	G. sulfurreducens	1988544	1989803	-	419	2688696	-	COG0860	M
39996921	GSU1822	DNA mismatch repair protein		963	GsGmGuPpPcDa	6		0	G. sulfurreducens	1989919	1992534	-	871	2688694	-	COG0249	L
39996922	GSU1823	hypothetical protein GSU1823						0	G. sulfurreducens	1992800	1992973	-	57	2688690	-	-
39996923	GSU1824	hypothetical protein GSU1824		1293	GsGmGuPp----	5		0	G. sulfurreducens	1992962	1993147	+	61	2688686	-	-
39996924	GSU1825	CDP-diacylglycerol--glycerol-3-phosphate 3-phosphatidyltransferase		220	GsGmGuPpPcDa	6	CDGPT	0	G. sulfurreducens	1993154	1993747	-	197	2688682	pgsA	COG0558	I
39996925	GSU1826	lytic murein transglycosylase, putative		1027	GsGmGuPpPcDa	6		0	G. sulfurreducens	1993756	1994364	-	202	2688676	-	COG0741	M
39996926	GSU1827	L-aspartate oxidase		1026	GsGmGuPpPcDa	6	ASPO1	0	G. sulfurreducens	1994578	1996173	+	531	2688675	nadB	COG0029	H
39996927	GSU1828	chorismate mutase domain protein		1025	GsGmGuPpPcDa	6	CHORM, PPNDH	0	G. sulfurreducens	1996181	1996492	+	103	2688666	-	COG1605	E
39996928	GSU1829	hypothetical protein GSU1829		1024	GsGmGuPpPcDa	6		0	G. sulfurreducens	1996477	1996686	+	69	2686262	-	-
39996929	GSU1830	hypothetical protein GSU1830		1021	GsGmGuPpPcDa	6		0	G. sulfurreducens	1996689	1997492	-	267	2686258	-	COG1355	R
39996930	GSU1831	conserved hypothetical protein TIGR00281		348	GsGmGuPpPcDa	6		0	G. sulfurreducens	1997567	1998154	-	195	2686254	-	-
39996931	GSU1832	hypothetical protein GSU1832		347	GsGmGuPpPcDa	6		0	G. sulfurreducens	1998141	1998878	-	245	2685748	-	COG1354	S
39996932	GSU1833	tryptophanyl-tRNA synthetase		624	GsGmGuPpPcDa	6		0	G. sulfurreducens	1998944	1999927	-	327	2686249	trpS	COG0180	J
39996933	GSU1834	peptidase, M50 family		346	GsGmGuPpPcDa	6		0	G. sulfurreducens	1999994	2000674	-	226	2688661	-	COG1994	R
39996934	GSU1835	glutamine synthetase, type I		643	GsGmGuPpPcDa	6	GLNS, GLNSP3	0	G. sulfurreducens	2000819	2002231	-	470	2688663	glnA	-
39996935	GSU1836	nitrogen regulatory protein P-II		642	GsGmGuPpPcDa	6		0	G. sulfurreducens	2002270	2002608	-	112	2688660	-	COG0347	E
39996936	GSU1837	peptidase, family M23/M37 domain protein		1900	GsGmGuPp----	4		0	G. sulfurreducens	2003036	2003794	+	252	2688653	-	COG0739	M
39996937	GSU1838	ATP-dependent helicase HrpB		522	GsGmGuPpPcDa	6		0	G. sulfurreducens	2003813	2006353	-	846	2688652	hrpB	COG1643	L
39996938	GSU1839	hydrolase, haloacid dehalogenase-like family		1334	GsGmGuPp----	4		0	G. sulfurreducens	2006388	2007074	-	228	2688639	-	COG0637	R
39996939	GSU1840	PAP2 family protein		1335	GsGmGuPp----	5		0	G. sulfurreducens	2007085	2007903	-	272	2688633	-	COG0671	I
39996940	GSU1841	hypothetical protein GSU1841		1335	GsGmGuPp----	5		0	G. sulfurreducens	2007909	2008298	-	129	2688632	-	-
39996941	GSU1842	polysaccharide biosynthesis/export domain protein		291	GsGmGuPp----	6		0	G. sulfurreducens	2008304	2010649	-	781	2688629	-	-
39996942	GSU1843	metallo-beta-lactamase family protein		2169	GsGm------Da	3		0	G. sulfurreducens	2011297	2012724	+	475	2688625	-	COG1236	J
39996943	GSU1844	IPT/TIG domain protein, putative	Y					0	G. sulfurreducens	2012793	2014955	-	720	2688621	-	-
39996944	GSU1845	hypothetical protein GSU1845		1901	GsGmGuPp----	4		0	G. sulfurreducens	2015325	2016974	-	549	2686664	-	-
39996945	GSU1846	glycosyl transferase domain protein		1693	Gs--GuPpPc--	4		0	G. sulfurreducens	2017125	2017958	-	277	2686658	-	COG2148	M
39996946	GSU1847	ISGsu7, transposase OrfA	Y					0	G. sulfurreducens	2018274	2018636	+	120	2688618	-	-
39996947	GSU1848	ISGsu7, transposase OrfB	Y					0	G. sulfurreducens	2018633	2019523	+	296	2688613	-	COG2801	L
39996948	GSU1849	hypothetical protein GSU1849						0	G. sulfurreducens	2019555	2019899	-	114	2688608	-	-
39996949	GSU1850	hypothetical protein GSU1850						0	G. sulfurreducens	2019915	2021048	-	377	2685274	-	-
39996950	GSU1851	glycosyl transferase, group 1 family protein		2965	GsGm--------	2		0	G. sulfurreducens	2021777	2022979	-	400	2685276	-	COG0438	M
39996951	GSU1852	hypothetical protein GSU1852	Y					0	G. sulfurreducens	2022976	2024289	-	437	2688602	-	-
39996952	GSU1853	hypothetical protein GSU1853						0	G. sulfurreducens	2024777	2026000	-	407	2688593	-	-
39996953	GSU1854	UDP-N-acetyl-D-mannosamine dehydrogenase	Y					0	G. sulfurreducens	2026021	2027247	-	408	2688588	wecC	COG0677	M
39996954	GSU1855	capsule polysaccharide export protein, putative		1833	GsGmGuPp----	4		0	G. sulfurreducens	2027271	2028491	-	406	2688583	-	COG3206	M	COG3524	M
39996955	GSU1857	hypothetical protein GSU1857		1216	Gs----------	4		0	G. sulfurreducens	2032030	2032995	-	321	2688575	-	-
39996956	GSU1858	IPT/TIG domain protein		1216	Gs----------	4		0	G. sulfurreducens	2033163	2036408	-	1081	2688571	-	-
39996957	GSU1859	keto/oxoacid ferredoxin oxidoreductase, gamma subunit		1534	GsGmGu--PcDa	5	POR	0	G. sulfurreducens	2037157	2037696	-	179	2688547	-	COG1014	C
39996958	GSU1860	keto/oxoacid ferredoxin oxidoreductase, alpha subunit		1533	GsGmGu--PcDa	5	POR	1	G. sulfurreducens	2037712	2038455	-	247	2688548	-	COG1013	C
39996959	GSU1861	2-ketoisovalerate ferredoxin reductase		1532	GsGmGu--PcDa	5	POR	0	G. sulfurreducens	2038463	2039476	-	337	2688544	-	COG0674	C
39996960	GSU1862	keto/oxoacid ferredoxin oxidoreductase subunit		1531	GsGmGu--PcDa	5	POR	0	G. sulfurreducens	2039558	2039761	-	67	2686730	-	COG1146	C
39996961	GSU1863	transcriptional regulator, Ros/MucR family		174	GsGmGuPpPcDa	7		0	G. sulfurreducens	2039953	2040456	+	167	2688541	-	-
39996962	GSU1864	dimethyladenosine transferase		653	GsGmGuPpPcDa	6		0	G. sulfurreducens	2040541	2041371	-	276	2688537	ksgA	COG0030	J
39996963	GSU1865	metalloendopeptidase, putative, glycoprotease family		651	GsGmGuPpPc--	5		0	G. sulfurreducens	2041368	2042390	-	340	2688523	-	COG0533	O
39996964	GSU1866	phoH family protein		650	GsGmGuPpPcDa	6		0	G. sulfurreducens	2042397	2043719	-	440	2685287	-	COG1875	T
39996965	GSU1867	hypothetical protein GSU1867		2620	GsGmGu------	3		0	G. sulfurreducens	2043771	2044088	-	105	2686816	-	-
39996966	GSU1868	aminotransferase, class V		171	GsGmGuPpPcDa	7		0	G. sulfurreducens	2044085	2045227	-	380	2686808	-	COG0520	E
39996967	GSU1869	lipoprotein, putative		1903	GsGmGuPp----	4		0	G. sulfurreducens	2045253	2046617	-	454	2686803	-	-
39996968	GSU1870	GGDEF domain protein		130	GsGmGuPpPc--	7		0	G. sulfurreducens	2046614	2047642	-	342	2686788	-	-
39996969	GSU1871	ribonucleotide-diphosphate reductase subunit alpha		170	GsGmGuPpPcDa	7	RNDR1, RNDR2, RNDR3, RNDR4	0	G. sulfurreducens	2047929	2050160	+	743	2686773	-	COG0209	F
39996970	GSU1872	hypothetical protein GSU1872		2336	Gs--GuPp----	3		0	G. sulfurreducens	2050187	2050780	+	197	2686765	-	-
39996971	GSU1873	oligoendopeptidase F		1904	GsGmGuPp----	4		0	G. sulfurreducens	2050853	2052643	+	596	2686250	pepF	COG1164	E
39996972	GSU1874	hypothetical protein GSU1874	Y					0	G. sulfurreducens	2052722	2053405	-	227	2686245	-	-
39996973	GSU1875	S-adenosyl-L-homocysteine hydrolase		1079	GsGmGuPpPcDa	6	AHC	0	G. sulfurreducens	2053629	2055056	-	475	2685778	ahcY	COG0499	H
39996974	GSU1876	hypothetical protein GSU1876		2533	GsGm--------	2		0	G. sulfurreducens	2055215	2055673	-	152	2686242	-	-
39996975	GSU1877	oxidoreductase, 2-nitropropane dioxygenase family		1199	GsGmGuPpPcDa	6	KAS1, KAS17, KAS3, KAS4, KAS7, KAS9	0	G. sulfurreducens	2055808	2056890	-	360	2686237	-	COG2070	R
39996976	GSU1878	sensor histidine kinase		1198	GsGmGuPpPcDa	6		0	G. sulfurreducens	2056980	2057969	+	329	2688527	-	COG5002	T
39996977	GSU1879	DNA-binding response regulator		1197	GsGm--PpPcDa	5		0	G. sulfurreducens	2057966	2058682	+	238	2688525	-	COG0745	TK
39996979	GSU1881	phosphoenolpyruvate-protein phosphotransferase		1077	GsGmGuPpPcDa	6		0	G. sulfurreducens	2060053	2061819	-	588	2688517	ptsI	COG1080	G
39996980	GSU1882	phosphocarrier protein HPr		1076	GsGmGuPpPcDa	6		0	G. sulfurreducens	2061800	2062066	-	88	2688516	ptsH	COG1925	G
39996981	GSU1883	PTS system, IIA component, putative		1075	GsGmGuPpPcDa	6		0	G. sulfurreducens	2062085	2062477	-	130	2688510	-	COG2893	G
39996982	GSU1884	hypothetical protein GSU1884		1074	GsGmGuPpPcDa	6		0	G. sulfurreducens	2062483	2063340	-	285	2688505	-	COG1660	R
39996983	GSU1885	HPr kinase/phosphorylase		1604	GsGmGuPp--Da	5		0	G. sulfurreducens	2063343	2064329	-	328	2685611	hprK	COG1493	T
39996984	GSU1886	ribosomal subunit interface protein		1073	GsGmGuPpPcDa	6		0	G. sulfurreducens	2064476	2065021	-	181	2688507	yfiA	COG1544	J
39996985	GSU1887	RNA polymerase sigma-54 factor		1336	GsGmGuPpPc--	5		0	G. sulfurreducens	2065151	2066596	-	481	2688508	rpoN	COG1508	K
39996986	GSU1888	ABC transporter, ATP-binding protein		1072	GsGmGuPpPcDa	6		0	G. sulfurreducens	2066684	2067424	-	246	2688497	-	COG1137	R
39996987	GSU1889	hypothetical protein GSU1889		1071	GsGmGuPpPcDa	6		0	G. sulfurreducens	2067405	2067908	-	167	2688494	-	COG1934	S
39996988	GSU1890	hypothetical protein GSU1890		1070	GsGmGuPpPcDa	6		0	G. sulfurreducens	2067910	2068485	-	191	2688490	-	-
39996989	GSU1891	response regulator		110	GsGmGuPp--Da	6		0	G. sulfurreducens	2068572	2069711	-	379	2688472	-	COG3437	KT
39996990	GSU1892	phosphatase, YrbI family		1069	GsGmGuPpPcDa	6		0	G. sulfurreducens	2069876	2070415	-	179	2688461	-	COG1778	R
39996991	GSU1893	carbohydrate isomerase, KpsF/GutQ family		1068	GsGmGuPpPcDa	6		0	G. sulfurreducens	2070412	2071377	-	321	2685762	-	COG0517	R	COG0794	M
39996992	GSU1894	2-dehydro-3-deoxyphosphooctonate aldolase		1067	GsGmGuPpPcDa	6	KDOPS	0	G. sulfurreducens	2071420	2072238	-	272	2686233	kdsA	COG2877	M
39996993	GSU1895	CTP synthetase		1066	GsGmGuPpPcDa	6	CTPS1, CTPS2	0	G. sulfurreducens	2072273	2073883	-	536	2686232	pyrG	COG0504	F
39996994	GSU1896	3-deoxy-manno-octulosonate cytidylyltransferase		1065	GsGmGuPpPcDa	6	DMOCT	0	G. sulfurreducens	2073902	2074666	-	254	2686228	kdsB	COG1212	M
39996995	GSU1897	MTA/SAH nucleosidase, putative		1337	GsGmGuPpPc--	5	AHCYSNS, MTAN	0	G. sulfurreducens	2074927	2075751	+	274	2686222	-	COG0775	F
39996996	GSU1898	hypothetical protein GSU1898		1905	GsGmGuPp----	4		0	G. sulfurreducens	2075709	2076581	-	290	2686212	-	COG2324	S
39996997	GSU1899	virulence factor Mce family protein		2621	GsGmGu------	3		0	G. sulfurreducens	2076665	2077714	-	349	2686215	-	COG1463	Q
39996998	GSU1900	transporter, putative		1338	GsGmGu------	3		0	G. sulfurreducens	2077760	2078533	-	257	2686208	-	-
39996999	GSU1901	hypothetical protein GSU1901		2622	GsGmGu------	3		0	G. sulfurreducens	2078533	2080056	-	507	2685723	-	-
39997000	GSU1902	3-isopropylmalate dehydratase, small subunit, putative		228	GsGmGuPpPcDa	7	IPPMIa, IPPMIb	0	G. sulfurreducens	2080212	2080739	-	175	2686199	-	COG0066	E
39997001	GSU1903	3-isopropylmalate dehydratase, large subunit, putative	Y				IPPMIa, IPPMIb	0	G. sulfurreducens	2080770	2082053	-	427	2688457	-	-
39997002	GSU1904	decarboxylase family protein		711	GsGmGuPpPcDa	6		0	G. sulfurreducens	2082217	2083245	+	342	2688443	-	COG1611	R
39997003	GSU1905	cold shock domain family protein		55	GsGmGuPpPcDa	9		0	G. sulfurreducens	2083466	2083666	+	66	2688446	-	-
39997004	GSU1906	2-isopropylmalate synthase		1096	GsGmGuPpPcDa	6	IPPS	0	G. sulfurreducens	2083813	2085351	-	512	2688449	leuA	COG0119	E
39997005	GSU1907	CDP-diacylglycerol--serine O-phosphatidyltransferase		1095	GsGmGuPp--Da	5	CDPDSP	0	G. sulfurreducens	2085860	2086606	-	248	2688419	pssA	COG1183	I
39997006	GSU1908	phosphatidylserine decarboxylase		1094	GsGmGuPpPcDa	6		0	G. sulfurreducens	2086636	2087292	-	218	2688413	-	COG0688	I
39997007	GSU1909	ketol-acid reductoisomerase		444	GsGmGuPpPcDa	6	KARA1, KARA2	0	G. sulfurreducens	2087411	2088427	-	338	2688407	ilvC	COG0059	EH
39997008	GSU1910	acetolactate synthase, small subunit		1093	GsGmGuPpPcDa	6	ACHBS, ACLS	0	G. sulfurreducens	2088488	2088979	-	163	2685319	ilvN	COG0440	E
39997009	GSU1911	acetolactate synthase, large subunit, biosynthetic type		1092	GsGmGuPpPcDa	6	ACHBS, ACLS	0	G. sulfurreducens	2089050	2090750	-	566	2685257	ilvB	COG0028	EH
39997010	GSU1912	dihydroxy-acid dehydratase		1091	GsGmGuPpPc--	5	DHAD1, DHAD2	0	G. sulfurreducens	2090783	2092444	-	553	2685322	ilvD	-
39997011	GSU1913	glycoprotease family protein		1090	GsGmGuPpPcDa	6		0	G. sulfurreducens	2092586	2093278	-	230	2688400	-	COG1214	O
39997012	GSU1914	membrane-associated zinc metalloprotease, putative		1089	GsGmGuPpPcDa	6		0	G. sulfurreducens	2093280	2094347	-	355	2688396	-	COG0750	M
39997013	GSU1915	1-deoxy-D-xylulose 5-phosphate reductoisomerase		1088	GsGmGuPpPcDa	6	DXPRI	0	G. sulfurreducens	2094368	2095528	-	386	2688386	dxr	-
39997014	GSU1916	phosphatidate cytidylyltransferase		1087	GsGmGuPpPcDa	6	PHCYT	0	G. sulfurreducens	2095545	2096246	-	233	2686741	cdsA	COG0575	I
39997015	GSU1917	undecaprenyl diphosphate synthase		1086	GsGmGuPpPcDa	6	UDPDPS	0	G. sulfurreducens	2096378	2097118	-	246	2686735	uppS	COG0020	I
39997016	GSU1918	ribosome recycling factor		1085	GsGmGuPpPcDa	6		0	G. sulfurreducens	2097242	2097799	-	185	2685328	frr	-
39997017	GSU1919	uridylate kinase		1084	GsGmGuPpPcDa	6	URIDK1, URIDK2	0	G. sulfurreducens	2097801	2098520	-	239	2685329	pyrH	COG0528	F
39997018	GSU1920	elongation factor Ts		1083	GsGmGuPpPcDa	6		0	G. sulfurreducens	2098613	2099263	-	216	2685331	tsf	-
39997019	GSU1921	30S ribosomal protein S2		1082	GsGmGuPpPcDa	6		0	G. sulfurreducens	2099339	2100094	-	251	2685346	rpsB	-
39997020	GSU1922	hypothetical protein GSU1922		1081	GsGmGuPpPcDa	6		0	G. sulfurreducens	2100267	2101466	+	399	2685349	-	-
39997021	GSU1923	hypothetical protein GSU1923		1080	GsGmGuPpPcDa	6		0	G. sulfurreducens	2101463	2102539	+	358	2685360	-	-
39997022	GSU1924	IPT/TIG domain protein		1339	GsGmGuPpPc--	5		0	G. sulfurreducens	2102637	2103575	+	312	2685364	-	-
39997023	GSU1925	transport-associated domain protein		1563	GsGmGuPp--Da	5		0	G. sulfurreducens	2103662	2104483	-	273	2688382	-	COG1102	F	COG2823	R
39997024	GSU1926	hypothetical protein GSU1926		1844	GsGmGuPp----	4		0	G. sulfurreducens	2104609	2105202	+	197	2688366	-	COG2020	O
39997025	GSU1927	sensory box/response regulator		2335	Gs----PpPc--	3		0	G. sulfurreducens	2105212	2107194	-	660	2688352	-	COG3706	T	COG5001	T
39997026	GSU1928	sensor histidine kinase/response regulator		49	GsGm--PpPcDa	8		0	G. sulfurreducens	2107340	2109721	-	793	2685383	-	COG0642	T
39997027	GSU1929	MgtC family protein		1644	GsGmGu--PcDa	5		0	G. sulfurreducens	2109917	2110594	-	225	2685397	-	COG1285	S
39997028	GSU1930	GTP-binding domain protein		1843	GsGmGuPp----	4		0	G. sulfurreducens	2110637	2111512	-	291	2685409	-	COG1100	R
39997029	GSU1931	hypothetical protein GSU1931		511	GsGmGuPpPcDa	6		0	G. sulfurreducens	2111555	2112328	-	257	2685410	-	-
39997030	GSU1932	hypothetical protein GSU1932		2552	GsGm--Pp----	3		0	G. sulfurreducens	2112459	2113643	-	394	2685418	-	-
39997031	GSU1933	elongation factor G		20	GsGmGuPpPcDa	12		0	G. sulfurreducens	2113735	2115828	-	697	2685420	fusA-1	COG0480	J
39997032	GSU1934	pantothenate kinase		512	GsGmGuPpPcDa	6		0	G. sulfurreducens	2115919	2116686	-	255	2685422	-	COG1521	K
39997033	GSU1935	birA biofunctional protein, putative		513	GsGmGuPpPcDa	6		0	G. sulfurreducens	2116743	2117714	-	323	2685431	-	COG0340	H	COG1654	K
39997034	GSU1936	nicotinate-nucleotide pyrophosphorylase		514	GsGmGuPpPcDa	6	NNDPR	0	G. sulfurreducens	2117756	2118586	-	276	2685433	nadC	COG0157	H
39997035	GSU1937	GGDEF domain/HAMP domain protein		948	GsGmGuPpPcDa	6		0	G. sulfurreducens	2118805	2120115	+	436	2685449	-	COG0840	NT
39997036	GSU1938	hypothetical protein GSU1938		1842	GsGmGuPp----	4		0	G. sulfurreducens	2120112	2120639	+	175	2685461	-	-
39997037	GSU1939	GAF domain/His Kinase A domain/HD domain protein		3642	GsGm--------	2		0	G. sulfurreducens	2120881	2123244	+	787	2685465	-	COG2203	T	COG2205	T
39997038	GSU1940	sigma-54 dependent DNA-binding response regulator		1640	GsGmGuPp--Da	5		0	G. sulfurreducens	2123258	2124625	-	455	2685487	-	COG2204	T
39997039	GSU1941	sensor histidine kinase		1639	GsGmGuPp--Da	5		0	G. sulfurreducens	2124642	2126675	-	677	2685496	-	COG0642	T	COG4191	T
39997040	GSU1942	UDP-glucose/GDP-mannose dehydrogenase family protein		1629	GsGmGuPp--Da	5		0	G. sulfurreducens	2126686	2127972	-	428	2685503	-	COG0677	M
39997041	GSU1943	hypothetical protein GSU1943						0	G. sulfurreducens	2128206	2128778	-	190	2685504	-	-
39997042	GSU1944	hypothetical protein GSU1944						0	G. sulfurreducens	2128966	2129685	-	239	2686121	-	-
39997043	GSU1945	fibronectin type III domain protein		134	GsGmGuPpPc--	7		0	G. sulfurreducens	2130067	2133210	-	1047	2685513	-	-
39997044	GSU1946	hypothetical protein GSU1946						0	G. sulfurreducens	2133452	2133643	+	63	2685533	-	-
39997045	GSU1947	hypothetical protein GSU1947	Y					0	G. sulfurreducens	2133874	2134839	-	321	2685497	-	-
39997046	GSU1948	hypothetical protein GSU1948						0	G. sulfurreducens	2134875	2135954	-	359	2685522	-	-
39997047	GSU1949	hypothetical protein GSU1949						0	G. sulfurreducens	2136680	2137354	+	224	2685259	-	-
39997048	GSU1950	capK related-protein						0	G. sulfurreducens	2137420	2138760	-	446	2688344	-	COG1541	H
39997049	GSU1951	hypothetical protein GSU1951	Y					0	G. sulfurreducens	2138808	2139878	-	356	2688329	-	COG2843	M
39997050	GSU1952	hypothetical protein GSU1952	Y					0	G. sulfurreducens	2139893	2140852	-	319	2688323	-	COG0438	M
39997051	GSU1953	asparagine synthase, glutamine-hydrolyzing		2539	Gs----Pp----	2	ASNS1	0	G. sulfurreducens	2140879	2142714	-	611	2688303	asnB	COG0367	E
39997052	GSU1954	hypothetical protein GSU1954		2230	Gs--GuPp--Da	4		0	G. sulfurreducens	2142773	2144104	-	443	2688305	-	COG3307	M
39997053	GSU1955	capK related-protein		2229	GsGm------Da	3		0	G. sulfurreducens	2144092	2145453	-	453	2688281	-	COG1541	H
39997054	GSU1956	acetyltransferase, GNAT family						0	G. sulfurreducens	2145490	2146113	-	207	2688293	-	-
39997055	GSU1957	glycosyl transferase, group 1 family protein						0	G. sulfurreducens	2146106	2147206	-	366	2688286	-	COG0438	M
39997056	GSU1958	polysaccharide deacetylase domain protein		2551	GsGmGu------	3		0	G. sulfurreducens	2147230	2148114	-	294	2688254	-	-
39997057	GSU1959	hypothetical protein GSU1959	Y					0	G. sulfurreducens	2148200	2149210	-	336	2688250	-	-
39997058	GSU1960	hexapeptide transferase family protein	Y					0	G. sulfurreducens	2149295	2149882	-	195	2688244	-	COG1045	E
39997059	GSU1961	glycosyl transferase, group 2 family protein		1838	GsGmGu--Pc--	4		0	G. sulfurreducens	2149898	2150785	-	295	2688238	-	COG0463	M
39997060	GSU1962	glycosyl transferase, group 2 family protein		1840	GsGmGuPp----	4		0	G. sulfurreducens	2150819	2151757	-	312	2688232	-	COG0463	M
39997061	GSU1963	polysaccharide biosynthesis domain protein		3447	Gs----Pp----	2		0	G. sulfurreducens	2151750	2153306	-	518	2688224	-	COG2244	R
39997062	GSU1964	hypothetical protein GSU1964	Y					0	G. sulfurreducens	2153348	2154430	-	360	2688209	-	-
39997063	GSU1965	hypothetical protein GSU1965						0	G. sulfurreducens	2154466	2155674	-	402	2688186	-	-
39997064	GSU1966	hypothetical protein GSU1966	Y					0	G. sulfurreducens	2155749	2157092	-	447	2688201	-	COG4310	R
39997065	GSU1967	hypothetical protein GSU1967	Y					0	G. sulfurreducens	2157132	2158214	-	360	2688200	-	COG4645	S
39997066	GSU1968	nucleotidyltransferase family protein		3445	Gs--Gu------	2		0	G. sulfurreducens	2158267	2159697	-	476	2688192	-	COG0517	R	COG1208	MJ
39997067	GSU1969	hypothetical protein GSU1969						0	G. sulfurreducens	2159701	2161089	-	462	2688185	-	-
39997068	GSU1970	polysaccharide biosynthesis protein, putative		1560	GsGm----PcDa	4	ACNPLYS	0	G. sulfurreducens	2161156	2162208	-	350	2686195	-	COG2089	M
39997069	GSU1971	hypothetical protein GSU1971						0	G. sulfurreducens	2162205	2163140	-	311	2686192	-	-
39997070	GSU1972	acylneuraminate cytidylyltransferase, putative		2891	Gs--Gu----Da	3	NACCYT	0	G. sulfurreducens	2163165	2163872	-	235	2686184	-	COG1083	M
39997071	GSU1973	hexapeptide transferase family protein		909	GsGmGu----Da	5		0	G. sulfurreducens	2163894	2164523	-	209	2686178	-	COG0110	R
39997072	GSU1974	DegT/DnrJ/EryC1/StrS family protein						0	G. sulfurreducens	2164516	2165670	-	384	2686176	-	COG0399	M
39997073	GSU1975	NAD-dependent epimerase/dehydratase family protein		3443	Gs--Gu------	2		0	G. sulfurreducens	2165691	2166701	-	336	2685764	-	COG0451	MG
39997074	GSU1976	glycosyl transferase, group 1 family protein		199	GsGm--PpPcDa	6		0	G. sulfurreducens	2166708	2167829	-	373	2686175	-	COG0438	M
39997075	GSU1977	glycosyl transferase, group 2 family protein		1841	GsGm--Pp----	3		0	G. sulfurreducens	2167831	2168973	-	380	2686168	-	COG1215	M
39997076	GSU1978	hypothetical protein GSU1978		2231	Gs--GuPp--Da	4		0	G. sulfurreducens	2168973	2169647	-	224	2686159	-	-
39997077	GSU1979	hypothetical protein GSU1979		247	GsGmGuPp--Da	6		0	G. sulfurreducens	2169635	2170507	-	290	2688182	-	COG4083	S
39997078	GSU1980	polysaccharide deacetylase domain protein		1634	GsGmGuPp--Da	5		0	G. sulfurreducens	2170504	2171385	-	293	2688172	-	-
39997079	GSU1981	hypothetical protein GSU1981		1632	GsGmGuPp--Da	5		0	G. sulfurreducens	2171409	2172638	-	409	2688163	-	-
39997080	GSU1982	general secretion pathway protein-related protein		1633	GsGmGuPp--Da	5		0	G. sulfurreducens	2172685	2173866	-	393	2688156	-	COG3267	U
39997081	GSU1983	polysaccharide biosynthesis protein, putative		1167	GsGmGuPpPcDa	6		0	G. sulfurreducens	2173902	2174747	-	281	2688137	-	COG0489	D
39997082	GSU1984	polysaccharide chain length determinant protein, putative		1631	GsGmGuPp--Da	5		0	G. sulfurreducens	2174883	2176355	-	490	2688142	-	COG3206	M
39997083	GSU1985	outer membrane protein, putative		1166	GsGmGuPp--Da	5		0	G. sulfurreducens	2176355	2177203	-	282	2688139	-	-
39997084	GSU1986	glycosyl transferase domain protein		1165	GsGmGuPpPcDa	6		0	G. sulfurreducens	2177234	2178442	-	402	2686155	-	COG2148	M
39997085	GSU1987	TPR domain protein		1630	GsGmGuPp--Da	5		0	G. sulfurreducens	2178594	2181188	-	864	2686148	-	-
39997086	GSU1988	hypothetical protein GSU1988		3638	GsGm--------	2		0	G. sulfurreducens	2181277	2181723	-	148	2686144	-	COG2204	T
39997087	GSU1989	sigma-54 dependent DNA-binding response regulator		3637	GsGm--------	2		0	G. sulfurreducens	2182011	2183345	-	444	2686140	-	COG2204	T
39997088	GSU1990	sensor histidine kinase		3636	GsGm--------	2		0	G. sulfurreducens	2183375	2184382	-	335	2686138	-	COG0642	T
39997089	GSU1991	CAAX amino terminal protease family protein		1627	GsGmGuPp--Da	5		0	G. sulfurreducens	2184557	2185285	+	242	2688127	-	-
39997090	GSU1992	transcriptional regulator, Crp/Fnr family		1592	GsGmGuPp----	4		0	G. sulfurreducens	2185291	2185971	-	226	2688117	-	COG0664	T
39997091	GSU1993	hypothetical protein GSU1993						0	G. sulfurreducens	2186192	2186335	-	47	2688118	-	-
39997092	GSU1994	hypothetical protein GSU1994						0	G. sulfurreducens	2186413	2187024	+	203	2688116	-	-
39997093	GSU1995	hypothetical protein GSU1995		2548	GsGmGu------	3		0	G. sulfurreducens	2187104	2187832	-	242	2687212	-	-
39997094	GSU1996	cytochrome c family protein		2547	GsGmGu------	3		12	G. sulfurreducens	2187920	2188951	+	343	2686130	-	-
39997095	GSU1997	PDZ domain protein		1549	GsGmGuPp--Da	5		0	G. sulfurreducens	2189041	2190342	-	433	2686123	-	COG1625	C
39997096	GSU1998	transporter, putative		2546	Gs--Gu------	2		0	G. sulfurreducens	2190339	2191451	-	370	2686107	-	COG0628	R
39997097	GSU1999	hfq protein		839	GsGmGuPpPcDa	6		0	G. sulfurreducens	2191488	2191712	-	74	2686113	hfq	COG1923	R
39997098	GSU2000	tRNA delta(2)-isopentenylpyrophosphate transferase		352	GsGmGuPpPcDa	6		0	G. sulfurreducens	2191725	2192660	-	311	2686109	miaA	COG0324	J
39997099	GSU2001	DNA mismatch repair protein MutL		351	GsGmGuPpPcDa	6		0	G. sulfurreducens	2192669	2194489	-	606	2688110	mutL	COG0323	L
39997100	GSU2002	hypothetical protein GSU2002		2334	Gs--GuPp----	3		0	G. sulfurreducens	2194489	2195592	-	367	2688105	-	COG0492	O
39997101	GSU2003	hypothetical protein GSU2003		3442	Gs--Gu------	2		0	G. sulfurreducens	2195781	2196227	-	148	2688098	-	-
39997102	GSU2004	3-octaprenyl-4-hydroxybenzoate carboxy-lyase family protein		710	GsGmGuPpPcDa	6		0	G. sulfurreducens	2196283	2198121	-	612	2688094	-	-
39997103	GSU2005	branched-chain amino acid ABC transporter, periplasmic amino acid-binding protein, putative	Y				ILEabc, LEUabc, VALabc	0	G. sulfurreducens	2198517	2199674	+	385	2688085	-	COG0683	E
39997104	GSU2006	branched-chain amino acid ABC transporter, permease protein	Y				ILEabc, LEUabc, VALabc	0	G. sulfurreducens	2199786	2200652	+	288	2688083	-	COG0559	E
39997105	GSU2007	branched-chain amino acid ABC transporter, permease protein	Y				ILEabc, LEUabc, VALabc	0	G. sulfurreducens	2200668	2201741	+	357	2685544	-	COG4177	E
39997106	GSU2008	branched-chain amino acid ABC transporter, ATP-binding protein					ILEabc, LEUabc, VALabc	0	G. sulfurreducens	2201752	2202471	+	239	2685547	-	COG0411	E
39997107	GSU2009	branched-chain amino acid ABC transporter, ATP-binding protein	Y				ILEabc, LEUabc, VALabc	0	G. sulfurreducens	2202499	2203203	+	234	2685550	-	COG0410	E
39997108	GSU2010	CBS domain protein						0	G. sulfurreducens	2203228	2203662	+	144	2688077	-	COG0517	R
39997109	GSU2011	cysteine desulfurase		1349	GsGmGuPpPc--	5		0	G. sulfurreducens	2203783	2204958	-	391	2688069	-	COG1104	E
39997110	GSU2012	NifU family protein		1129	GsGmGuPp----	4		0	G. sulfurreducens	2204955	2205812	-	285	2688065	-	COG0694	O	COG0822	C
39997111	GSU2013	phosphoglucomutase/phosphomannomutase family protein		1350	GsGmGuPpPc--	5	PGMT, PMANM	0	G. sulfurreducens	2205968	2207386	-	472	2688059	-	COG1109	G
39997112	GSU2014	hypothetical protein GSU2014		1351	GsGmGuPpPc--	5		0	G. sulfurreducens	2207669	2207959	+	96	2688055	-	-
[truncated: 19,717 more rows]
