# Supplementary material for: Evolution from a respiratory ancestor to fill syntrophic and fermentative niches: comparative fenomics of six Geobacteraceae species
Source: BMC Genomics. 2009 Mar 11;10:103. doi: 10.1186/1471-2164-10-103 (PMC2669807; doi:10.1186/1471-2164-10-103)
Supplement: Additional file 2 — Protein families and their members from each of the genomes. Spreadsheet showing protein families of orthologs, with descriptions including member proteins, member genomes, family size, and conservation pattern. [file 1471-2164-10-103-S2.xls]

## Sheet: Sheet1
Cluster ID	Member ORFs	Member Genomes	Total Members in Cluster	Cluster Phyletic Pattern	Single Species Cluster
1	39996350,78221308,78221452,78221544,78221664,78222020,78222120,78222222,78222400,78222524,78222546,78222610,78223184,78223185,78223367,78223373,78223487,78223579,78223687,78223714,78224036,78224196,78224294,78224586,78224665,78224710,148262147,148262190,148262402,148262642,148262774,148263448,148263603,148264314,148264331,148264372,148264442,148264508,148264656,148264918,148265209,148266125,14826…	Gs,Gm,Gm,Gm,Gm,Gm,Gm,Gm,Gm,Gm,Gm,Gm,Gm,Gm,Gm,Gm,Gm,Gm,Gm,Gm,Gm,Gm,Gm,Gm,Gm,Gm,Gu,Gu,Gu,Gu,Gu,Gu,Gu,Gu,Gu,Gu,Gu,Gu,Gu,Gu,Gu,Gu,Gu,Pc,Pc	45	GsGmGu--Pc--
2	118578468,118578553,118578965,118579298,118579311,118579333,118579448,118579540,118579541,118579560,118579904,118580071,118580256,118580536,118580656,118580992,118581093,118581170,118581555,118581629,118581808,118581879,118581904,118581934,118582000,77918144,77918149,77918984,77920628,77920642	Pp,Pp,Pp,Pp,Pp,Pp,Pp,Pp,Pp,Pp,Pp,Pp,Pp,Pp,Pp,Pp,Pp,Pp,Pp,Pp,Pp,Pp,Pp,Pp,Pp,Pc,Pc,Pc,Pc,Pc	30	------PpPc--
3	39995158,39997689,78221541,78222334,78222997,78223477,78223735,78223784,78223992,78224472,148262149,148263684,148264914,118577320,118578555,118579443,118579748,118581261,77918403	Gs,Gs,Gm,Gm,Gm,Gm,Gm,Gm,Gm,Gm,Gu,Gu,Gu,Pp,Pp,Pp,Pp,Pp,Pc	19	GsGmGuPpPc--
4	39995362,39995408,39996060,39997239,39997278,78214256,78222529,78222892,78223300,78223589,78223707,78224232,78224332,78224374,78224634,118578584,77918594	Gs,Gs,Gs,Gs,Gs,Gm,Gm,Gm,Gm,Gm,Gm,Gm,Gm,Gm,Gm,Pp,Pc	17	GsGm--PpPc--
5	39996058,39996465,39997566,148262266,148262335,148262724,148263401,148264211,148264422,148265904,148266149,148266261,77918452,77918920,77918939,77918975	Gs,Gs,Gs,Gu,Gu,Gu,Gu,Gu,Gu,Gu,Gu,Gu,Pc,Pc,Pc,Pc	16	Gs--Gu--Pc--
6	148262222,148262328,148262526,148263557,148263834,148264450,148264507,148264608,148264717,148264925,118580190,118580248,118580913,118581030,118581127,118581756	Gu,Gu,Gu,Gu,Gu,Gu,Gu,Gu,Gu,Gu,Pp,Pp,Pp,Pp,Pp,Pp	16	----GuPp----
7	39995157,39997688,78221542,78222335,78222998,78223476,78223736,78223783,78223993,78224473,148264915,118577321,118579444,118579747,118581260	Gs,Gs,Gm,Gm,Gm,Gm,Gm,Gm,Gm,Gm,Gu,Pp,Pp,Pp,Pp	15	GsGmGuPp----
8	39996026,39996889,39998283,78223078,78223741,78224405,148262770,148263317,148263974,118581016,118581608,77917645,77919285,77919578,95930401	Gs,Gs,Gs,Gm,Gm,Gm,Gu,Gu,Gu,Pp,Pp,Pc,Pc,Pc,Da	15	GsGmGuPpPcDa
9	39995406,39995790,39996401,39996403,78222297,78224456,148264222,148264734,148266429,118579313,77918802,77919957,95930247	Gs,Gs,Gs,Gs,Gm,Gm,Gu,Gu,Gu,Pp,Pc,Pc,Da	13	GsGmGuPpPcDa
10	78221273,78221274,78221321,78221359,78221709,78221890,78221943,78222178,78222359,78224006,78224168	Gm,Gm,Gm,Gm,Gm,Gm,Gm,Gm,Gm,Gm,Gm	11	--Gm--------	Y
11	78222263,148263266,148264467,118578905,118579019,118579325,77917870,77918071,77918279,77920443,95929925,95930903	Gm,Gu,Gu,Pp,Pp,Pp,Pc,Pc,Pc,Pc,Da,Da	12	--GmGuPpPcDa
12	39995508,39996133,78222296,78224021,148264221,148265084,148265417,118578490,77919581,95929057,95929898,95930245,95930248,95931370	Gs,Gs,Gm,Gm,Gu,Gu,Gu,Pp,Pc,Da,Da,Da,Da,Da	14	GsGmGuPpPcDa
13	39995364,39995788,39996395,39998319,148264821,148264823,118581123,118581881,77919001,95928587	Gs,Gs,Gs,Gs,Gu,Gu,Pp,Pp,Pc,Da	10	Gs--GuPpPcDa
14	148262189,148262191,148262327,148264212,148264600,148264923,148265131,148265685,148265723,148265724,148265933,148266091,118578585	Gu,Gu,Gu,Gu,Gu,Gu,Gu,Gu,Gu,Gu,Gu,Gu,Pp	13	----GuPp----
15	148262143,148262401,148263303,148263309,148263606,148263905,148264256,148265066,148265342,148265838,148265943,148266355,148266377	Gu,Gu,Gu,Gu,Gu,Gu,Gu,Gu,Gu,Gu,Gu,Gu,Gu	13	----Gu------	Y
16	39995808,39997973,39997974,39997975,39998003,78221779,78221792,78221796,148262579,148263891,148265449,148265450,148265451	Gs,Gs,Gs,Gs,Gs,Gm,Gm,Gm,Gu,Gu,Gu,Gu,Gu	13	GsGmGu------
17	39995666,39996399,39997692,39997865,78221506,78222287,78223298,78223445,78223690,78224079,78224474,118577310	Gs,Gs,Gs,Gs,Gm,Gm,Gm,Gm,Gm,Gm,Gm,Pp	12	GsGm--Pp----
18	78221235,78221320,78221928,78223460,78223790,78224273,148263845,148264510,148264522,148264580,148265245,148265841	Gm,Gm,Gm,Gm,Gm,Gm,Gu,Gu,Gu,Gu,Gu,Gu	12	--GmGu------
19	39997951,39997962,78221831,78221844,148263126,148263139,118579104,118579117,77918300,77918313,95930700,95931444	Gs,Gs,Gm,Gm,Gu,Gu,Pp,Pp,Pc,Pc,Da,Da	12	GsGmGuPpPcDa
20	39997031,39997952,78221843,78223192,148263138,148264855,118579095,118579116,77918312,77919565,95930663,95931445	Gs,Gs,Gm,Gm,Gu,Gu,Pp,Pp,Pc,Pc,Da,Da	12	GsGmGuPpPcDa
21	39996434,78222759,78224692,148262172,148265384,118577255,118581331,95929329,95930201	Gs,Gm,Gm,Gu,Gu,Pp,Pp,Da,Da	9	GsGmGuPp--Da
22	39996613,39997605,78221677,78223384,78224082,148265091,148265096,148265827,77919186	Gs,Gs,Gm,Gm,Gm,Gu,Gu,Gu,Pc	9	GsGmGu--Pc--
23	39997790,78222030,148264705,148265520,118578772,77917903	Gs,Gm,Gu,Gu,Pp,Pc	6	GsGmGuPpPc--
24	39995285,39995598,78222341,78222939,78224237,148263405,148266040,118578728,77919978,95929335,95929338	Gs,Gs,Gm,Gm,Gm,Gu,Gu,Pp,Pc,Da,Da	11	GsGmGuPpPcDa
25	78223262,78224476,148265560,118579322,118579472,118579979,118581510,77917951,77918511,77919332,95928644	Gm,Gm,Gu,Pp,Pp,Pp,Pp,Pc,Pc,Pc,Da	11	--GmGuPpPcDa
26	39995460,39998518,78221397,78224532,148262396,148266241,118579080,118580059,118581581,77917832,95928433	Gs,Gs,Gm,Gm,Gu,Gu,Pp,Pp,Pp,Pc,Da	11	GsGmGuPpPcDa
27	148263294,148263360,148263537,148263564,148263574,148264108,148264963,148265934,148266161	Gu,Gu,Gu,Gu,Gu,Gu,Gu,Gu,Gu	9	----Gu------	Y
30	39995310,78222058,78223342,78223343,148263071,118579869,118579942,118579974,77917836	Gs,Gm,Gm,Gm,Gu,Pp,Pp,Pp,Pc	9	GsGmGuPpPc--
31	39995780,78224030,148262742,148263432,118577306,118579630,118581975,77918449,77920462,95930919	Gs,Gm,Gu,Gu,Pp,Pp,Pp,Pc,Pc,Da	10	GsGmGuPpPcDa
32	39995789,39996400,39996402,78223627,148264820,118580031,77920200,95930579,95930954,95931054	Gs,Gs,Gs,Gm,Gu,Pp,Pc,Da,Da,Da	10	GsGmGuPpPcDa
33	39996352,39997847,78222300,148263381,148264171,148264225,118578820,118580418,77920439	Gs,Gs,Gm,Gu,Gu,Gu,Pp,Pp,Pc	9	GsGmGuPpPc--
34	39998499,78223664,78224109,78224123,78224684,148265670,118581478,95929693,95930810,95930921	Gs,Gm,Gm,Gm,Gm,Gu,Pp,Da,Da,Da	10	GsGmGuPp--Da
35	39995991,39996781,78222825,78223929,78223980,148264588,148266039,118581873,77919992,95929471	Gs,Gs,Gm,Gm,Gm,Gu,Gu,Pp,Pc,Da	10	GsGmGuPpPcDa
36	39995120,39995365,39996250,39997483,78221239,148262095,118581417,77920160,95929173	Gs,Gs,Gs,Gs,Gm,Gu,Pp,Pc,Da	9	GsGmGuPpPcDa
37	39995792,39996863,78223141,78224018,148263091,148264229,118579621,118580817,77919266,95928788	Gs,Gs,Gm,Gm,Gu,Gu,Pp,Pp,Pc,Da	10	GsGmGuPpPcDa
38	39995582,78224277,118579162,118581126,118581136,77918947,77920151,95928735,95929050,95930396	Gs,Gm,Pp,Pp,Pp,Pc,Pc,Da,Da,Da	10	GsGm--PpPcDa
39	39996052,148265431,118577315,118577436,118577453,118578589,118580336,77920467,95928541,95931180	Gs,Gu,Pp,Pp,Pp,Pp,Pp,Pc,Da,Da	10	Gs--GuPpPcDa
40	39996051,148265430,118577316,118577435,118577452,118578590,118580335,77920466,95928540,95931179	Gs,Gu,Pp,Pp,Pp,Pp,Pp,Pc,Da,Da	10	Gs--GuPpPcDa
41	39996050,148265429,118577317,118577434,118577451,118578591,118580334,77920465,95928539,95931178	Gs,Gu,Pp,Pp,Pp,Pp,Pp,Pc,Da,Da	10	Gs--GuPpPcDa
42	39998244,78221517,78221519,148262744,118577309,118579629,95928535,95931174	Gs,Gm,Gm,Gu,Pp,Pp,Da,Da	8	GsGmGuPp--Da
43	39997546,39998251,78221446,78221491,148263117,148263809,148266083,118581353,77920204,95928227	Gs,Gs,Gm,Gm,Gu,Gu,Gu,Pp,Pc,Da	10	GsGmGuPpPcDa
44	77917737,77918526,77918980,77919379,77919773,77919788,77919844,77920087,77920319	Pc,Pc,Pc,Pc,Pc,Pc,Pc,Pc,Pc	9	--------Pc--	Y
45	148262400,148263310,148264255,148265065,148265341,148265942,148266354,148266376,77920095	Gu,Gu,Gu,Gu,Gu,Gu,Gu,Gu,Pc	9	----Gu--Pc--
46	148262148,148263683,118578901,118579381,118579746,118579760,118580539,118580690,118581257	Gu,Gu,Pp,Pp,Pp,Pp,Pp,Pp,Pp	9	----GuPp----
47	39995990,39996546,78222460,78223930,148264018,148264019,148264471,118579780,118579784	Gs,Gs,Gm,Gm,Gu,Gu,Gu,Pp,Pp	9	GsGmGuPp----
48	39995154,39996716,78222653,148263204,118578634,118579997,118580322	Gs,Gs,Gm,Gu,Pp,Pp,Pp	7	GsGmGuPp----
49	39997026,39997670,78222916,78223839,118579340,77918661,77919545,95931145	Gs,Gs,Gm,Gm,Pp,Pc,Pc,Da	8	GsGm--PpPcDa
50	39997542,39997985,78223961,148262856,148264042,148264055,77919091,95930658	Gs,Gs,Gm,Gu,Gu,Gu,Pc,Da	8	GsGmGu--PcDa
51	39997164,78222160,78223963,148263767,148264703,148265871,118578857,118580655	Gs,Gm,Gm,Gu,Gu,Gu,Pp,Pp	8	GsGmGuPp----
52	39998465,78221296,148262278,77918711,95930341,95931451	Gs,Gm,Gu,Pc,Da,Da	6	GsGmGu--PcDa
53	78222264,148263267,148264466,118578993,118579324,77917867,77917871,77919193,95929926	Gm,Gu,Gu,Pp,Pp,Pc,Pc,Pc,Da	9	--GmGuPpPcDa
54	39996245,78223623,148265023,118580033,77918803,95929843,95930079,95930578,95930953	Gs,Gm,Gu,Pp,Pc,Da,Da,Da,Da	9	GsGmGuPpPcDa
55	39995317,39997003,78221561,78222480,148265731,148266031,118581708,77920396,95929679	Gs,Gs,Gm,Gm,Gu,Gu,Pp,Pc,Da	9	GsGmGuPpPcDa
56	78222537,118581274,118581280,95929373	Gm,Pp,Pp,Da	4	--Gm--Pp--Da
57	39995699,39997308,78223504,78224126,148263501,148265163,118579998,77920357,95929129	Gs,Gs,Gm,Gm,Gu,Gu,Pp,Pc,Da	9	GsGmGuPpPcDa
58	39995472,39996127,78221556,78224357,148265860,148266131,118581909,95929108,95929222	Gs,Gs,Gm,Gm,Gu,Gu,Pp,Da,Da	9	GsGmGuPp--Da
59	78223899,148263582,148264605,118581247,118581560,77918271,77918440,95929019	Gm,Gu,Gu,Pp,Pp,Pc,Pc,Da	8	--GmGuPpPcDa
60	39995510,78224313,148263392,118580474,118581461,77918123,95928977,95929196,95929197	Gs,Gm,Gu,Pp,Pp,Pc,Da,Da,Da	9	GsGmGuPpPcDa
61	39998236,78221524,78221558,148264465,148265592,118578746,77920358,95928890,95929921	Gs,Gm,Gm,Gu,Gu,Pp,Pc,Da,Da	9	GsGmGuPpPcDa
62	39995886,78222280,78223283,148265394,148265408,118581919,95928876	Gs,Gm,Gm,Gu,Gu,Pp,Da	7	GsGmGuPp--Da
63	39998388,78224439,148262730,148265510,118578482,118581486,95931306	Gs,Gm,Gu,Gu,Pp,Pp,Da	7	GsGmGuPp--Da
64	39995807,39997598,39997599,148264046,148264061,95928564,95929251,95929255,95930618	Gs,Gs,Gs,Gu,Gu,Da,Da,Da,Da	9	Gs--Gu----Da
65	78223632,148265034,118580028,118581122,95928529,95930075,95930582,95930957,95931168	Gm,Gu,Pp,Pp,Da,Da,Da,Da,Da	9	--GmGuPp--Da
66	39995159,77920423,95928390,95929415,95929820,95930218,95930652	Gs,Pc,Da,Da,Da,Da,Da	7	Gs------PcDa
67	39998415,78221354,148262367,118579483,77920633,77920643,95928265,95929799,95930281	Gs,Gm,Gu,Pp,Pc,Pc,Da,Da,Da	9	GsGmGuPpPcDa
68	118578899,118578900,118579380,118579749,118579759,118580540,118580689,118581258	Pp,Pp,Pp,Pp,Pp,Pp,Pp,Pp	8	------Pp----	Y
69	148263745,148263751,148265248,148265794,148265796,148265817,148265818,118580870	Gu,Gu,Gu,Gu,Gu,Gu,Gu,Pp	8	----GuPp----
70	118578898,118579379,118579750,118579758,118580541,118580688,118581259	Pp,Pp,Pp,Pp,Pp,Pp,Pp	7	------Pp----	Y
71	39996515,39996543,78222457,148264474,148266281,118579570,118579571,118581010	Gs,Gs,Gm,Gu,Gu,Pp,Pp,Pp	8	GsGmGuPp----
72	39998235,78221525,78223301,148264464,148265591,118578745,77919563,95931452	Gs,Gm,Gm,Gu,Gu,Pp,Pc,Da	8	GsGmGuPpPcDa
73	39997562,78223999,78224199,148264909,118581028,77918157,77918979	Gs,Gm,Gm,Gu,Pp,Pc,Pc	7	GsGmGuPpPc--
74	39996170,39996172,39997448,78221959,78224479,148263408,148263488	Gs,Gs,Gs,Gm,Gm,Gu,Gu	7	GsGmGu------
75	39998278,78224362,148262942,118578538,118578906,77920386,95931209,95931210	Gs,Gm,Gu,Pp,Pp,Pc,Da,Da	8	GsGmGuPpPcDa
76	39997825,39997831,78222133,148263062,148263067,148264789,148265310,95931084	Gs,Gs,Gm,Gu,Gu,Gu,Gu,Da	8	GsGmGu----Da
77	39998362,78224029,148264273,118577286,118579226,77917686,77918490,95930812	Gs,Gm,Gu,Pp,Pp,Pc,Pc,Da	8	GsGmGuPpPcDa
78	39998217,78223364,148265136,148266385,118578557,77918687,77918695	Gs,Gm,Gu,Gu,Pp,Pc,Pc	7	GsGmGuPpPc--
79	39998222,78221576,78222818,148263975,148266417,118579611,77919284	Gs,Gm,Gm,Gu,Gu,Pp,Pc	7	GsGmGuPpPc--
80	39996126,39998347,78221927,78224366,148262931,118578735,77920544	Gs,Gs,Gm,Gm,Gu,Pp,Pc	7	GsGmGuPpPc--
81	39997547,78223968,148263597,118577244,118581305	Gs,Gm,Gu,Pp,Pp	5	GsGmGuPp----
82	39996351,39998508,78222301,148264226,118578819,118580419,77920444,95930251	Gs,Gs,Gm,Gu,Pp,Pp,Pc,Da	8	GsGmGuPpPcDa
83	39997801,78222252,148265419,118579047,118580645,77920136,95930159,95930365	Gs,Gm,Gu,Pp,Pp,Pc,Da,Da	8	GsGmGuPpPcDa
84	39996244,78223624,148265030,118580032,95930077,95930580,95930955,95931055	Gs,Gm,Gu,Pp,Da,Da,Da,Da	8	GsGmGuPp--Da
85	39997851,39998414,78221355,78223777,148266389,118581915,77917705,95930049	Gs,Gs,Gm,Gm,Gu,Pp,Pc,Da	8	GsGmGuPpPcDa
86	39995380,78221331,78222699,148262204,118578541,77919401,77920523,95929996	Gs,Gm,Gm,Gu,Pp,Pc,Pc,Da	8	GsGmGuPpPcDa
87	39995219,78224601,148266268,118579040,118579925,77918552,77920726,95929976	Gs,Gm,Gu,Pp,Pp,Pc,Pc,Da	8	GsGmGuPpPcDa
88	39995220,78224600,148266269,118579041,118579926,77918553,77920725,95929975	Gs,Gm,Gu,Pp,Pp,Pc,Pc,Da	8	GsGmGuPpPcDa
89	39995221,78224599,148266270,118579042,118579927,77918554,77920724,95929974	Gs,Gm,Gu,Pp,Pp,Pc,Pc,Da	8	GsGmGuPpPcDa
90	39995222,78224598,148266271,118579043,118579928,77918555,77920723,95929973	Gs,Gm,Gu,Pp,Pp,Pc,Pc,Da	8	GsGmGuPpPcDa
91	39995223,78224597,148266272,118579044,118579929,77918556,77920722,95929972	Gs,Gm,Gu,Pp,Pp,Pc,Pc,Da	8	GsGmGuPpPcDa
92	39995224,78224596,148266273,118579045,118579930,77918557,77920721,95929971	Gs,Gm,Gu,Pp,Pp,Pc,Pc,Da	8	GsGmGuPpPcDa
93	39995225,78224595,148266274,118579046,118579931,77918558,77920720,95929970	Gs,Gm,Gu,Pp,Pp,Pc,Pc,Da	8	GsGmGuPpPcDa
94	39995443,78224549,148266258,118579038,118579923,77917633,77918559,95929954	Gs,Gm,Gu,Pp,Pp,Pc,Pc,Da	8	GsGmGuPpPcDa
95	39995442,78224550,148266259,118579039,118579924,77917634,77918560,95929953	Gs,Gm,Gu,Pp,Pp,Pc,Pc,Da	8	GsGmGuPpPcDa
96	39995505,78224315,148266235,118580362,118581720,95929941	Gs,Gm,Gu,Pp,Pp,Da	6	GsGmGuPp--Da
97	148262516,148264459,148265609,118579275,77918995,77920108,77920474,95929934	Gu,Gu,Gu,Pp,Pc,Pc,Pc,Da	8	----GuPpPcDa
98	78222262,148263265,148264468,118579326,77917869,77918070,77919319,95929924	Gm,Gu,Gu,Pp,Pc,Pc,Pc,Da	8	--GmGuPpPcDa
99	78222261,148263264,148264469,118579327,77917868,77919318,95929923,95930901	Gm,Gu,Gu,Pp,Pc,Pc,Da,Da	8	--GmGuPpPcDa
100	39996596,78222611,148264718,118580078,77919738,77920363,95929675	Gs,Gm,Gu,Pp,Pc,Pc,Da	7	GsGmGuPpPcDa
101	39998055,78221732,148265348,118579876,118579952,77918276,95929438	Gs,Gm,Gu,Pp,Pp,Pc,Da	7	GsGmGuPpPcDa
102	39995738,148265095,148265216,148265246,148265802,77918726,77920185,95929376	Gs,Gu,Gu,Gu,Gu,Pc,Pc,Da	8	Gs--Gu--PcDa
103	39997360,78222538,78223554,148265218,118581279,118581428,77918861,95929375	Gs,Gm,Gm,Gu,Pp,Pp,Pc,Da	8	GsGmGuPpPcDa
104	78222399,95929337,95929686,95930110,95930176,95930840,95930934	Gm,Da,Da,Da,Da,Da,Da	7	--Gm------Da
105	78222687,148263538,116878350,95928981,95928985,95928987	Gm,Gu,Pc,Da,Da,Da	6	--GmGu--PcDa
106	39995959,78222369,148263214,118579200,77919806,95928975,95930743	Gs,Gm,Gu,Pp,Pc,Da,Da	7	GsGmGuPpPcDa
107	39995369,78222025,78222655,148264886,118580625,77917696,95928891,95930723	Gs,Gm,Gm,Gu,Pp,Pc,Da,Da	8	GsGmGuPpPcDa
108	39995635,78224188,148264481,118579215,118580279,77917963,77918115,95928860	Gs,Gm,Gu,Pp,Pp,Pc,Pc,Da	8	GsGmGuPpPcDa
109	39997541,39997683,78223103,78223960,148263335,118579464,77917962,95928657	Gs,Gs,Gm,Gm,Gu,Pp,Pc,Da	8	GsGmGuPpPcDa
110	39996989,39997669,78224192,148266280,118581451,95928636	Gs,Gs,Gm,Gu,Pp,Da	6	GsGmGuPp--Da
111	39995962,39996667,78222372,148263216,118581644,118581968,77917858,95928561	Gs,Gs,Gm,Gu,Pp,Pp,Pc,Da	8	GsGmGuPpPcDa
112	39998242,78221521,148262514,118577305,118579631,95928547,95928845,95930943	Gs,Gm,Gu,Pp,Pp,Da,Da,Da	8	GsGmGuPp--Da
113	148262607,118577432,118577449,118579204,118580332,77920464,95928537,95931176	Gu,Pp,Pp,Pp,Pp,Pc,Da,Da	8	----GuPpPcDa
114	39996300,78223581,148263798,148265877,118580120,77918032,77920705,95928509	Gs,Gm,Gu,Gu,Pp,Pc,Pc,Da	8	GsGmGuPpPcDa
115	39995983,39998353,78224411,148262999,148265997,77917658,77919560,95928449	Gs,Gs,Gm,Gu,Gu,Pc,Pc,Da	8	GsGmGu--PcDa
116	78222708,148264385	Gm,Gu	2	--GmGu------
117	39996000,78223917,148265765,95928351,95928551,95930593	Gs,Gm,Gu,Da,Da,Da	6	GsGmGu----Da
118	39996580,78222586,148264747,118581047,77920218	Gs,Gm,Gu,Pp,Pc	5	GsGmGuPpPc--
119	39995208,78224609,148265505,148266340,118578740,77917992,77918639,95928306	Gs,Gm,Gu,Gu,Pp,Pc,Pc,Da	8	GsGmGuPpPcDa
120	39996654,39996743,39996771,39997411,78222915,118578561,95928298	Gs,Gs,Gs,Gs,Gm,Pp,Da	7	GsGm--Pp--Da
121	118578897,118579378,118579751,118579757,118580542,118580687,118581262	Pp,Pp,Pp,Pp,Pp,Pp,Pp	7	------Pp----	Y
122	118577266,118577430,118577447,118580330	Pp,Pp,Pp,Pp	4	------Pp----	Y
123	148262641,148264440,148264911,148264916	Gu,Gu,Gu,Gu	4	----Gu------	Y
124	39995585,39995586,78224275,148263014,148263015,118578934,77919926	Gs,Gs,Gm,Gu,Gu,Pp,Pc	7	GsGmGuPpPc--
125	39995294,78224173,78224668,148264215,148266086,118579012,77919622	Gs,Gm,Gm,Gu,Gu,Pp,Pc	7	GsGmGuPpPc--
126	39997538,78223956,148263337,118579458,118579461,77917958	Gs,Gm,Gu,Pp,Pp,Pc	6	GsGmGuPpPc--
127	39996145,78223908,78223986,148262506,148264071,148264328,148265401	Gs,Gm,Gm,Gu,Gu,Gu,Gu	7	GsGmGu------
128	39998114,78223545,148265822,118579017,118581736	Gs,Gm,Gu,Pp,Pp	5	GsGmGuPp----
129	39996778,78222823,148264589,118581627,77918957	Gs,Gm,Gu,Pp,Pc	5	GsGmGuPpPc--
130	39996968,78222512,148263562,148264308,118580910,77918248,77918781	Gs,Gm,Gu,Gu,Pp,Pc,Pc	7	GsGmGuPpPc--
131	39997401,78222307,148265393,118578519,118581392,77918991,77920050	Gs,Gm,Gu,Pp,Pp,Pc,Pc	7	GsGmGuPpPc--
132	39997990,78221801,148262158,148262159,148262160,148262203,148262602	Gs,Gm,Gu,Gu,Gu,Gu,Gu	7	GsGmGu------
133	39997615,39998017,78221765,148262566,148265895,118579706,77920318	Gs,Gs,Gm,Gu,Gu,Pp,Pc	7	GsGmGuPpPc--
134	39997043,78221515,148263388,148264373,148264374,118580573,77919657	Gs,Gm,Gu,Gu,Gu,Pp,Pc	7	GsGmGuPpPc--
135	39998521,78221392,148262404,118579077,118580056,118581584,77917829	Gs,Gm,Gu,Pp,Pp,Pp,Pc	7	GsGmGuPpPc--
136	39998525,78221386,148262408,118579074,118580053,118581587,77917826	Gs,Gm,Gu,Pp,Pp,Pp,Pc	7	GsGmGuPpPc--
137	39998528,78221384,118579073,118580052,118581588,77917825	Gs,Gm,Pp,Pp,Pp,Pc	6	GsGm--PpPc--
138	39998530,78221382,148262412,118579072,118580051,118581589,77917824	Gs,Gm,Gu,Pp,Pp,Pp,Pc	7	GsGmGuPpPc--
139	39998532,78221379,148262415,118579071,118580050,118581590,77917823	Gs,Gm,Gu,Pp,Pp,Pp,Pc	7	GsGmGuPpPc--
140	39998512,78221402,148262916,148263043,118581013,77920715,95931473	Gs,Gm,Gu,Gu,Pp,Pc,Da	7	GsGmGuPpPcDa
141	78222841,118580839,77919650,95931385	Gm,Pp,Pc,Da	4	--Gm--PpPcDa
142	39998391,78224442,148262733,148265503,118578962,95931309	Gs,Gm,Gu,Gu,Pp,Da	6	GsGmGuPp--Da
143	39996777,78222681,78222822,148263653,118581883,77919218,95931287	Gs,Gm,Gm,Gu,Pp,Pc,Da	7	GsGmGuPpPcDa
144	78222433,78224151,148266388,118579820,118581971,77917905	Gm,Gm,Gu,Pp,Pp,Pc	6	--GmGuPpPc--
145	39995178,39997405,78224700,148264058,118581380,77919584,95931147	Gs,Gs,Gm,Gu,Pp,Pc,Da	7	GsGmGuPpPcDa
146	39995837,78223804,148263455,148264992,118579185,77919937,95931138	Gs,Gm,Gu,Gu,Pp,Pc,Da	7	GsGmGuPpPcDa
147	39996264,78223610,148263523,148264483,118580400,77919969	Gs,Gm,Gu,Gu,Pp,Pc	6	GsGmGuPpPc--
148	39997334,78223528,148265188,118580813,77918891,95930969,95931489	Gs,Gm,Gu,Pp,Pc,Da,Da	7	GsGmGuPpPcDa
149	39998228,78221571,148263292,148263612,77919621,95930779	Gs,Gm,Gu,Gu,Pc,Da	6	GsGmGu--PcDa
150	39995718,78224099,77918638,77919824,95930761	Gs,Gm,Pc,Pc,Da	5	GsGm----PcDa
151	39995721,78224096,148264559,148265858,118580999,77919822,95930759	Gs,Gm,Gu,Gu,Pp,Pc,Da	7	GsGmGuPpPcDa
152	39995746,78224069,148265786,118579533,77917849,77919326,95930755	Gs,Gm,Gu,Pp,Pc,Pc,Da	7	GsGmGuPpPcDa
153	39997317,78223511,148265171,148266041,118580478,77919010,95930680	Gs,Gm,Gu,Gu,Pp,Pc,Da	7	GsGmGuPpPcDa
154	39996285,78223593,148265277,118580207,77919054,77919317,95930634	Gs,Gm,Gu,Pp,Pc,Pc,Da	7	GsGmGuPpPcDa
155	39995929,78223024,148262337,118579009,118580921,77920470,95930624	Gs,Gm,Gu,Pp,Pp,Pc,Da	7	GsGmGuPpPcDa
156	39996830,39998481,78223027,148262197,148264182,118580096,95930559	Gs,Gs,Gm,Gu,Gu,Pp,Da	7	GsGmGuPp--Da
157	39998030,78221753,148262528,148262534,95930550,95931119,95931343	Gs,Gm,Gu,Gu,Da,Da,Da	7	GsGmGu----Da
158	39998129,78221663,148266105,118581732,77918718,77918719,95930541	Gs,Gm,Gu,Pp,Pc,Pc,Da	7	GsGmGuPpPcDa
159	39998052,78221734,148265346,118579882,77918390,77919703,95930525	Gs,Gm,Gu,Pp,Pc,Pc,Da	7	GsGmGuPpPcDa
160	39998051,78221735,148265345,118579881,77918391,77919704,95930524	Gs,Gm,Gu,Pp,Pc,Pc,Da	7	GsGmGuPpPcDa
161	39997528,78223942,148263341,118580762,118581472,77918625,95930460	Gs,Gm,Gu,Pp,Pp,Pc,Da	7	GsGmGuPpPcDa
162	39996208,78222340,78223885,148263639,118579566,77919587,95930444	Gs,Gm,Gm,Gu,Pp,Pc,Da	7	GsGmGuPpPcDa
163	39998245,78221518,148262743,118577311,118579628	Gs,Gm,Gu,Pp,Pp	5	GsGmGuPp----
164	39995563,78224569,148262767,118578928,118580737,77918828,95930419	Gs,Gm,Gu,Pp,Pp,Pc,Da	7	GsGmGuPpPcDa
165	39998510,78221319,148262924,118581012,77920155,95930412	Gs,Gm,Gu,Pp,Pc,Da	6	GsGmGuPpPcDa
166	39996284,78223594,148265278,118580158,118581664,77918169	Gs,Gm,Gu,Pp,Pp,Pc	6	GsGmGuPpPc--
167	39995696,78224129,148265678,118581874,77917953,77918224,95930338	Gs,Gm,Gu,Pp,Pc,Pc,Da	7	GsGmGuPpPcDa
168	39995695,78224130,148265679,118581875,77917954,77918223,95930337	Gs,Gm,Gu,Pp,Pc,Pc,Da	7	GsGmGuPpPcDa
169	78223350,78223543,118579947,118581760	Gm,Gm,Pp,Pp	4	--Gm--Pp----
170	39996969,78222511,148262268,148264309,118580911,77919448,95930217	Gs,Gm,Gu,Gu,Pp,Pc,Da	7	GsGmGuPpPcDa
171	39996966,78222514,148264359,118580908,77917850,77919327,95930216	Gs,Gm,Gu,Pp,Pc,Pc,Da	7	GsGmGuPpPcDa
172	39996301,78223580,78223725,78224246,118577268,118577348,95930197	Gs,Gm,Gm,Gm,Pp,Pp,Da	7	GsGm--Pp--Da
173	39995596,78224262,148266043,118581728,77917732,77920533,95930170	Gs,Gm,Gu,Pp,Pc,Pc,Da	7	GsGmGuPpPcDa
174	39996961,78222519,148264291,118577407,118580904,77919911,95930105	Gs,Gm,Gu,Pp,Pp,Pc,Da	7	GsGmGuPpPcDa
175	39996392,78223630,148265032,118580030,95930076,95930581,95930956	Gs,Gm,Gu,Pp,Da,Da,Da	7	GsGmGuPp--Da
176	39996391,78223631,148265033,118580029,95930074,95930583,95930958	Gs,Gm,Gu,Pp,Da,Da,Da	7	GsGmGuPp--Da
177	39996582,78222588,148264745,118581045,95931213	Gs,Gm,Gu,Pp,Da	5	GsGmGuPp--Da
178	39995132,78224727,148262282,118581972,77917710,77919325,95930004	Gs,Gm,Gu,Pp,Pc,Pc,Da	7	GsGmGuPpPcDa
179	39995135,39997403,78224724,148262285,118581722,77920564,95930003	Gs,Gs,Gm,Gu,Pp,Pc,Da	7	GsGmGuPpPcDa
180	78224720,148262289,118579668,118581726,77920568,95929962	Gm,Gu,Pp,Pp,Pc,Da	6	--GmGuPpPcDa
181	39995138,78224721,148262288,118579667,118581725,77920567,95929961	Gs,Gm,Gu,Pp,Pp,Pc,Da	7	GsGmGuPpPcDa
182	39995445,78224547,148266256,118579932,118581078,77917631,95929956	Gs,Gm,Gu,Pp,Pp,Pc,Da	7	GsGmGuPpPcDa
183	39998237,148262511,148262546,118578747,77920336,95929943	Gs,Gu,Gu,Pp,Pc,Da	6	Gs--GuPpPcDa
184	39997797,78222256,148265416,148265563,118578894,77917872,95929930	Gs,Gm,Gu,Gu,Pp,Pc,Da	7	GsGmGuPpPcDa
185	39996304,78222322,148265296,118580510,77918883,77919390,95929878	Gs,Gm,Gu,Pp,Pc,Pc,Da	7	GsGmGuPpPcDa
186	39995512,78224310,148266229,118581820,77918810,95929836,95930186	Gs,Gm,Gu,Pp,Pc,Da,Da	7	GsGmGuPpPcDa
187	39998098,78221690,148266195,118581221,77918103,77920331,95929828	Gs,Gm,Gu,Pp,Pc,Pc,Da	7	GsGmGuPpPcDa
188	39998090,78221698,148262118,118579698,118579726,77918095,95929821	Gs,Gm,Gu,Pp,Pp,Pc,Da	7	GsGmGuPpPcDa
189	39998086,78221703,148262121,118581902,77918091,95929814,95929817	Gs,Gm,Gu,Pp,Pc,Da,Da	7	GsGmGuPpPcDa
190	39996784,78222828,148263461,118580558	Gs,Gm,Gu,Pp	4	GsGmGuPp----
191	39995876,78222023,78223841,148265377,118580630,77918051,95929761	Gs,Gm,Gm,Gu,Pp,Pc,Da	7	GsGmGuPpPcDa
192	39996772,78223891,148264830,118580448,118581356,77920056,95929745	Gs,Gm,Gu,Pp,Pp,Pc,Da	7	GsGmGuPpPcDa
193	39995687,78224136,148265691,118581911,77918214,95929743	Gs,Gm,Gu,Pp,Pc,Da	6	GsGmGuPpPcDa
194	39996424,78222596,78223654,148265758,118580421,77919549,95929613	Gs,Gm,Gm,Gu,Pp,Pc,Da	7	GsGmGuPpPcDa
195	39996575,78222581,118579084,77919150,95929545,95929632	Gs,Gm,Pp,Pc,Da,Da	6	GsGm--PpPcDa
196	39998504,78222914,148265614,148266100,118580892,77918738,95929525	Gs,Gm,Gu,Gu,Pp,Pc,Da	7	GsGmGuPpPcDa
197	39997167,78222157,148264889,118581338,77919836,116878562,95929486	Gs,Gm,Gu,Pp,Pc,Pc,Da	7	GsGmGuPpPcDa
198	148263443,148265524,118581074,95929424	Gu,Gu,Pp,Da	4	----GuPp--Da
199	39997074,78223208,118580866,118581169,77919127,95929389	Gs,Gm,Pp,Pp,Pc,Da	6	GsGm--PpPcDa
200	39997354,78223548,148265243,148265254,77918867,95929384	Gs,Gm,Gu,Gu,Pc,Da	6	GsGmGu--PcDa
201	39997338,78223532,148265199,118581378	Gs,Gm,Gu,Pp	4	GsGmGuPp----
202	39996915,78222642,148264354,118579456,77919067,77919402	Gs,Gm,Gu,Pp,Pc,Pc	6	GsGmGuPpPc--
203	95929336,95929685,95930111,95930177,95930841,95930933	Da,Da,Da,Da,Da,Da	6	----------Da	Y
204	39995761,78224050,148265963,118578560,118579103,77919976,95929333	Gs,Gm,Gu,Pp,Pp,Pc,Da	7	GsGmGuPpPcDa
205	39996432,78222761,148262170,118577253,118581334,116878538,95929331	Gs,Gm,Gu,Pp,Pp,Pc,Da	7	GsGmGuPpPcDa
206	39996433,78222760,148262171,118577254,118581333,77919313,95929330	Gs,Gm,Gu,Pp,Pp,Pc,Da	7	GsGmGuPpPcDa
207	39996435,78222758,148262173,118577257,118577279,77919311,95929328	Gs,Gm,Gu,Pp,Pp,Pc,Da	7	GsGmGuPpPcDa
208	39996099,78223766,148263569,148264647,118581470,77918189,95929287	Gs,Gm,Gu,Gu,Pp,Pc,Da	7	GsGmGuPpPcDa
209	148264470,148265596,118579330,77918996,77920105,77920599	Gu,Gu,Pp,Pc,Pc,Pc	6	----GuPpPc--
210	39995152,78222651,148263213,118578636,118579995,77919337	Gs,Gm,Gu,Pp,Pp,Pc	6	GsGmGuPpPc--
211	39996378,78222983,148263921,118580936,77919211,95929151	Gs,Gm,Gu,Pp,Pc,Da	6	GsGmGuPpPcDa
212	39996369,78222976,148264549,148265523,118580745,77919216,95929132	Gs,Gm,Gu,Gu,Pp,Pc,Da	7	GsGmGuPpPcDa
213	39996204,78223889,148263635,148264601,118581556,77918267,95929117	Gs,Gm,Gu,Gu,Pp,Pc,Da	7	GsGmGuPpPcDa
214	39996637,78223669,148263549,118580186,77918001,95929093	Gs,Gm,Gu,Pp,Pc,Da	6	GsGmGuPpPcDa
215	78223685,148265314,118579719,77918848,95929055,95930489	Gm,Gu,Pp,Pc,Da,Da	6	--GmGuPpPcDa
216	78223900,148263581,148264606,118581561,77918272,95929018	Gm,Gu,Gu,Pp,Pc,Da	6	--GmGuPpPcDa
217	39996197,78223901,148263580,148264607,118581562,77918273,95929017	Gs,Gm,Gu,Gu,Pp,Pc,Da	7	GsGmGuPpPcDa
218	39996068,78221923,78222342,148263497,118580836,77918167,95928934	Gs,Gm,Gm,Gu,Pp,Pc,Da	7	GsGmGuPpPcDa
219	39998539,78221374,148262476,118579168,77919083,77920534,95928930	Gs,Gm,Gu,Pp,Pc,Pc,Da	7	GsGmGuPpPcDa
220	39996924,78223159,148264530,118580188,77918911,95928904	Gs,Gm,Gu,Pp,Pc,Da	6	GsGmGuPpPcDa
221	39996248,39996249,78223108,148265890,95930518	Gs,Gs,Gm,Gu,Da	5	GsGmGu----Da
222	78223107,148265891,95928883,95930516	Gm,Gu,Da,Da	4	--GmGu----Da
223	39995986,78223432,78223934,148263353,95928878,95928895	Gs,Gm,Gm,Gu,Da,Da	6	GsGmGu----Da
224	39997799,78222254,148265561,118578977,95928871,95929146	Gs,Gm,Gu,Pp,Da,Da	6	GsGmGuPp--Da
225	39997798,78222255,148265562,118578976,77920352,95928870,95929145	Gs,Gm,Gu,Pp,Pc,Da,Da	7	GsGmGuPpPcDa
226	39995841,78223801,148262966,148265009,118578517,77919532,95928722	Gs,Gm,Gu,Gu,Pp,Pc,Da	7	GsGmGuPpPcDa
227	78222482,148265729,118579063,118580343,77919502,95928692	Gm,Gu,Pp,Pp,Pc,Da	6	--GmGuPpPcDa
228	39997000,78222483,148265728,118579062,118580344,77919501,95928691	Gs,Gm,Gu,Pp,Pp,Pc,Da	7	GsGmGuPpPcDa
229	78222933,148263404,148263468,148263662	Gm,Gu,Gu,Gu	4	--GmGu------
230	39995525,78224297,148266216,118581833,77918789,95928664,95929856	Gs,Gm,Gu,Pp,Pc,Da,Da	7	GsGmGuPpPcDa
231	39995527,78224295,148266214,118581835,77918787,95928662,95929857	Gs,Gm,Gu,Pp,Pc,Da,Da	7	GsGmGuPpPcDa
232	39996451,78223110,148265907,95928862	Gs,Gm,Gu,Da	4	GsGmGu----Da
233	39997625,78222014,118580490,77920493,95928574	Gs,Gm,Pp,Pc,Da	5	GsGm--PpPcDa
234	39998383,78224434,148262454,118581227,95928545,95930941	Gs,Gm,Gu,Pp,Da,Da	6	GsGmGuPp--Da
235	118577437,118577454,118578588,118580337,77920468,95928542,95931181	Pp,Pp,Pp,Pp,Pc,Da,Da	7	------PpPcDa
236	39998240,78221522,148262745,118577307,118579636,95928533,95931172	Gs,Gm,Gu,Pp,Pp,Da,Da	7	GsGmGuPp--Da
237	39998225,78221573,148266324,118577291,118581996,77920048,95928498	Gs,Gm,Gu,Pp,Pp,Pc,Da	7	GsGmGuPpPcDa
238	39995196,78224621,148262228,148265608,118581195,118581204	Gs,Gm,Gu,Gu,Pp,Pp	6	GsGmGuPp----
239	39995447,78224545,148266254,118579067,118580046,118581594,95928443	Gs,Gm,Gu,Pp,Pp,Pp,Da	7	GsGmGuPp--Da
240	39995448,78224544,148266253,118579068,118580047,118581593,95928442	Gs,Gm,Gu,Pp,Pp,Pp,Da	7	GsGmGuPp--Da
241	39995449,78224543,148266252,118579069,118580048,118581592	Gs,Gm,Gu,Pp,Pp,Pp	6	GsGmGuPp----
242	39995450,78224542,148266251,118579070,118580049,118581591,95928440	Gs,Gm,Gu,Pp,Pp,Pp,Da	7	GsGmGuPp--Da
243	39995455,78224537,148266246,118579075,118580054,118581586,95928438	Gs,Gm,Gu,Pp,Pp,Pp,Da	7	GsGmGuPp--Da
244	39995456,78224536,148266245,118579076,118580055,118581585,95928437	Gs,Gm,Gu,Pp,Pp,Pp,Da	7	GsGmGuPp--Da
245	39995458,78224534,148266243,118579078,118580057,118581583,95928435	Gs,Gm,Gu,Pp,Pp,Pp,Da	7	GsGmGuPp--Da
246	39995459,78224533,148266242,118579079,118580058,118581582,95928434	Gs,Gm,Gu,Pp,Pp,Pp,Da	7	GsGmGuPp--Da
247	39997077,78223210,148264388,148264630,118580856,95928356	Gs,Gm,Gu,Gu,Pp,Da	6	GsGmGuPp--Da
248	39997908,78221886,78223322,118580045,77917671,77918520,95928336	Gs,Gm,Gm,Pp,Pc,Pc,Da	7	GsGm--PpPcDa
249	39997620,78222292,148265537,77919643,95928332	Gs,Gm,Gu,Pc,Da	5	GsGmGu--PcDa
250	148262461,118581094,77919891,95928325,95930950	Gu,Pp,Pc,Da,Da	5	----GuPpPcDa
251	39998420,78221349,148264697,148266419,118580272,77920573,95928246	Gs,Gm,Gu,Gu,Pp,Pc,Da	7	GsGmGuPpPcDa
252	39995544,78224590,148266284,118578975,77918120,95928207,95928208	Gs,Gm,Gu,Pp,Pc,Da,Da	7	GsGmGuPpPcDa
253	148264779,148266123	Gu,Gu	2	----Gu------	Y
254	148262960,148263647,148263730,148264826,148265649,148266156	Gu,Gu,Gu,Gu,Gu,Gu	6	----Gu------	Y
255	148262911,148263610,148263907,148264844,118579991,118581266	Gu,Gu,Gu,Gu,Pp,Pp	6	----GuPp----
256	39996726,39998485,148262241,148264251,118581081	Gs,Gs,Gu,Gu,Pp	5	Gs--GuPp----
257	39996471,148263259,148264763,148266128,118582008,77918510	Gs,Gu,Gu,Gu,Pp,Pc	6	Gs--GuPpPc--
258	39995198,78224620,148262229,148265607,118581196,118581205	Gs,Gm,Gu,Gu,Pp,Pp	6	GsGmGuPp----
259	39995233,39995891,78224522,148262625,148262946,148264003	Gs,Gs,Gm,Gu,Gu,Gu	6	GsGmGu------
260	39998393,39998492,78224445,148262193,118578960,77919781	Gs,Gs,Gm,Gu,Pp,Pc	6	GsGmGuPpPc--
261	39995954,39998277,78224361,78224675,148262512,118577301	Gs,Gs,Gm,Gm,Gu,Pp	6	GsGmGuPp----
262	39995488,78224341,148262482,118579463,118580654,77917961	Gs,Gm,Gu,Pp,Pp,Pc	6	GsGmGuPpPc--
263	78224333,118577431,118577448,118579557,118579753,118580331	Gm,Pp,Pp,Pp,Pp,Pp	6	--Gm--Pp----
264	39995604,78224231,148263201,118581634,77917980,77918427	Gs,Gm,Gu,Pp,Pc,Pc	6	GsGmGuPpPc--
265	39995656,78224163,148265427,118580361,77920262	Gs,Gm,Gu,Pp,Pc	5	GsGmGuPpPc--
266	39995730,39997648,78224088,148265851,118580997,77918875	Gs,Gs,Gm,Gu,Pp,Pc	6	GsGmGuPpPc--
267	39996817,78224056,148265845,148265947,118578512,77919366	Gs,Gm,Gu,Gu,Pp,Pc	6	GsGmGuPpPc--
268	39996816,78224055,148265847,148265948,118578511,77919367	Gs,Gm,Gu,Gu,Pp,Pc	6	GsGmGuPpPc--
269	39995778,78224033,148264689,118578730,118579909,118579910	Gs,Gm,Gu,Pp,Pp,Pp	6	GsGmGuPp----
270	78223949,148263338,118579459,118579462,77917959	Gm,Gu,Pp,Pp,Pc	5	--GmGuPpPc--
271	78223898,148263583,148264604,118581248,77918439	Gm,Gu,Gu,Pp,Pc	5	--GmGuPpPc--
272	39996064,39997694,77918147,77918153,77918986	Gs,Gs,Pc,Pc,Pc	5	Gs------Pc--
273	39996482,78223647,148265040,118577285,118579211,77919547	Gs,Gm,Gu,Pp,Pp,Pc	6	GsGmGuPpPc--
274	39996396,78223625,148263262,148265028,118580024,118581120	Gs,Gm,Gu,Gu,Pp,Pp	6	GsGmGuPp----
275	39995175,78223482,148265120,118579795,118580278	Gs,Gm,Gu,Pp,Pp	5	GsGmGuPp----
276	39995155,78223375,78223385,148263308	Gs,Gm,Gm,Gu	4	GsGmGu------
277	39996193,78223134,148262974,148265319,118579223,118581965	Gs,Gm,Gu,Gu,Pp,Pp	6	GsGmGuPp----
278	39996882,78223071,148263981,118580833,77917748,77919282	Gs,Gm,Gu,Pp,Pc,Pc	6	GsGmGuPpPc--
279	39996881,78223070,148263982,118580832,77917749,77919281	Gs,Gm,Gu,Pp,Pc,Pc	6	GsGmGuPpPc--
280	39996880,78223069,148263983,118580831,77917750,77919280	Gs,Gm,Gu,Pp,Pc,Pc	6	GsGmGuPpPc--
281	39996879,78223068,148263984,118580830,77917751,77919279	Gs,Gm,Gu,Pp,Pc,Pc	6	GsGmGuPpPc--
282	39996876,78223065,148263987,118580828,77917754,77919276	Gs,Gm,Gu,Pp,Pc,Pc	6	GsGmGuPpPc--
283	39996875,78223064,148263988,118580827,77917755,116878534	Gs,Gm,Gu,Pp,Pc,Pc	6	GsGmGuPpPc--
284	39996342,78222966,148262129,148265938,118578762,118580603	Gs,Gm,Gu,Gu,Pp,Pp	6	GsGmGuPp----
285	39995367,78222871,148262648,148265601,118578753,77920040	Gs,Gm,Gu,Gu,Pp,Pc	6	GsGmGuPpPc--
286	39996711,78222861,148264417,148265315	Gs,Gm,Gu,Gu	4	GsGmGu------
287	39996710,78222860,148264418,118580617	Gs,Gm,Gu,Pp	4	GsGmGuPp----
288	39996766,78222820,148262345,148265966,118579731,77920259	Gs,Gm,Gu,Gu,Pp,Pc	6	GsGmGuPpPc--
289	39995650,39996916,78222641,148264114,118580622,77920697	Gs,Gs,Gm,Gu,Pp,Pc	6	GsGmGuPpPc--
290	39996581,78222587,148263254,148264746,118581046	Gs,Gm,Gu,Gu,Pp	5	GsGmGuPp----
291	39996941,78222557,78223390,148264286,148265100,118581803	Gs,Gm,Gm,Gu,Gu,Pp	6	GsGmGuPp----
292	39995961,39996670,78222371,148263215,118579219,118581967	Gs,Gs,Gm,Gu,Pp,Pp	6	GsGmGuPp----
293	78222329,77919204,77919232	Gm,Pc,Pc	3	--Gm----Pc--
294	39997716,39998238,78222069,148263775,118579832,77919923	Gs,Gs,Gm,Gu,Pp,Pc	6	GsGmGuPpPc--
295	39995313,78222056,78223347,148263079,118579968,77917844	Gs,Gm,Gm,Gu,Pp,Pc	6	GsGmGuPpPc--
296	39997888,78221905,78223272,78223459,148263284,148264460	Gs,Gm,Gm,Gm,Gu,Gu	6	GsGmGu------
297	39997889,78221904,78223273,78223461,148263283,148264461	Gs,Gm,Gm,Gm,Gu,Gu	6	GsGmGu------
298	39997989,78221802,78223673,148262652,148264092,148265744	Gs,Gm,Gm,Gu,Gu,Gu	6	GsGmGu------
299	39998008,78221774,148262575,118579839,77917745,77918209	Gs,Gm,Gu,Pp,Pc,Pc	6	GsGmGuPpPc--
300	39998091,78221697,148262117,118579697,118579727,77920330	Gs,Gm,Gu,Pp,Pp,Pc	6	GsGmGuPpPc--
301	39998419,78221350,148266420,118579216,77917687,77918691	Gs,Gm,Gu,Pp,Pc,Pc	6	GsGmGuPpPc--
302	39995423,78221338,148263110,148264326,118582014	Gs,Gm,Gu,Gu,Pp	5	GsGmGuPp----
303	39997580,39998435,78221266,78221267,148266322,118579049	Gs,Gs,Gm,Gm,Gu,Pp	6	GsGmGuPp----
304	39995119,78221238,148262094,118581373,77918587,77919000	Gs,Gm,Gu,Pp,Pc,Pc	6	GsGmGuPpPc--
305	39997332,78223526,148265186,118580811,77918893,95931488	Gs,Gm,Gu,Pp,Pc,Da	6	GsGmGuPpPcDa
306	39998374,78224425,148262442,118581775,77920653	Gs,Gm,Gu,Pp,Pc	5	GsGmGuPpPc--
307	39997719,78222066,148263772,118580398,77919260,95931467	Gs,Gm,Gu,Pp,Pc,Da	6	GsGmGuPpPcDa
308	39998105,78221685,148266200,118578954,77918649,95931453	Gs,Gm,Gu,Pp,Pc,Da	6	GsGmGuPpPcDa
309	39997949,78221846,148263140,118579119,77918315,95931442	Gs,Gm,Gu,Pp,Pc,Da	6	GsGmGuPpPcDa
310	39997948,78221847,148263141,118579120,77918316,95931441	Gs,Gm,Gu,Pp,Pc,Da	6	GsGmGuPpPcDa
311	39997947,78221848,148263142,118579121,77918317,95931440	Gs,Gm,Gu,Pp,Pc,Da	6	GsGmGuPpPcDa
312	39997946,78221849,148263143,118579122,77918318,95931439	Gs,Gm,Gu,Pp,Pc,Da	6	GsGmGuPpPcDa
313	39997944,78221851,148263145,118579124,95931438	Gs,Gm,Gu,Pp,Da	5	GsGmGuPp--Da
314	39997943,78221852,148263146,118579125,77918321,95931437	Gs,Gm,Gu,Pp,Pc,Da	6	GsGmGuPpPcDa
315	39997942,78221853,148263147,118579126,77918322,95931436	Gs,Gm,Gu,Pp,Pc,Da	6	GsGmGuPpPcDa
316	39997940,148263148,118579128,77918324,95931434	Gs,Gu,Pp,Pc,Da	5	Gs--GuPpPcDa
317	39996758,78223121,148263943,118579804,77918647,95931432	Gs,Gm,Gu,Pp,Pc,Da	6	GsGmGuPpPcDa
318	39997810,78222343,148263193,118581776,77919876,95931427	Gs,Gm,Gu,Pp,Pc,Da	6	GsGmGuPpPcDa
319	39998472,78221303,148266335,118581490,77919761,95931419	Gs,Gm,Gu,Pp,Pc,Da	6	GsGmGuPpPcDa
320	39998470,78221302,148266334,118581491,77919762,95931418	Gs,Gm,Gu,Pp,Pc,Da	6	GsGmGuPpPcDa
321	39998469,78221300,148266333,118581492,77919763,95931417	Gs,Gm,Gu,Pp,Pc,Da	6	GsGmGuPpPcDa
322	39996759,78223120,148263944,118579805,77918646	Gs,Gm,Gu,Pp,Pc	5	GsGmGuPpPc--
323	39996757,78223122,148263942,118579803,77918648,95931407	Gs,Gm,Gu,Pp,Pc,Da	6	GsGmGuPpPcDa
324	39997176,78222149,148264897,118580956,77918650,95931406	Gs,Gm,Gu,Pp,Pc,Da	6	GsGmGuPpPcDa
325	39997177,78222148,148264898,118580957,77918651,95931405	Gs,Gm,Gu,Pp,Pc,Da	6	GsGmGuPpPcDa
326	39997179,78222146,148264900,118580959,77918653,95931403	Gs,Gm,Gu,Pp,Pc,Da	6	GsGmGuPpPcDa
327	39997187,78222138,148264906,118581993,77918654,95931402	Gs,Gm,Gu,Pp,Pc,Da	6	GsGmGuPpPcDa
328	39997139,78222181,148263859,118579419,77919754,95931396	Gs,Gm,Gu,Pp,Pc,Da	6	GsGmGuPpPcDa
329	39995282,78222934,148266025,118581944,77920225,95931386	Gs,Gm,Gu,Pp,Pc,Da	6	GsGmGuPpPcDa
330	78222842,148262271,118579258,118580838,77919649,95931384	Gm,Gu,Pp,Pp,Pc,Da	6	--GmGuPpPcDa
331	39996797,78222843,148262272,118580837,77919648,95931383	Gs,Gm,Gu,Pp,Pc,Da	6	GsGmGuPpPcDa
332	39995123,78224734,148262227,118578463,77918386,95931371	Gs,Gm,Gu,Pp,Pc,Da	6	GsGmGuPpPcDa
333	39995249,78221416,148266422,118579319,77918197,95931369	Gs,Gm,Gu,Pp,Pc,Da	6	GsGmGuPpPcDa
334	39998545,78224736,148266395,118581913,77920127,95931365	Gs,Gm,Gu,Pp,Pc,Da	6	GsGmGuPpPcDa
335	39998546,78224737,148266396,118581914,77920126,95931364	Gs,Gm,Gu,Pp,Pc,Da	6	GsGmGuPpPcDa
336	39996853,78223047,148264204,118580185,77920113,95931361	Gs,Gm,Gu,Pp,Pc,Da	6	GsGmGuPpPcDa
337	39998540,148262101,118579289,77920018	Gs,Gu,Pp,Pc	4	Gs--GuPpPc--
338	39996744,78223133,148265269,118579490,77918964,95931347	Gs,Gm,Gu,Pp,Pc,Da	6	GsGmGuPpPcDa
339	39996569,78222575,148264244,118580739,77918634,95931333	Gs,Gm,Gu,Pp,Pc,Da	6	GsGmGuPpPcDa
340	39996858,78223052,148264209,118580193,77918896,95931329	Gs,Gm,Gu,Pp,Pc,Da	6	GsGmGuPpPcDa
341	39996857,78223051,148264208,118580192,77918897,95931328	Gs,Gm,Gu,Pp,Pc,Da	6	GsGmGuPpPcDa
342	39996856,78223050,148264207,118581043,95931327	Gs,Gm,Gu,Pp,Da	5	GsGmGuPp--Da
343	39996855,78223049,148264206,118581042,77918899,95931326	Gs,Gm,Gu,Pp,Pc,Da	6	GsGmGuPpPcDa
344	39996854,78223048,148264205,118581041,77918900,95931325	Gs,Gm,Gu,Pp,Pc,Da	6	GsGmGuPpPcDa
345	39996681,78222788,148264296,118581706,77918901,95931324	Gs,Gm,Gu,Pp,Pc,Da	6	GsGmGuPpPcDa
346	39996933,78223168,148264301,118580107,77918902,95931323	Gs,Gm,Gu,Pp,Pc,Da	6	GsGmGuPpPcDa
347	39996931,78223166,148264299,118580109,77918903,95931322	Gs,Gm,Gu,Pp,Pc,Da	6	GsGmGuPpPcDa
348	39996930,78223165,148264298,118580111,77918904,95931321	Gs,Gm,Gu,Pp,Pc,Da	6	GsGmGuPpPcDa
349	39996504,78222432,148264550,118580486,77918905,95931320	Gs,Gm,Gu,Pp,Pc,Da	6	GsGmGuPpPcDa
350	39996798,78222844,148264128,118579085,77918906,95931319	Gs,Gm,Gu,Pp,Pc,Da	6	GsGmGuPpPcDa
351	39997099,78223260,148263827,118581367,77918908,95931317	Gs,Gm,Gu,Pp,Pc,Da	6	GsGmGuPpPcDa
352	39997098,78223259,148263828,118581368,77918909,95931316	Gs,Gm,Gu,Pp,Pc,Da	6	GsGmGuPpPcDa
353	39995562,78224570,148262765,118581679,77920706,95931313	Gs,Gm,Gu,Pp,Pc,Da	6	GsGmGuPpPcDa
354	39995561,78224571,148262764,118581674,77920707,95931312	Gs,Gm,Gu,Pp,Pc,Da	6	GsGmGuPpPcDa
355	39996679,78222786,148264084,118578831,95931310	Gs,Gm,Gu,Pp,Da	5	GsGmGuPp--Da
356	39996677,78222783,148264082,77918097,95931308	Gs,Gm,Gu,Pc,Da	5	GsGmGu--PcDa
357	39996838,78223034,148264190,118580088,77919167,95931300	Gs,Gm,Gu,Pp,Pc,Da	6	GsGmGuPpPcDa
358	39996837,78223033,148264189,118580089,77919168,95931299	Gs,Gm,Gu,Pp,Pc,Da	6	GsGmGuPpPcDa
359	39996836,78223032,148264188,118580091,77919169,95931298	Gs,Gm,Gu,Pp,Pc,Da	6	GsGmGuPpPcDa
360	39996835,78223031,148264187,118580092,77919170,95931297	Gs,Gm,Gu,Pp,Pc,Da	6	GsGmGuPpPcDa
361	39997125,78222196,148263875,118580444,77919727,95931284	Gs,Gm,Gu,Pp,Pc,Da	6	GsGmGuPpPcDa
362	39996296,78222018,148263495,118580408,95931283	Gs,Gm,Gu,Pp,Da	5	GsGmGuPp--Da
363	39997570,78221983,148262632,118578895,77917792,95931274	Gs,Gm,Gu,Pp,Pc,Da	6	GsGmGuPpPcDa
364	39998449,78221279,148262116,118581639,77920649,95931273	Gs,Gm,Gu,Pp,Pc,Da	6	GsGmGuPpPcDa
365	39995246,78221413,148262430,118578883,77920651,95931272	Gs,Gm,Gu,Pp,Pc,Da	6	GsGmGuPpPcDa
366	39998373,78224424,148262443,118581777,77920654,95931270	Gs,Gm,Gu,Pp,Pc,Da	6	GsGmGuPpPcDa
367	39998372,78224423,148262444,118581778,77920655,95931269	Gs,Gm,Gu,Pp,Pc,Da	6	GsGmGuPpPcDa
368	39998075,78221714,148262133,118580553,77920614,95931250	Gs,Gm,Gu,Pp,Pc,Da	6	GsGmGuPpPcDa
369	39998076,78221713,148262132,118580554,77920615,95931249	Gs,Gm,Gu,Pp,Pc,Da	6	GsGmGuPpPcDa
370	39998077,78221712,148262131,118580555,77920616,95931248	Gs,Gm,Gu,Pp,Pc,Da	6	GsGmGuPpPcDa
371	39997561,78221984,148262633,118581812,77917814,95931232	Gs,Gm,Gu,Pp,Pc,Da	6	GsGmGuPpPcDa
372	39997560,78221985,148262634,118581813,77917815,95931231	Gs,Gm,Gu,Pp,Pc,Da	6	GsGmGuPpPcDa
373	39997964,148263125,118578995,77919493,95931230	Gs,Gu,Pp,Pc,Da	5	Gs--GuPpPcDa
374	78224229,148263199,118581636,77917982,77918429	Gm,Gu,Pp,Pc,Pc	5	--GmGuPpPc--
375	39997508,78224230,148263200,118581635,77917981,95931228	Gs,Gm,Gu,Pp,Pc,Da	6	GsGmGuPpPcDa
376	39996709,78222859,148263198,118580436,77919720,95931226	Gs,Gm,Gu,Pp,Pc,Da	6	GsGmGuPpPcDa
377	39995777,78224034,148264981,118581355,77919951,95931222	Gs,Gm,Gu,Pp,Pc,Da	6	GsGmGuPpPcDa
378	78222426,148263633,148266260,118578785,77919848,95931206	Gm,Gu,Gu,Pp,Pc,Da	6	--GmGuPpPcDa
379	39995140,78224719,148262290,118581727,77917730,95931202	Gs,Gm,Gu,Pp,Pc,Da	6	GsGmGuPpPcDa
380	39995141,78224718,148262291,118579732,77917728,95931200	Gs,Gm,Gu,Pp,Pc,Da	6	GsGmGuPpPcDa
381	39995142,78224717,148262292,118579830,77917727,95931199	Gs,Gm,Gu,Pp,Pc,Da	6	GsGmGuPpPcDa
382	39995143,78224716,148262293,118579829,77917726,95931198	Gs,Gm,Gu,Pp,Pc,Da	6	GsGmGuPpPcDa
383	39995144,78224715,148262294,118579828,77917725,95931197	Gs,Gm,Gu,Pp,Pc,Da	6	GsGmGuPpPcDa
384	39995145,78224714,148262295,118579827,77917724,95931196	Gs,Gm,Gu,Pp,Pc,Da	6	GsGmGuPpPcDa
385	39995764,78224047,148265968,118580157,77917974,95931190	Gs,Gm,Gu,Pp,Pc,Da	6	GsGmGuPpPcDa
386	39998295,78224396,148262793,118581497,77917652,95931189	Gs,Gm,Gu,Pp,Pc,Da	6	GsGmGuPpPcDa
387	39998294,78224397,148262794,118581496,77917651,95931188	Gs,Gm,Gu,Pp,Pc,Da	6	GsGmGuPpPcDa
388	39998293,78224398,148262795,118581495,77917650,95931187	Gs,Gm,Gu,Pp,Pc,Da	6	GsGmGuPpPcDa
389	39998284,78224404,148262771,118581014,77917646,95931186	Gs,Gm,Gu,Pp,Pc,Da	6	GsGmGuPpPcDa
390	39995636,78224187,148265930,118578893,77920661	Gs,Gm,Gu,Pp,Pc	5	GsGmGuPpPc--
391	39996111,78223755,148262979,118581299,77919640,95931158	Gs,Gm,Gu,Pp,Pc,Da	6	GsGmGuPpPcDa
392	39996113,78223753,148266021,118578835,77919638,95931157	Gs,Gm,Gu,Pp,Pc,Da	6	GsGmGuPpPcDa
393	39996114,78223752,148266020,118578836,77919637,95931156	Gs,Gm,Gu,Pp,Pc,Da	6	GsGmGuPpPcDa
394	39996117,78223749,148265912,118581754,77919636,95931155	Gs,Gm,Gu,Pp,Pc,Da	6	GsGmGuPpPcDa
395	39998066,78221724,148266167,118579191,77919258,95931149	Gs,Gm,Gu,Pp,Pc,Da	6	GsGmGuPpPcDa
396	39996760,78223119,148263996,118580113,77919759,95931143	Gs,Gm,Gu,Pp,Pc,Da	6	GsGmGuPpPcDa
397	39995917,78221996,148265359,118579149,77919939,95931140	Gs,Gm,Gu,Pp,Pc,Da	6	GsGmGuPpPcDa
398	39995918,78221997,148263442,118579148,77919938,95931139	Gs,Gm,Gu,Pp,Pc,Da	6	GsGmGuPpPcDa
399	39996179,78221966,148263481,118580736,77919932,95931134	Gs,Gm,Gu,Pp,Pc,Da	6	GsGmGuPpPcDa
400	39996178,78221965,148263482,118581082,77919931,95931133	Gs,Gm,Gu,Pp,Pc,Da	6	GsGmGuPpPcDa
401	39996177,78221964,148263483,118581083,77919930,95931132	Gs,Gm,Gu,Pp,Pc,Da	6	GsGmGuPpPcDa
402	39996176,78221963,148263484,118581084,77919929,95931131	Gs,Gm,Gu,Pp,Pc,Da	6	GsGmGuPpPcDa
403	39997718,78222067,148263773,118580601,95931129	Gs,Gm,Gu,Pp,Da	5	GsGmGuPp--Da
404	39997717,78222068,148263774,118580600,77918516,95931128	Gs,Gm,Gu,Pp,Pc,Da	6	GsGmGuPpPcDa
405	39995345,78221406,148264302,118580106,77918517,95931126	Gs,Gm,Gu,Pp,Pc,Da	6	GsGmGuPpPcDa
406	39996548,78223182,148264848,118579101,77918518,95931125	Gs,Gm,Gu,Pp,Pc,Da	6	GsGmGuPpPcDa
407	39998176,78221619,148266005,118580770,77919667,95931123	Gs,Gm,Gu,Pp,Pc,Da	6	GsGmGuPpPcDa
408	39997907,78221887,148264324,118580382,77919940,95931114	Gs,Gm,Gu,Pp,Pc,Da	6	GsGmGuPpPcDa
409	39997902,39998381,78224431,118580383,116878630,95931113	Gs,Gs,Gm,Pp,Pc,Da	6	GsGm--PpPcDa
410	39995374,78222891,118579280	Gs,Gm,Pp	3	GsGm--Pp----
411	39998527,78222021,148262494,118580211,77918131,95931087	Gs,Gm,Gu,Pp,Pc,Da	6	GsGmGuPpPcDa
412	39998104,78221686,148266199,118581676,116878627,95931072	Gs,Gm,Gu,Pp,Pc,Da	6	GsGmGuPpPcDa
413	39998087,78221702,148262120,118581903,77920329,95931071	Gs,Gm,Gu,Pp,Pc,Da	6	GsGmGuPpPcDa
414	39995762,78224049,148265964,118579763,77920181,95931036	Gs,Gm,Gu,Pp,Pc,Da	6	GsGmGuPpPcDa
415	39995235,78224524,148266135,118581139,77920166,95931035	Gs,Gm,Gu,Pp,Pc,Da	6	GsGmGuPpPcDa
416	39998297,78224394,148266137,77920167,95931034	Gs,Gm,Gu,Pc,Da	5	GsGmGu--PcDa
417	39998298,78224393,148266138,118582011,77920169,95931032	Gs,Gm,Gu,Pp,Pc,Da	6	GsGmGuPpPcDa
418	39998299,78224392,148266139,118582012,77920170,95931031	Gs,Gm,Gu,Pp,Pc,Da	6	GsGmGuPpPcDa
419	39998300,78224391,148266140,118582013,77920171,95931030	Gs,Gm,Gu,Pp,Pc,Da	6	GsGmGuPpPcDa
420	39998301,78224390,148266141,118581908,77920172,95931029	Gs,Gm,Gu,Pp,Pc,Da	6	GsGmGuPpPcDa
421	39998302,78224389,148266142,118581358,77920173,95931028	Gs,Gm,Gu,Pp,Pc,Da	6	GsGmGuPpPcDa
422	39998303,78224388,148262389,118581359,77920174,95931027	Gs,Gm,Gu,Pp,Pc,Da	6	GsGmGuPpPcDa
423	39998325,78224387,148262388,118578790,77920175,95931026	Gs,Gm,Gu,Pp,Pc,Da	6	GsGmGuPpPcDa
424	39998326,78224386,148262387,118578791,77920176,95931025	Gs,Gm,Gu,Pp,Pc,Da	6	GsGmGuPpPcDa
425	39998329,78224383,148262384,118578792,77920177,95931016	Gs,Gm,Gu,Pp,Pc,Da	6	GsGmGuPpPcDa
426	39998330,78224382,148262383,118578793,77920178,95931014	Gs,Gm,Gu,Pp,Pc,Da	6	GsGmGuPpPcDa
427	39998014,78221768,148262569,118579835,77920315,95931009	Gs,Gm,Gu,Pp,Pc,Da	6	GsGmGuPpPcDa
428	39998013,78221769,148262570,118579836,77920314,95931008	Gs,Gm,Gu,Pp,Pc,Da	6	GsGmGuPpPcDa
429	39998012,78221770,148262571,118579837,77920313,95931007	Gs,Gm,Gu,Pp,Pc,Da	6	GsGmGuPpPcDa
430	39995648,78224176,148265918,118581241,77918206,95931003	Gs,Gm,Gu,Pp,Pc,Da	6	GsGmGuPpPcDa
431	39995992,78223926,148263370,118581401,77918110,95930978	Gs,Gm,Gu,Pp,Pc,Da	6	GsGmGuPpPcDa
432	39998447,78221277,148264303,118580489,77918215,95930975	Gs,Gm,Gu,Pp,Pc,Da	6	GsGmGuPpPcDa
433	39995595,78224263,148266045,118579305,77918501,95930974	Gs,Gm,Gu,Pp,Pc,Da	6	GsGmGuPpPcDa
434	39997337,78223531,148265191,118580816,77918888,95930972	Gs,Gm,Gu,Pp,Pc,Da	6	GsGmGuPpPcDa
435	39997336,78223530,148265190,118580815,77918889,95930971	Gs,Gm,Gu,Pp,Pc,Da	6	GsGmGuPpPcDa
436	39997335,78223529,148265189,77918890,95930970	Gs,Gm,Gu,Pc,Da	5	GsGmGu--PcDa
437	39998232,78221567,148262112,118580008,77920703,95930936	Gs,Gm,Gu,Pp,Pc,Da	6	GsGmGuPpPcDa
438	39996313,78222135,148263321,118581222,77919882,95930892	Gs,Gm,Gu,Pp,Pc,Da	6	GsGmGuPpPcDa
439	78224585,148262195,118580767,118581291,77919299	Gm,Gu,Pp,Pp,Pc	5	--GmGuPpPc--
440	39997188,78222137,148264907,118581468,95930881	Gs,Gm,Gu,Pp,Da	5	GsGmGuPp--Da
441	39997189,78222136,148264908,118581469,77918656,95930880	Gs,Gm,Gu,Pp,Pc,Da	6	GsGmGuPpPcDa
442	39997706,78221888,148266163,118581036,77917702,95930875	Gs,Gm,Gu,Pp,Pc,Da	6	GsGmGuPpPcDa
443	39998043,78221743,148262551,118579300,77917665,95930854	Gs,Gm,Gu,Pp,Pc,Da	6	GsGmGuPpPcDa
444	39997007,78222476,148265738,118580967,77920111,95930785	Gs,Gm,Gu,Pp,Pc,Da	6	GsGmGuPpPcDa
445	39996537,78222452,148262749,116878498	Gs,Gm,Gu,Pc	4	GsGmGu--Pc--
446	39995711,78224106,148265869,118581008,77919830,95930768	Gs,Gm,Gu,Pp,Pc,Da	6	GsGmGuPpPcDa
447	39995712,78224105,148265868,118581007,77919829,95930767	Gs,Gm,Gu,Pp,Pc,Da	6	GsGmGuPpPcDa
448	39995713,78224104,148265867,118581006,77919828,95930765	Gs,Gm,Gu,Pp,Pc,Da	6	GsGmGuPpPcDa
449	39995715,78224102,148265865,118581005,77919827,95930764	Gs,Gm,Gu,Pp,Pc,Da	6	GsGmGuPpPcDa
450	39995716,78224101,148265864,118581004,77919826,95930763	Gs,Gm,Gu,Pp,Pc,Da	6	GsGmGuPpPcDa
451	39995717,78224100,118581003,77919825,95930762	Gs,Gm,Pp,Pc,Da	5	GsGm--PpPcDa
452	39995720,78224097,148265859,118581000,95930760	Gs,Gm,Gu,Pp,Da	5	GsGmGuPp--Da
453	39995743,78224072,148265792,118579841,77919821,95930758	Gs,Gm,Gu,Pp,Pc,Da	6	GsGmGuPpPcDa
454	39995744,78224071,148265788,118579535,77919820,95930757	Gs,Gm,Gu,Pp,Pc,Da	6	GsGmGuPpPcDa
455	39995748,78224068,148265784,118579532,77919819,95930754	Gs,Gm,Gu,Pp,Pc,Da	6	GsGmGuPpPcDa
456	39995749,78224067,148265783,118579531,77919818,95930753	Gs,Gm,Gu,Pp,Pc,Da	6	GsGmGuPpPcDa
457	39995751,78224065,148265781,118579529,77919816,95930752	Gs,Gm,Gu,Pp,Pc,Da	6	GsGmGuPpPcDa
458	39995752,78224064,148265780,118579528,77919815,95930751	Gs,Gm,Gu,Pp,Pc,Da	6	GsGmGuPpPcDa
459	39995754,78224062,148265778,118579526,77919813,95930750	Gs,Gm,Gu,Pp,Pc,Da	6	GsGmGuPpPcDa
460	39995755,78224061,148265777,118579525,77919812,95930749	Gs,Gm,Gu,Pp,Pc,Da	6	GsGmGuPpPcDa
461	39995756,78224060,148265776,118579616,77919811,95930748	Gs,Gm,Gu,Pp,Pc,Da	6	GsGmGuPpPcDa
462	39995759,78224057,148265773,118579457,77919809,95930746	Gs,Gm,Gu,Pp,Pc,Da	6	GsGmGuPpPcDa
463	39995996,78223924,77919807	Gs,Gm,Pc	3	GsGm----Pc--
464	39998168,78221624,148265994,118581698,77919805,95930741	Gs,Gm,Gu,Pp,Pc,Da	6	GsGmGuPpPcDa
465	39998167,78221625,148265993,118581697,77919804,95930740	Gs,Gm,Gu,Pp,Pc,Da	6	GsGmGuPpPcDa
466	39998166,78221626,148265992,118581696,77919803,95930739	Gs,Gm,Gu,Pp,Pc,Da	6	GsGmGuPpPcDa
467	39998165,78221627,148265991,118581695,77919802,95930737	Gs,Gm,Gu,Pp,Pc,Da	6	GsGmGuPpPcDa
468	39998164,78221628,148265990,118581694,77919801,95930736	Gs,Gm,Gu,Pp,Pc,Da	6	GsGmGuPpPcDa
469	39998163,78221630,148265988,118581692,77919799,95930734	Gs,Gm,Gu,Pp,Pc,Da	6	GsGmGuPpPcDa
470	39998162,78221631,148265987,118581691,77919798,95930733	Gs,Gm,Gu,Pp,Pc,Da	6	GsGmGuPpPcDa
471	39998161,78221632,148265986,118581690,77919797,95930732	Gs,Gm,Gu,Pp,Pc,Da	6	GsGmGuPpPcDa
472	39998160,78221633,148265985,118581689,77919796,95930731	Gs,Gm,Gu,Pp,Pc,Da	6	GsGmGuPpPcDa
473	39998159,78221634,148265984,118581688,77919795,95930730	Gs,Gm,Gu,Pp,Pc,Da	6	GsGmGuPpPcDa
474	39998158,78221635,148265983,118581687,77919794,95930729	Gs,Gm,Gu,Pp,Pc,Da	6	GsGmGuPpPcDa
475	39998157,78221636,148265982,118581686,95930728	Gs,Gm,Gu,Pp,Da	5	GsGmGuPp--Da
476	39998155,78221637,148265980,118581684,77919791,95930726	Gs,Gm,Gu,Pp,Pc,Da	6	GsGmGuPpPcDa
477	39998154,78221638,148265979,118581683,77919790,95930725	Gs,Gm,Gu,Pp,Pc,Da	6	GsGmGuPpPcDa
478	39998153,78221639,148265974,118581682,77919789,95930724	Gs,Gm,Gu,Pp,Pc,Da	6	GsGmGuPpPcDa
479	39995714,78224103,148265866,118580127,77918434,95930721	Gs,Gm,Gu,Pp,Pc,Da	6	GsGmGuPpPcDa
480	39996738,78223144,148264127,118580424,77919583,95930716	Gs,Gm,Gu,Pp,Pc,Da	6	GsGmGuPpPcDa
481	39997616,78222303,148265785,77917918,95930708	Gs,Gm,Gu,Pc,Da	5	GsGmGu--PcDa
482	39996552,78223178,148264841,118580724,77919963,95930707	Gs,Gm,Gu,Pp,Pc,Da	6	GsGmGuPpPcDa
483	39996559,78222565,148264839,118580171,77919962,95930706	Gs,Gm,Gu,Pp,Pc,Da	6	GsGmGuPpPcDa
484	39996560,78222566,148264838,118580173,77918296,95930704	Gs,Gm,Gu,Pp,Pc,Da	6	GsGmGuPpPcDa
485	39996561,78222567,148264837,118580098,77918298,95930702	Gs,Gm,Gu,Pp,Pc,Da	6	GsGmGuPpPcDa
486	39996562,78222568,148264836,118580099,77918299	Gs,Gm,Gu,Pp,Pc	5	GsGmGuPpPc--
487	39997960,78221833,148263128,118579106,77918302,95930699	Gs,Gm,Gu,Pp,Pc,Da	6	GsGmGuPpPcDa
488	39997959,78221834,148263129,118579107,77918303,95930698	Gs,Gm,Gu,Pp,Pc,Da	6	GsGmGuPpPcDa
489	39997958,78221835,148263130,118579108,77918304,95930697	Gs,Gm,Gu,Pp,Pc,Da	6	GsGmGuPpPcDa
490	39997957,78221836,148263131,118579109,77918305,95930696	Gs,Gm,Gu,Pp,Pc,Da	6	GsGmGuPpPcDa
491	39997956,78221837,148263132,118579110,77918306,95930695	Gs,Gm,Gu,Pp,Pc,Da	6	GsGmGuPpPcDa
492	39997955,78221838,148263133,118579111,77918307,95930694	Gs,Gm,Gu,Pp,Pc,Da	6	GsGmGuPpPcDa
493	39997954,78221839,148263134,118579112,77918308,95930693	Gs,Gm,Gu,Pp,Pc,Da	6	GsGmGuPpPcDa
494	39996299,78223582,148265317,118580121,77919053,95930687	Gs,Gm,Gu,Pp,Pc,Da	6	GsGmGuPpPcDa
495	39996274,78223603,148265289,118580903,77919018,95930686	Gs,Gm,Gu,Pp,Pc,Da	6	GsGmGuPpPcDa
496	39997304,78223500,148265159,118580194,77919017,95930685	Gs,Gm,Gu,Pp,Pc,Da	6	GsGmGuPpPcDa
497	39997305,78223501,148265160,118580153,77919016,95930684	Gs,Gm,Gu,Pp,Pc,Da	6	GsGmGuPpPcDa
498	39997306,78223502,148265161,118580152,77919015,95930683	Gs,Gm,Gu,Pp,Pc,Da	6	GsGmGuPpPcDa
499	39997307,78223503,148265162,118580151,77919014,95930682	Gs,Gm,Gu,Pp,Pc,Da	6	GsGmGuPpPcDa
500	39996849,78223044,148264201,118580182,77919013,95930681	Gs,Gm,Gu,Pp,Pc,Da	6	GsGmGuPpPcDa
501	39997323,78223517,148265177,118580147,77919007,95930679	Gs,Gm,Gu,Pp,Pc,Da	6	GsGmGuPpPcDa
502	39997324,78223518,148265178,118580146,77919006,95930678	Gs,Gm,Gu,Pp,Pc,Da	6	GsGmGuPpPcDa
503	39997326,78223520,148265180,118580198,77919004,95930677	Gs,Gm,Gu,Pp,Pc,Da	6	GsGmGuPpPcDa
504	39997327,78223521,148265181,118580087,77919289,95930676	Gs,Gm,Gu,Pp,Pc,Da	6	GsGmGuPpPcDa
505	39997328,78223522,148265182,118580086,77919290,95930675	Gs,Gm,Gu,Pp,Pc,Da	6	GsGmGuPpPcDa
506	39997329,78223523,148265183,118580085,77919291,95930674	Gs,Gm,Gu,Pp,Pc,Da	6	GsGmGuPpPcDa
507	39997330,78223524,148265184,118580084,77919292,95930673	Gs,Gm,Gu,Pp,Pc,Da	6	GsGmGuPpPcDa
508	39997584,78223667,148264555,118580123,77919293,95930672	Gs,Gm,Gu,Pp,Pc,Da	6	GsGmGuPpPcDa
509	39996207,78223886,148263638,118579567,77919558,95930666	Gs,Gm,Gu,Pp,Pc,Da	6	GsGmGuPpPcDa
510	39996205,78223888,148263636,77919559,95930665	Gs,Gm,Gu,Pc,Da	5	GsGmGu--PcDa
511	39997029,78223190,148264853,118579097,77919564,95930664	Gs,Gm,Gu,Pp,Pc,Da	6	GsGmGuPpPcDa
512	39997032,78223193,148264856,118579094,77919566,95930662	Gs,Gm,Gu,Pp,Pc,Da	6	GsGmGuPpPcDa
513	39997033,78223194,148264857,118579093,77919567,95930661	Gs,Gm,Gu,Pp,Pc,Da	6	GsGmGuPpPcDa
514	39997034,78223195,148264858,118579092,77919568,95930660	Gs,Gm,Gu,Pp,Pc,Da	6	GsGmGuPpPcDa
515	39996116,78223750,148265913,118581755,116878566,95930659	Gs,Gm,Gu,Pp,Pc,Da	6	GsGmGuPpPcDa
516	39996572,78222578,148264241,118579086,77919633,95930654	Gs,Gm,Gu,Pp,Pc,Da	6	GsGmGuPpPcDa
517	39996025,78223742,148263318,118578752,77919634,95930653	Gs,Gm,Gu,Pp,Pc,Da	6	GsGmGuPpPcDa
518	39996657,148262510,118580039,77920063,95930648	Gs,Gu,Pp,Pc,Da	5	Gs--GuPpPcDa
519	39996741,78223136,148264216,118579597,77920682	Gs,Gm,Gu,Pp,Pc	5	GsGmGuPpPc--
520	39996740,78223137,148264217,118579598,77920681	Gs,Gm,Gu,Pp,Pc	5	GsGmGuPpPc--
521	39997899,78221889,148263272,118581891,77917928,95930631	Gs,Gm,Gu,Pp,Pc,Da	6	GsGmGuPpPcDa
522	39996937,78222561,148264282,118580763,77920064,95930623	Gs,Gm,Gu,Pp,Pc,Da	6	GsGmGuPpPcDa
523	39995832,78222294,148263036,118580777,95930617,95930948	Gs,Gm,Gu,Pp,Da,Da	6	GsGmGuPp--Da
524	39995786,78224025,148266344,118580729,77918246,95930610	Gs,Gm,Gu,Pp,Pc,Da	6	GsGmGuPpPcDa
525	39995280,78223827,148264988,118581950,77920227,95930606	Gs,Gm,Gu,Pp,Pc,Da	6	GsGmGuPpPcDa
526	39998377,78224428,148266424,118581441,77920604,95930598	Gs,Gm,Gu,Pp,Pc,Da	6	GsGmGuPpPcDa
527	39996278,78223600,148265285,118580896,77918061,95930596	Gs,Gm,Gu,Pp,Pc,Da	6	GsGmGuPpPcDa
528	39996279,78223599,148265284,118580895,77918060,95930595	Gs,Gm,Gu,Pp,Pc,Da	6	GsGmGuPpPcDa
529	39996280,78223598,148265283,118580894,77918059,95930594	Gs,Gm,Gu,Pp,Pc,Da	6	GsGmGuPpPcDa
530	39996431,78222989,148264276,118581771,77920289,95930592	Gs,Gm,Gu,Pp,Pc,Da	6	GsGmGuPpPcDa
531	39996739,78223138,148264218,118579599,77918038,95930591	Gs,Gm,Gu,Pp,Pc,Da	6	GsGmGuPpPcDa
532	39995393,78224469,148262212,118578863,77920350,95930590	Gs,Gm,Gu,Pp,Pc,Da	6	GsGmGuPpPcDa
533	39996247,78223621,148265021,118580034,95930577,95930952	Gs,Gm,Gu,Pp,Da,Da	6	GsGmGuPp--Da
534	39998500,78221316,148266336,118581858,77920383,95930575	Gs,Gm,Gu,Pp,Pc,Da	6	GsGmGuPpPcDa
535	39998428,78221256,148266316,118581210,77920361,95930573	Gs,Gm,Gu,Pp,Pc,Da	6	GsGmGuPpPcDa
536	39998429,78221257,148266317,118581209,77920360,95930572	Gs,Gm,Gu,Pp,Pc,Da	6	GsGmGuPpPcDa
537	39998436,78221268,148262109,118578513,77917682,95930570	Gs,Gm,Gu,Pp,Pc,Da	6	GsGmGuPpPcDa
538	39996043,78221915,148265389,118578926,77920182	Gs,Gm,Gu,Pp,Pc	5	GsGmGuPpPc--
539	39998049,78221737,148262517,118578595,118579291	Gs,Gm,Gu,Pp,Pp	5	GsGmGuPp----
540	39995597,78224261,148266042,118578722,77917733,95930509	Gs,Gm,Gu,Pp,Pc,Da	6	GsGmGuPpPcDa
541	39997934,78221861,148263154,118579134,77918330,95930507	Gs,Gm,Gu,Pp,Pc,Da	6	GsGmGuPpPcDa
542	39997933,78221862,148263155,118579135,77918331,95930506	Gs,Gm,Gu,Pp,Pc,Da	6	GsGmGuPpPcDa
543	39997932,78221863,148263156,118579136,77918332,95930505	Gs,Gm,Gu,Pp,Pc,Da	6	GsGmGuPpPcDa
544	39997931,78221864,148263157,77918333,95930504	Gs,Gm,Gu,Pc,Da	5	GsGmGu--PcDa
545	39997930,78221865,148263158,118579138,77918334,95930503	Gs,Gm,Gu,Pp,Pc,Da	6	GsGmGuPpPcDa
546	39997929,78221866,148263159,118579139,77918335,95930502	Gs,Gm,Gu,Pp,Pc,Da	6	GsGmGuPpPcDa
547	39997928,78221867,148263160,118579140,77918336,95930501	Gs,Gm,Gu,Pp,Pc,Da	6	GsGmGuPpPcDa
548	39997927,78221868,148263161,118579141,77918337,95930500	Gs,Gm,Gu,Pp,Pc,Da	6	GsGmGuPpPcDa
549	39997926,78221870,148263162,118579142,77918339,95930499	Gs,Gm,Gu,Pp,Pc,Da	6	GsGmGuPpPcDa
550	39997925,78221871,148263163,118579143,77918340,95930498	Gs,Gm,Gu,Pp,Pc,Da	6	GsGmGuPpPcDa
551	39997924,78221872,148263164,118579144,77918341,95930497	Gs,Gm,Gu,Pp,Pc,Da	6	GsGmGuPpPcDa
552	39997923,78221873,148263165,118579145,77918342,95930496	Gs,Gm,Gu,Pp,Pc,Da	6	GsGmGuPpPcDa
553	39997922,78221874,148263166,118579146,77918343,95930495	Gs,Gm,Gu,Pp,Pc,Da	6	GsGmGuPpPcDa
554	39997478,78223698,148263792,118580005,77918344,95930494	Gs,Gm,Gu,Pp,Pc,Da	6	GsGmGuPpPcDa
555	39997477,78223697,148263793,118580004,77918345,95930493	Gs,Gm,Gu,Pp,Pc,Da	6	GsGmGuPpPcDa
556	39997476,78223696,148263794,118579151,77918346,95930492	Gs,Gm,Gu,Pp,Pc,Da	6	GsGmGuPpPcDa
557	39997475,78223695,148263795,118579150,77918347,95930491	Gs,Gm,Gu,Pp,Pc,Da	6	GsGmGuPpPcDa
558	39997473,78223693,148263797,118579720,77918348,95930490	Gs,Gm,Gu,Pp,Pc,Da	6	GsGmGuPpPcDa
559	39995629,78224228,148263018,118579798,77918349,95930488	Gs,Gm,Gu,Pp,Pc,Da	6	GsGmGuPpPcDa
560	39997467,78223680,148265306,118579593,77919835,95930486	Gs,Gm,Gu,Pp,Pc,Da	6	GsGmGuPpPcDa
561	39997466,78223679,148265305,118579592,77918351,95930485	Gs,Gm,Gu,Pp,Pc,Da	6	GsGmGuPpPcDa
562	39997464,78223678,148265303,118579591,77918352,95930484	Gs,Gm,Gu,Pp,Pc,Da	6	GsGmGuPpPcDa
563	39997463,78223677,148265302,118579590,77918353,95930483	Gs,Gm,Gu,Pp,Pc,Da	6	GsGmGuPpPcDa
564	39996538,78222453,148264111,118580529,77919851,95930481	Gs,Gm,Gu,Pp,Pc,Da	6	GsGmGuPpPcDa
565	39996913,78222644,148264352,118579455,77918355,95930476	Gs,Gm,Gu,Pp,Pc,Da	6	GsGmGuPpPcDa
566	39996911,78222646,148264350,118579453,77918356,95930475	Gs,Gm,Gu,Pp,Pc,Da	6	GsGmGuPpPcDa
567	39996910,78222647,148264349,118579452,77918357,95930474	Gs,Gm,Gu,Pp,Pc,Da	6	GsGmGuPpPcDa
568	39996909,78223098,148264776,118580663,77918602,95930473	Gs,Gm,Gu,Pp,Pc,Da	6	GsGmGuPpPcDa
569	78223097,148264775,118580667,77918603,95930472	Gm,Gu,Pp,Pc,Da	5	--GmGuPpPcDa
570	39996907,78223096,148264774,118580668,77918604,95930471	Gs,Gm,Gu,Pp,Pc,Da	6	GsGmGuPpPcDa
571	39996906,78223095,148264773,118580669,77918605,95930470	Gs,Gm,Gu,Pp,Pc,Da	6	GsGmGuPpPcDa
572	39996905,78223094,148264772,118580670,77918606,95930469	Gs,Gm,Gu,Pp,Pc,Da	6	GsGmGuPpPcDa
573	39996904,78223093,148264771,118580671,77918607,95930468	Gs,Gm,Gu,Pp,Pc,Da	6	GsGmGuPpPcDa
574	78223092,148264770,118580672,77918608,95930467	Gm,Gu,Pp,Pc,Da	5	--GmGuPpPcDa
575	39996902,78223091,148264368,118580673,77918609,95930466	Gs,Gm,Gu,Pp,Pc,Da	6	GsGmGuPpPcDa
576	39996901,78223090,148264367,118580674,77918176,95930465	Gs,Gm,Gu,Pp,Pc,Da	6	GsGmGuPpPcDa
577	39996900,78223089,148264366,118580675,77918610,95930464	Gs,Gm,Gu,Pp,Pc,Da	6	GsGmGuPpPcDa
578	39996899,78223088,148264365,118580676,77918611,95930463	Gs,Gm,Gu,Pp,Pc,Da	6	GsGmGuPpPcDa
579	39996898,78223087,148264364,118580677,77918612,95930462	Gs,Gm,Gu,Pp,Pc,Da	6	GsGmGuPpPcDa
580	39996897,78223086,148264363,118580728,77918613,95930461	Gs,Gm,Gu,Pp,Pc,Da	6	GsGmGuPpPcDa
581	39995766,78224045,148265703,118579177,77919601,95930458	Gs,Gm,Gu,Pp,Pc,Da	6	GsGmGuPpPcDa
582	39995767,78224044,148265702,118579181,95930457	Gs,Gm,Gu,Pp,Da	5	GsGmGuPp--Da
583	39995768,78224043,148265701,118579182,77919599,95930456	Gs,Gm,Gu,Pp,Pc,Da	6	GsGmGuPpPcDa
584	39995769,78224042,148265700,118579183,77919598,95930455	Gs,Gm,Gu,Pp,Pc,Da	6	GsGmGuPpPcDa
585	39998380,78224430,148262725,118581442,95930454	Gs,Gm,Gu,Pp,Da	5	GsGmGuPp--Da
586	39995770,78224041,148265699,118579184,77919596,95930453	Gs,Gm,Gu,Pp,Pc,Da	6	GsGmGuPpPcDa
587	39995771,78224040,148265698,118579196,77919595	Gs,Gm,Gu,Pp,Pc	5	GsGmGuPpPc--
588	39995772,78224039,148265697,118579197,77919594,95930451	Gs,Gm,Gu,Pp,Pc,Da	6	GsGmGuPpPcDa
589	39995773,78224038,148265696,118579198,77919593,95930450	Gs,Gm,Gu,Pp,Pc,Da	6	GsGmGuPpPcDa
590	39995774,78224037,148265695,118579199,77919592,95930449	Gs,Gm,Gu,Pp,Pc,Da	6	GsGmGuPpPcDa
591	39996101,78223765,148263001,118578973,77919591,95930448	Gs,Gm,Gu,Pp,Pc,Da	6	GsGmGuPpPcDa
592	39996106,78223760,148262989,118581482,77919590,95930447	Gs,Gm,Gu,Pp,Pc,Da	6	GsGmGuPpPcDa
593	39996107,78223759,148262988,118581481,77919589,95930446	Gs,Gm,Gu,Pp,Pc,Da	6	GsGmGuPpPcDa
594	39996108,148262987,118581480,77919588,95930445	Gs,Gu,Pp,Pc,Da	5	Gs--GuPpPcDa
595	39998338,78224375,148262376,118578748,77918188,95930435	Gs,Gm,Gu,Pp,Pc,Da	6	GsGmGuPpPcDa
596	39996209,78223884,148263640,118581912,77918814,95930434	Gs,Gm,Gu,Pp,Pc,Da	6	GsGmGuPpPcDa
597	39995607,78224206,148266019,118581906,77918815,95930431	Gs,Gm,Gu,Pp,Pc,Da	6	GsGmGuPpPcDa
598	39997296,78223499,148265155,118580144,77918818,95930428	Gs,Gm,Gu,Pp,Pc,Da	6	GsGmGuPpPcDa
599	39997294,78223497,148265153,118579809,77918820,95930427	Gs,Gm,Gu,Pp,Pc,Da	6	GsGmGuPpPcDa
600	39997293,78223496,148265152,118580427,77918821,95930426	Gs,Gm,Gu,Pp,Pc,Da	6	GsGmGuPpPcDa
601	39997292,78223495,148265151,118580426,77918822,95930425	Gs,Gm,Gu,Pp,Pc,Da	6	GsGmGuPpPcDa
602	39997182,78222143,148264903,118580961,77918887,95930423	Gs,Gm,Gu,Pp,Pc,Da	6	GsGmGuPpPcDa
603	39996502,78222430,148264552,118580484,77918826,95930421	Gs,Gm,Gu,Pp,Pc,Da	6	GsGmGuPpPcDa
604	39996503,78222431,148264551,118580485,77918827,95930420	Gs,Gm,Gu,Pp,Pc,Da	6	GsGmGuPpPcDa
605	39998514,78221400,148262914,118578526,77918831,95930418	Gs,Gm,Gu,Pp,Pc,Da	6	GsGmGuPpPcDa
606	39996277,78223601,148265286,118580897,77918832,95930417	Gs,Gm,Gu,Pp,Pc,Da	6	GsGmGuPpPcDa
607	39995999,78223918,148263399,118581412,95930406	Gs,Gm,Gu,Pp,Da	5	GsGmGuPp--Da
608	78223081,148263971,118579614,77919288,95930404	Gm,Gu,Pp,Pc,Da	5	--GmGuPpPcDa
609	39996891,78223080,148263972,118579613,77919287,95930403	Gs,Gm,Gu,Pp,Pc,Da	6	GsGmGuPpPcDa
610	39996890,78223079,148263973,118579612,77919286,95930402	Gs,Gm,Gu,Pp,Pc,Da	6	GsGmGuPpPcDa
611	78224274,148263013,118578989,77917939	Gm,Gu,Pp,Pc	4	--GmGuPpPc--
612	39998345,78224368,148262929,118578475,116878650	Gs,Gm,Gu,Pp,Pc	5	GsGmGuPpPc--
613	39996413,78223661,148265772,118579796	Gs,Gm,Gu,Pp	4	GsGmGuPp----
614	39995479,78224350,148266203,118581815,77919329,95930370	Gs,Gm,Gu,Pp,Pc,Da	6	GsGmGuPpPcDa
615	39996120,148265421,77920140,95930367	Gs,Gu,Pc,Da	4	Gs--Gu--PcDa
616	39997804,78222250,148265420,118578472,77920139,95930366	Gs,Gm,Gu,Pp,Pc,Da	6	GsGmGuPpPcDa
617	39997800,78222253,148265418,118579718,77920135	Gs,Gm,Gu,Pp,Pc	5	GsGmGuPpPc--
618	39995964,78222374,148263244,118581296,77920134,95930363	Gs,Gm,Gu,Pp,Pc,Da	6	GsGmGuPpPcDa
619	39995968,78222378,148263240,118578919,95930362	Gs,Gm,Gu,Pp,Da	5	GsGmGuPp--Da
620	39995970,78222380,148263238,118578470,77918231,95930347	Gs,Gm,Gu,Pp,Pc,Da	6	GsGmGuPpPcDa
621	39995972,78222382,148263236,118578469,77918229,95930346	Gs,Gm,Gu,Pp,Pc,Da	6	GsGmGuPpPcDa
622	39997389,78223578,148263799,118580962,77918228,95930345	Gs,Gm,Gu,Pp,Pc,Da	6	GsGmGuPpPcDa
623	39995694,78224131,148265680,118581876,77918221,95930335	Gs,Gm,Gu,Pp,Pc,Da	6	GsGmGuPpPcDa
624	39996932,78223167,148264300,118580108,77918202,95930329	Gs,Gm,Gu,Pp,Pc,Da	6	GsGmGuPpPcDa
625	39997792,78222028,148265522,118578774,77917901	Gs,Gm,Gu,Pp,Pc	5	GsGmGuPpPc--
626	39996258,78223615,148264997,118580126,77918200,95930303	Gs,Gm,Gu,Pp,Pc,Da	6	GsGmGuPpPcDa
627	39995647,78224177,148265919,118581240,77918201,95930301	Gs,Gm,Gu,Pp,Pc,Da	6	GsGmGuPpPcDa
628	39996616,78222624,148264671,118580722,77919020,95930295	Gs,Gm,Gu,Pp,Pc,Da	6	GsGmGuPpPcDa
629	39996617,78222625,148264670,118580721,77919021,95930294	Gs,Gm,Gu,Pp,Pc,Da	6	GsGmGuPpPcDa
630	39996618,78222626,148264669,118580720,77919022,95930293	Gs,Gm,Gu,Pp,Pc,Da	6	GsGmGuPpPcDa
631	39996619,78222627,148264668,118580719,77919023,95930292	Gs,Gm,Gu,Pp,Pc,Da	6	GsGmGuPpPcDa
632	39996620,78222628,148264667,118580718,77919024,95930291	Gs,Gm,Gu,Pp,Pc,Da	6	GsGmGuPpPcDa
633	39996621,78222629,148264666,118580717,77919025,95930290	Gs,Gm,Gu,Pp,Pc,Da	6	GsGmGuPpPcDa
634	39996622,78222630,148264665,118580716,77919026,95930289	Gs,Gm,Gu,Pp,Pc,Da	6	GsGmGuPpPcDa
635	39996623,78222631,148264663,118581145,77919027,95930288	Gs,Gm,Gu,Pp,Pc,Da	6	GsGmGuPpPcDa
636	39996624,78222632,148264662,118581146,77919028,95930287	Gs,Gm,Gu,Pp,Pc,Da	6	GsGmGuPpPcDa
637	39996625,78222633,148264661,118581147,77919031,95930284	Gs,Gm,Gu,Pp,Pc,Da	6	GsGmGuPpPcDa
638	39996626,78222634,148264660,118581148,77919032,95930283	Gs,Gm,Gu,Pp,Pc,Da	6	GsGmGuPpPcDa
639	39996275,78221317,148265288,77920590,95930274	Gs,Gm,Gu,Pc,Da	5	GsGmGu--PcDa
640	39996230,78223865,148264962,118579610,77919551,95930273	Gs,Gm,Gu,Pp,Pc,Da	6	GsGmGuPpPcDa
641	39996542,78222456,118580901,77920529,95930264	Gs,Gm,Pp,Pc,Da	5	GsGm--PpPcDa
642	39996935,78222563,148264279,118580102,77919101,95930258	Gs,Gm,Gu,Pp,Pc,Da	6	GsGmGuPpPcDa
643	39996934,78222564,148264278,118580103,77919102,95930257	Gs,Gm,Gu,Pp,Pc,Da	6	GsGmGuPpPcDa
644	39996003,78223913,148266306,118579582,77919974,95930254	Gs,Gm,Gu,Pp,Pc,Da	6	GsGmGuPpPcDa
645	39997667,78222090,148263561,118579186,116878561,95930243	Gs,Gm,Gu,Pp,Pc,Da	6	GsGmGuPpPcDa
646	39997664,78222093,148263558,118580257,77919454,95930240	Gs,Gm,Gu,Pp,Pc,Da	6	GsGmGuPpPcDa
647	39997663,78222094,148263556,118580731,77919453,95930239	Gs,Gm,Gu,Pp,Pc,Da	6	GsGmGuPpPcDa
648	39996845,78223040,148264197,118580201,77919056,95930236	Gs,Gm,Gu,Pp,Pc,Da	6	GsGmGuPpPcDa
649	39998550,78224739,148266330,77919093,95930232	Gs,Gm,Gu,Pc,Da	5	GsGmGu--PcDa
650	39996964,78222516,148264357,118580907,77919447,95930215	Gs,Gm,Gu,Pp,Pc,Da	6	GsGmGuPpPcDa
651	39996963,78222517,148264356,118580906,77919446	Gs,Gm,Gu,Pp,Pc	5	GsGmGuPpPc--
652	39995498,78224322,148266143,118581985,77919445,95930213	Gs,Gm,Gu,Pp,Pc,Da	6	GsGmGuPpPcDa
653	39996962,78222518,148264355,118580905,77919444,95930212	Gs,Gm,Gu,Pp,Pc,Da	6	GsGmGuPpPcDa
654	39997524,78222035,148264947,118579840,95930211	Gs,Gm,Gu,Pp,Da	5	GsGmGuPp--Da
655	39997282,78223488,148265148,118580470,77919244,95930210	Gs,Gm,Gu,Pp,Pc,Da	6	GsGmGuPpPcDa
656	39997424,118580626,77919624,95930208,95930961	Gs,Pp,Pc,Da,Da	5	Gs----PpPcDa
657	148263805,118578491,77918045,77920337,95930196	Gu,Pp,Pc,Pc,Da	5	----GuPpPcDa
658	39997159,78222166,148263770,118581058,77919919,95930185	Gs,Gm,Gu,Pp,Pc,Da	6	GsGmGuPpPcDa
659	39997162,78222162,148263769,118580001,77919920,95930184	Gs,Gm,Gu,Pp,Pc,Da	6	GsGmGuPpPcDa
660	39997163,78222161,148263768,118580002,77919921,95930183	Gs,Gm,Gu,Pp,Pc,Da	6	GsGmGuPpPcDa
661	39997165,78222159,148263766,118580657,77919922,95930182	Gs,Gm,Gu,Pp,Pc,Da	6	GsGmGuPpPcDa
662	39996827,78222226,148264894,118579217,77917923,95930179	Gs,Gm,Gu,Pp,Pc,Da	6	GsGmGuPpPcDa
663	39995213,78224605,148262247,77918444	Gs,Gm,Gu,Pc	4	GsGmGu--Pc--
664	39997802,78222251,118580644,77918293,77920137,95930133	Gs,Gm,Pp,Pc,Pc,Da	6	GsGm--PpPcDa
665	39997143,78222176,148263856,118580003,116878593,95930108	Gs,Gm,Gu,Pp,Pc,Da	6	GsGmGuPpPcDa
666	39997144,78222175,148263855,118579152,77919910,95930107	Gs,Gm,Gu,Pp,Pc,Da	6	GsGmGuPpPcDa
667	39996348,78222971,148264543,118580950,77919237,95930106	Gs,Gm,Gu,Pp,Pc,Da	6	GsGmGuPpPcDa
668	39997147,78222172,148263852,118579154,77919916,95930101	Gs,Gm,Gu,Pp,Pc,Da	6	GsGmGuPpPcDa
669	39997148,148263851,118579193,77919917,95930100	Gs,Gu,Pp,Pc,Da	5	Gs--GuPpPcDa
670	39996737,78223145,148264126,118579585,77918929,95930097	Gs,Gm,Gu,Pp,Pc,Da	6	GsGmGuPpPcDa
671	39996736,78223146,148264125,118579584,77918930,95930096	Gs,Gm,Gu,Pp,Pc,Da	6	GsGmGuPpPcDa
672	39996735,78223147,148264124,118579583,77918931,95930095	Gs,Gm,Gu,Pp,Pc,Da	6	GsGmGuPpPcDa
673	39996734,78223148,148264123,118579579,77918932,95930094	Gs,Gm,Gu,Pp,Pc,Da	6	GsGmGuPpPcDa
674	39996731,78223151,148264120,118579576,77918933,95930093	Gs,Gm,Gu,Pp,Pc,Da	6	GsGmGuPpPcDa
675	39996729,78223153,148264118,77918935	Gs,Gm,Gu,Pc	4	GsGmGu--Pc--
676	39996728,78223154,148264117,118580115,77918936,95930091	Gs,Gm,Gu,Pp,Pc,Da	6	GsGmGuPpPcDa
677	39996727,78223156,148264115,118580117,77918938,95930089	Gs,Gm,Gu,Pp,Pc,Da	6	GsGmGuPpPcDa
678	39997602,39998445,78224663,78224664,118581129,95930071	Gs,Gs,Gm,Gm,Pp,Da	6	GsGm--Pp--Da
679	39995226,78224594,148266278,118581630,77917706,95930048	Gs,Gm,Gu,Pp,Pc,Da	6	GsGmGuPpPcDa
680	39995126,78224732,148262225,118581988,77917707,95930006	Gs,Gm,Gu,Pp,Pc,Da	6	GsGmGuPpPcDa
681	39995128,78224730,148262223,118578938,77917709,95930005	Gs,Gm,Gu,Pp,Pc,Da	6	GsGmGuPpPcDa
682	39995134,78224725,148262284,118581443,77920563	Gs,Gm,Gu,Pp,Pc	5	GsGmGuPpPc--
683	39998437,78221269,148262107,118581783,77917893,95930001	Gs,Gm,Gu,Pp,Pc,Da	6	GsGmGuPpPcDa
684	39996322,78222946,148263051,148264345,118581219,95930000	Gs,Gm,Gu,Gu,Pp,Da	6	GsGmGuPp--Da
685	39995383,78221328,148262207,118579179,77920081,95929999	Gs,Gm,Gu,Pp,Pc,Da	6	GsGmGuPpPcDa
686	39995382,78221329,148262206,118578939,77920525,95929998	Gs,Gm,Gu,Pp,Pc,Da	6	GsGmGuPpPcDa
687	39995381,78221330,148262205,118578940,77920524,95929997	Gs,Gm,Gu,Pp,Pc,Da	6	GsGmGuPpPcDa
688	39998223,78221575,148266416,118581596,77917628,95929995	Gs,Gm,Gu,Pp,Pc,Da	6	GsGmGuPpPcDa
689	39996550,78223180,148264846,118579102,77917627,95929994	Gs,Gm,Gu,Pp,Pc,Da	6	GsGmGuPpPcDa
690	39995117,78221236,148262092,118578456,77917625,95929991	Gs,Gm,Gu,Pp,Pc,Da	6	GsGmGuPpPcDa
691	39995115,78221233,148262090,118578454,77917623,95929990	Gs,Gm,Gu,Pp,Pc,Da	6	GsGmGuPpPcDa
692	39995114,78221232,148262089,118578453,77917622,95929989	Gs,Gm,Gu,Pp,Pc,Da	6	GsGmGuPpPcDa
693	39995113,78221231,148262088,118578452,77917621,95929988	Gs,Gm,Gu,Pp,Pc,Da	6	GsGmGuPpPcDa
694	39995112,78221230,148262087,118578451,77917620,95929987	Gs,Gm,Gu,Pp,Pc,Da	6	GsGmGuPpPcDa
695	47525234,78221229,148262086,118578450,95929986	Gs,Gm,Gu,Pp,Da	5	GsGmGuPp--Da
696	39998556,78224745,148266440,118582023,77920734,95929983	Gs,Gm,Gu,Pp,Pc,Da	6	GsGmGuPpPcDa
697	39998555,78224744,148266439,118582022,77920733,95929982	Gs,Gm,Gu,Pp,Pc,Da	6	GsGmGuPpPcDa
698	39998554,78224743,148266438,118582021,77920732,95929981	Gs,Gm,Gu,Pp,Pc,Da	6	GsGmGuPpPcDa
699	39998553,78224742,148266437,118582020,77920731,95929980	Gs,Gm,Gu,Pp,Pc,Da	6	GsGmGuPpPcDa
700	39998552,78224741,148266436,118582019,77920730,95929979	Gs,Gm,Gu,Pp,Pc,Da	6	GsGmGuPpPcDa
701	39995217,78224603,148266266,118579022,77920729,95929978	Gs,Gm,Gu,Pp,Pc,Da	6	GsGmGuPpPcDa
702	39995218,78224602,148266267,118579023,77920728,95929977	Gs,Gm,Gu,Pp,Pc,Da	6	GsGmGuPpPcDa
703	78221290,148266170,118581376,77920717,95929969	Gm,Gu,Pp,Pc,Da	5	--GmGuPpPcDa
704	39995591,78224267,148266057,118579716,77920572,95929965	Gs,Gm,Gu,Pp,Pc,Da	6	GsGmGuPpPcDa
705	39995592,78224266,148266056,118581675,77920571,95929964	Gs,Gm,Gu,Pp,Pc,Da	6	GsGmGuPpPcDa
706	39995136,78224723,148262286,118581723,77920565,95929959	Gs,Gm,Gu,Pp,Pc,Da	6	GsGmGuPpPcDa
707	39997557,78223979,148262662,118581900,77918037,95929958	Gs,Gm,Gu,Pp,Pc,Da	6	GsGmGuPpPcDa
708	39996292,78223587,148265325,118581939,95929957	Gs,Gm,Gu,Pp,Da	5	GsGmGuPp--Da
709	39998248,78221487,148262897,118581759,77920595,95929949	Gs,Gm,Gu,Pp,Pc,Da	6	GsGmGuPpPcDa
710	39997102,78222213,148263899,118580652,77920596,95929948	Gs,Gm,Gu,Pp,Pc,Da	6	GsGmGuPpPcDa
711	39997002,78222481,148265730,118581467,77920265,95929947	Gs,Gm,Gu,Pp,Pc,Da	6	GsGmGuPpPcDa
712	39998170,78221622,148265996,118581700,77920266,95929946	Gs,Gm,Gu,Pp,Pc,Da	6	GsGmGuPpPcDa
713	39998171,78221621,148265998,118581701,77920267,95929945	Gs,Gm,Gu,Pp,Pc,Da	6	GsGmGuPpPcDa
714	39998175,78221620,148265999,118581702,77920268,95929944	Gs,Gm,Gu,Pp,Pc,Da	6	GsGmGuPpPcDa
715	39998206,78221584,148266406,118578822,77918258	Gs,Gm,Gu,Pp,Pc	5	GsGmGuPpPc--
716	39997795,78222258,148265565,118579328,77918536,95929928	Gs,Gm,Gu,Pp,Pc,Da	6	GsGmGuPpPcDa
717	39997794,78222259,148265566,118579965,77918289,95929927	Gs,Gm,Gu,Pp,Pc,Da	6	GsGmGuPpPcDa
718	39996241,78222398,148263175,118581710,77919942	Gs,Gm,Gu,Pp,Pc	5	GsGmGuPpPc--
719	39996240,78222397,148263174,118581711,77919943,95929911	Gs,Gm,Gu,Pp,Pc,Da	6	GsGmGuPpPcDa
720	39996239,78222396,148263173,118581712,77919944,95929910	Gs,Gm,Gu,Pp,Pc,Da	6	GsGmGuPpPcDa
721	39996238,78222395,148263172,118581713,77919945,95929909	Gs,Gm,Gu,Pp,Pc,Da	6	GsGmGuPpPcDa
722	39996234,78222392,148263169,118581717,77919948,95929906	Gs,Gm,Gu,Pp,Pc,Da	6	GsGmGuPpPcDa
723	39996233,78222391,148263168,118581718,77919949,95929905	Gs,Gm,Gu,Pp,Pc,Da	6	GsGmGuPpPcDa
724	39996232,78222390,148263167,118581719,77919950,95929904	Gs,Gm,Gu,Pp,Pc,Da	6	GsGmGuPpPcDa
725	39995980,78222389,148263439,118579201,77919952,95929903	Gs,Gm,Gu,Pp,Pc,Da	6	GsGmGuPpPcDa
726	39995973,78222383,148263434,77919953,95929900	Gs,Gm,Gu,Pc,Da	5	GsGmGu--PcDa
727	39995477,78224352,148264415,118581817,77918709,95929897	Gs,Gm,Gu,Pp,Pc,Da	6	GsGmGuPpPcDa
728	39998137,78221656,148266112,118581853,77918756,95929879	Gs,Gm,Gu,Pp,Pc,Da	6	GsGmGuPpPcDa
729	39998138,78221655,148266113,118581852,77918757,95929877	Gs,Gm,Gu,Pp,Pc,Da	6	GsGmGuPpPcDa
730	39998139,78221654,148266114,118581851,77918758,95929876	Gs,Gm,Gu,Pp,Pc,Da	6	GsGmGuPpPcDa
731	39998141,78221653,148266115,118581850,77918759,95929875	Gs,Gm,Gu,Pp,Pc,Da	6	GsGmGuPpPcDa
732	39998142,78221652,148266116,118581849,77918760,95929874	Gs,Gm,Gu,Pp,Pc,Da	6	GsGmGuPpPcDa
733	39998143,78221651,148266117,118581848,77918761,95929873	Gs,Gm,Gu,Pp,Pc,Da	6	GsGmGuPpPcDa
734	39998144,78221650,148266118,118581847,77918763,95929871	Gs,Gm,Gu,Pp,Pc,Da	6	GsGmGuPpPcDa
735	39998145,78221649,148266119,118581846,77918764,95929870	Gs,Gm,Gu,Pp,Pc,Da	6	GsGmGuPpPcDa
736	39998146,78221648,148266120,118581845,77918765,95929869	Gs,Gm,Gu,Pp,Pc,Da	6	GsGmGuPpPcDa
737	39998147,78221647,148266121,118581844,77918766,95929868	Gs,Gm,Gu,Pp,Pc,Da	6	GsGmGuPpPcDa
738	39995534,78224286,118581843,77918767,95929867	Gs,Gm,Pp,Pc,Da	5	GsGm--PpPcDa
739	39995533,78224287,148266207,118581842,77918768,95929866	Gs,Gm,Gu,Pp,Pc,Da	6	GsGmGuPpPcDa
740	39995532,78224288,148266208,118581841,77918769,95929865	Gs,Gm,Gu,Pp,Pc,Da	6	GsGmGuPpPcDa
741	39995531,78224289,148266209,118581840,77918770,95929864	Gs,Gm,Gu,Pp,Pc,Da	6	GsGmGuPpPcDa
742	39995530,78224291,148266211,118581838,77918772,95929862	Gs,Gm,Gu,Pp,Pc,Da	6	GsGmGuPpPcDa
743	39995529,78224292,148266212,118581837,77918773,95929861	Gs,Gm,Gu,Pp,Pc,Da	6	GsGmGuPpPcDa
744	39995528,78224293,148266213,118581836,77918774,95929860	Gs,Gm,Gu,Pp,Pc,Da	6	GsGmGuPpPcDa
745	39998119,78221681,148266090,118581870,77918775	Gs,Gm,Gu,Pp,Pc	5	GsGmGuPpPc--
746	39998118,78221682,148266089,118581871,77918776,95929858	Gs,Gm,Gu,Pp,Pc,Da	6	GsGmGuPpPcDa
747	39995524,78224298,148266217,118581832,77918790,95929855	Gs,Gm,Gu,Pp,Pc,Da	6	GsGmGuPpPcDa
748	39995523,78224299,148266218,118581831,77918791,95929854	Gs,Gm,Gu,Pp,Pc,Da	6	GsGmGuPpPcDa
749	39995521,78224301,148266220,118581829,77918793,95929852	Gs,Gm,Gu,Pp,Pc,Da	6	GsGmGuPpPcDa
750	39995520,78224302,148266221,118581828,77918794,95929851	Gs,Gm,Gu,Pp,Pc,Da	6	GsGmGuPpPcDa
751	39995519,78224303,148266222,118581827,77918795,95929850	Gs,Gm,Gu,Pp,Pc,Da	6	GsGmGuPpPcDa
752	39995518,78224304,148266223,118581826,77918796,95929849	Gs,Gm,Gu,Pp,Pc,Da	6	GsGmGuPpPcDa
753	39995517,78224305,148266224,118581825,77918797,95929848	Gs,Gm,Gu,Pp,Pc,Da	6	GsGmGuPpPcDa
754	39995516,78224306,148266225,118581824,77918798,95929847	Gs,Gm,Gu,Pp,Pc,Da	6	GsGmGuPpPcDa
755	39995515,78224307,148266226,118581823,77918799,95929846	Gs,Gm,Gu,Pp,Pc,Da	6	GsGmGuPpPcDa
756	39995514,78224308,148266227,118581822,77918800,95929845	Gs,Gm,Gu,Pp,Pc,Da	6	GsGmGuPpPcDa
757	39995405,78224457,148266430,118579314,77918801,95929844	Gs,Gm,Gu,Pp,Pc,Da	6	GsGmGuPpPcDa
758	39995403,78224459,148266432,118579316,77918806,95929840	Gs,Gm,Gu,Pp,Pc,Da	6	GsGmGuPpPcDa
759	39995511,78224311,148266230,118581819,77918809,95929837	Gs,Gm,Gu,Pp,Pc,Da	6	GsGmGuPpPcDa
760	39995513,78224309,148266228,118581821,77918811	Gs,Gm,Gu,Pp,Pc	5	GsGmGuPpPc--
761	39995427,78221336,148262750,118581600,77918994	Gs,Gm,Gu,Pp,Pc	5	GsGmGuPpPc--
762	39998101,78221687,148266198,118581212,77918102,95929827	Gs,Gm,Gu,Pp,Pc,Da	6	GsGmGuPpPcDa
763	39998100,78221688,148266197,118581213,77918101,95929826	Gs,Gm,Gu,Pp,Pc,Da	6	GsGmGuPpPcDa
764	39998099,78221689,148266196,118581214,77918100,95929824	Gs,Gm,Gu,Pp,Pc,Da	6	GsGmGuPpPcDa
765	39998083,78221706,148262126,118579308,77918099,95929823	Gs,Gm,Gu,Pp,Pc,Da	6	GsGmGuPpPcDa
766	39998081,78221707,148262127,118579307,77918098,95929822	Gs,Gm,Gu,Pp,Pc,Da	6	GsGmGuPpPcDa
767	39998088,78221699,148262119,118579725,77918090	Gs,Gm,Gu,Pp,Pc	5	GsGmGuPpPc--
768	39998085,78221704,148262124,118581632,77918088,95929812	Gs,Gm,Gu,Pp,Pc,Da	6	GsGmGuPpPcDa
769	39998084,78221705,148262125,118581631,77918087,95929811	Gs,Gm,Gu,Pp,Pc,Da	6	GsGmGuPpPcDa
770	39998375,78224426,148262441,118581774,77920652,95929808	Gs,Gm,Gu,Pp,Pc,Da	6	GsGmGuPpPcDa
771	39998097,78221691,148266194,118581295,77918096,95929807	Gs,Gm,Gu,Pp,Pc,Da	6	GsGmGuPpPcDa
772	39995903,118579762,77917777	Gs,Pp,Pc	3	Gs----PpPc--
773	39998341,78223955,148262925,118578564,77920303,95929779	Gs,Gm,Gu,Pp,Pc,Da	6	GsGmGuPpPcDa
774	39998216,148265548,148266384,118578556,77918702,95929754	Gs,Gu,Gu,Pp,Pc,Da	6	Gs--GuPpPcDa
775	39998150,78221644,148265688,118581394,77920589,95929751	Gs,Gm,Gu,Pp,Pc,Da	6	GsGmGuPpPcDa
776	39996310,78221477,148262346,118581321,77918218,95929748	Gs,Gm,Gu,Pp,Pc,Da	6	GsGmGuPpPcDa
777	39995686,78224137,148265692,118581462,77918213,95929742	Gs,Gm,Gu,Pp,Pc,Da	6	GsGmGuPpPcDa
778	39995685,78224138,148265693,118581463,77918212,95929741	Gs,Gm,Gu,Pp,Pc,Da	6	GsGmGuPpPcDa
779	39995684,78224139,148263002,118581288,77918211,95929740	Gs,Gm,Gu,Pp,Pc,Da	6	GsGmGuPpPcDa
780	39995703,78224110,78224122,148265669,95929694,95930922	Gs,Gm,Gm,Gu,Da,Da	6	GsGmGu----Da
781	39996517,78222720,148262705,118579705,77920495,95929676	Gs,Gm,Gu,Pp,Pc,Da	6	GsGmGuPpPcDa
782	39995296,78221448,148262332,118580764,77919756,95929659	Gs,Gm,Gu,Pp,Pc,Da	6	GsGmGuPpPcDa
783	39998072,148262848,118579891,118579960,77919983	Gs,Gu,Pp,Pp,Pc	5	Gs--GuPpPc--
784	39996795,78222840,148263949,118580809,77919103,95929640	Gs,Gm,Gu,Pp,Pc,Da	6	GsGmGuPpPcDa
785	39996847,78223042,148264199,118580203,77919151,95929630	Gs,Gm,Gu,Pp,Pc,Da	6	GsGmGuPpPcDa
786	39996685,78222793,148263955,118579396,77919152,95929629	Gs,Gm,Gu,Pp,Pc,Da	6	GsGmGuPpPcDa
787	39996686,78222794,148263956,118579397,77919153,95929628	Gs,Gm,Gu,Pp,Pc,Da	6	GsGmGuPpPcDa
788	39996687,78222795,148263957,118579398,77919154,95929627	Gs,Gm,Gu,Pp,Pc,Da	6	GsGmGuPpPcDa
789	39996688,78222796,148263958,118579399,77919155,95929626	Gs,Gm,Gu,Pp,Pc,Da	6	GsGmGuPpPcDa
790	39996689,78222797,148263959,118579400,77919157,95929625	Gs,Gm,Gu,Pp,Pc,Da	6	GsGmGuPpPcDa
791	39996690,78222798,148263960,118579401,77919158,95929624	Gs,Gm,Gu,Pp,Pc,Da	6	GsGmGuPpPcDa
792	39996691,78222799,148263961,118579402,77919159,95929623	Gs,Gm,Gu,Pp,Pc,Da	6	GsGmGuPpPcDa
793	39996692,78222800,148263962,118579403,77919160,95929622	Gs,Gm,Gu,Pp,Pc,Da	6	GsGmGuPpPcDa
794	39996693,78222801,148263963,118579404,77919161,95929621	Gs,Gm,Gu,Pp,Pc,Da	6	GsGmGuPpPcDa
795	39996694,78222802,148263964,118580533,77919162,95929620	Gs,Gm,Gu,Pp,Pc,Da	6	GsGmGuPpPcDa
796	39996695,78222803,148263965,118580532,77919163,95929619	Gs,Gm,Gu,Pp,Pc,Da	6	GsGmGuPpPcDa
797	39996696,78222805,148263967,118580209,77919164,95929617	Gs,Gm,Gu,Pp,Pc,Da	6	GsGmGuPpPcDa
798	39997915,78221880,148263217,118581859,77919686,95929612	Gs,Gm,Gu,Pp,Pc,Da	6	GsGmGuPpPcDa
799	39997895,78221894,148263276,118581887,77919687,95929611	Gs,Gm,Gu,Pp,Pc,Da	6	GsGmGuPpPcDa
800	39997893,78221900,148263279,118581862,77919688,95929606	Gs,Gm,Gu,Pp,Pc,Da	6	GsGmGuPpPcDa
801	39997914,78221882,148263246,118581867,77919693,95929601	Gs,Gm,Gu,Pp,Pc,Da	6	GsGmGuPpPcDa
802	39997913,78221883,148263247,118581868,77919694,95929600	Gs,Gm,Gu,Pp,Pc,Da	6	GsGmGuPpPcDa
803	39997912,78221884,148263248,118581869,77919695,95929599	Gs,Gm,Gu,Pp,Pc,Da	6	GsGmGuPpPcDa
804	39997898,78221891,148263273,118581890,77919696,95929598	Gs,Gm,Gu,Pp,Pc,Da	6	GsGmGuPpPcDa
805	39997897,78221892,148263274,118581889,77919697,95929597	Gs,Gm,Gu,Pp,Pc,Da	6	GsGmGuPpPcDa
806	39996276,78223602,148265287,118580902,77919033,95929580	Gs,Gm,Gu,Pp,Pc,Da	6	GsGmGuPpPcDa
807	39996698,78222806,148263929,118580159,77919034,95929579	Gs,Gm,Gu,Pp,Pc,Da	6	GsGmGuPpPcDa
808	39996699,78222807,148263930,118580160,77919035,95929578	Gs,Gm,Gu,Pp,Pc,Da	6	GsGmGuPpPcDa
809	39996700,78222808,148263931,118580161,77919036,95929577	Gs,Gm,Gu,Pp,Pc,Da	6	GsGmGuPpPcDa
810	39996701,78222809,148263932,118579939,77919037,95929576	Gs,Gm,Gu,Pp,Pc,Da	6	GsGmGuPpPcDa
811	39996702,78222810,148263933,118580163,77919038,95929575	Gs,Gm,Gu,Pp,Pc,Da	6	GsGmGuPpPcDa
812	39996703,78222811,148263934,118580164,77919039,95929574	Gs,Gm,Gu,Pp,Pc,Da	6	GsGmGuPpPcDa
813	39996704,78222812,148263935,118580165,77919040,95929573	Gs,Gm,Gu,Pp,Pc,Da	6	GsGmGuPpPcDa
814	39996705,78222813,148263936,118580166,77919041,95929572	Gs,Gm,Gu,Pp,Pc,Da	6	GsGmGuPpPcDa
815	39996706,78222814,148263937,118580167,77919042,95929571	Gs,Gm,Gu,Pp,Pc,Da	6	GsGmGuPpPcDa
816	39996707,78222815,148263938,118580168,77919043,95929570	Gs,Gm,Gu,Pp,Pc,Da	6	GsGmGuPpPcDa
817	39996786,78222831,148264239,118580021,77919044,95929569	Gs,Gm,Gu,Pp,Pc,Da	6	GsGmGuPpPcDa
818	39996787,78222832,148264238,118580020,77919045,95929568	Gs,Gm,Gu,Pp,Pc,Da	6	GsGmGuPpPcDa
819	39996788,78222833,148264237,118580019,77919046,95929567	Gs,Gm,Gu,Pp,Pc,Da	6	GsGmGuPpPcDa
820	39996789,78222834,148264236,118580018,77919047,95929566	Gs,Gm,Gu,Pp,Pc,Da	6	GsGmGuPpPcDa
821	39996790,78222835,148264235,118580074,77919048,95929565	Gs,Gm,Gu,Pp,Pc,Da	6	GsGmGuPpPcDa
822	39996791,78222836,148264234,118579724,77919049,95929564	Gs,Gm,Gu,Pp,Pc,Da	6	GsGmGuPpPcDa
823	39996792,78222837,148264233,118579723,77919050,95929563	Gs,Gm,Gu,Pp,Pc,Da	6	GsGmGuPpPcDa
824	39996793,78222838,148264232,118579722,77919052,95929562	Gs,Gm,Gu,Pp,Pc,Da	6	GsGmGuPpPcDa
825	39996335,78222958,148264333,118580964,77919104,95929561	Gs,Gm,Gu,Pp,Pc,Da	6	GsGmGuPpPcDa
826	39997707,78222078,148263784,118580214	Gs,Gm,Gu,Pp	4	GsGmGuPp----
827	39996819,78222866,148264176,118580206,77919242,95929553	Gs,Gm,Gu,Pp,Pc,Da	6	GsGmGuPpPcDa
828	39996820,78222867,148264177,118580205,77919241,95929552	Gs,Gm,Gu,Pp,Pc,Da	6	GsGmGuPpPcDa
829	39996345,78222968,148264545,118580606,77919239,95929551	Gs,Gm,Gu,Pp,Pc,Da	6	GsGmGuPpPcDa
830	39996346,78222969,148264544,118580607,77919238,95929550	Gs,Gm,Gu,Pp,Pc,Da	6	GsGmGuPpPcDa
831	39996365,78222973,148264540,118579618,77919236,95929549	Gs,Gm,Gu,Pp,Pc,Da	6	GsGmGuPpPcDa
832	39995564,78222908,148265616,118579350,77920248,95929533	Gs,Gm,Gu,Pp,Pc,Da	6	GsGmGuPpPcDa
833	39995349,78222901,148265630,118579353,77920245,95929530	Gs,Gm,Gu,Pp,Pc,Da	6	GsGmGuPpPcDa
834	39995355,78222895,148265637,118579358,77920244,95929524	Gs,Gm,Gu,Pp,Pc,Da	6	GsGmGuPpPcDa
835	39995353,78222897,148265634,118579359,77920243,95929523	Gs,Gm,Gu,Pp,Pc,Da	6	GsGmGuPpPcDa
836	39995352,78222898,148265633,118579360,77920242,95929522	Gs,Gm,Gu,Pp,Pc,Da	6	GsGmGuPpPcDa
837	39996841,78223036,148264193,118580200,77919165,95929514	Gs,Gm,Gu,Pp,Pc,Da	6	GsGmGuPpPcDa
838	39996840,78223035,148264192,118580199,77919166,95929513	Gs,Gm,Gu,Pp,Pc,Da	6	GsGmGuPpPcDa
839	39997097,78223258,148263829,118581369,77918910,95929511	Gs,Gm,Gu,Pp,Pc,Da	6	GsGmGuPpPcDa
840	39996268,78223606,118580646,77918912,95929509	Gs,Gm,Pp,Pc,Da	5	GsGm--PpPcDa
841	39996521,78222437,148264094,118579586,77918663,95929505	Gs,Gm,Gu,Pp,Pc,Da	6	GsGmGuPpPcDa
842	39997702,78222082,148263528,118579773,77919483,95929497	Gs,Gm,Gu,Pp,Pc,Da	6	GsGmGuPpPcDa
843	39997701,78222083,148263529,118579774,77919482,95929496	Gs,Gm,Gu,Pp,Pc,Da	6	GsGmGuPpPcDa
844	39997700,78222084,148263530,118579775,77919481,95929495	Gs,Gm,Gu,Pp,Pc,Da	6	GsGmGuPpPcDa
845	39997699,78222085,148263531,118579776,77919480,95929494	Gs,Gm,Gu,Pp,Pc,Da	6	GsGmGuPpPcDa
846	39997698,78222086,148263532,118579777,77919479,95929493	Gs,Gm,Gu,Pp,Pc,Da	6	GsGmGuPpPcDa
847	39997697,78222087,148263533,118579778,77919478,95929492	Gs,Gm,Gu,Pp,Pc,Da	6	GsGmGuPpPcDa
848	39996336,78222959,148264332,118580963,77919477,95929491	Gs,Gm,Gu,Pp,Pc,Da	6	GsGmGuPpPcDa
849	39997696,78222088,148263534,118579779,77919476,95929490	Gs,Gm,Gu,Pp,Pc,Da	6	GsGmGuPpPcDa
850	39996526,78222442,148264099,118580119,77919473,95929487	Gs,Gm,Gu,Pp,Pc,Da	6	GsGmGuPpPcDa
851	39996527,78222443,148264100,118581072,77919471,95929485	Gs,Gm,Gu,Pp,Pc,Da	6	GsGmGuPpPcDa
852	39996529,78222444,78223268,148264102,118581070,95929483	Gs,Gm,Gm,Gu,Pp,Da	6	GsGmGuPp--Da
853	39996130,78221930,148263513,118579175,77918622,95929480	Gs,Gm,Gu,Pp,Pc,Da	6	GsGmGuPpPcDa
854	39996131,78221931,148263514,118579176,77918623,95929479	Gs,Gm,Gu,Pp,Pc,Da	6	GsGmGuPpPcDa
855	39996419,78223658,148265763,118580423,77919579,95929474	Gs,Gm,Gu,Pp,Pc,Da	6	GsGmGuPpPcDa
856	39996024,78223743,148263327,118581418,77919635,95929472	Gs,Gm,Gu,Pp,Pc,Da	6	GsGmGuPpPcDa
857	39997587,148263898,118581218,95929470	Gs,Gu,Pp,Da	4	Gs--GuPp--Da
858	39996030,78223729,148265650,118581616,77919577,95929468	Gs,Gm,Gu,Pp,Pc,Da	6	GsGmGuPpPcDa
859	39996031,78223728,148265651,118581617,77919576,95929467	Gs,Gm,Gu,Pp,Pc,Da	6	GsGmGuPpPcDa
860	39997551,78223972,148262714,118581302,116878568,95929466	Gs,Gm,Gu,Pp,Pc,Da	6	GsGmGuPpPcDa
861	39996183,78221972,148263459,118580073,95929465	Gs,Gm,Gu,Pp,Da	5	GsGmGuPp--Da
862	39996894,78223083,148264306,118580726,77919626,95929460	Gs,Gm,Gu,Pp,Pc,Da	6	GsGmGuPpPcDa
863	39996893,78223082,148264305,118580725,77919625,95929459	Gs,Gm,Gu,Pp,Pc,Da	6	GsGmGuPpPcDa
864	39996212,78223882,148263643,118581645,77919619,95929457	Gs,Gm,Gu,Pp,Pc,Da	6	GsGmGuPpPcDa
865	39996213,78223881,148263644,118578868,77919618,95929456	Gs,Gm,Gu,Pp,Pc,Da	6	GsGmGuPpPcDa
866	39996214,78223880,148263645,118578872,77919617,95929455	Gs,Gm,Gu,Pp,Pc,Da	6	GsGmGuPpPcDa
867	39996216,148264976,118578874,77919616,95929453	Gs,Gu,Pp,Pc,Da	5	Gs--GuPpPcDa
868	39996219,78223875,148264973,118578876,77919613,95929451	Gs,Gm,Gu,Pp,Pc,Da	6	GsGmGuPpPcDa
869	39996220,78223874,148264972,118578877,77919612,95929450	Gs,Gm,Gu,Pp,Pc,Da	6	GsGmGuPpPcDa
870	39996221,78223873,148264971,118578878,77919611,95929449	Gs,Gm,Gu,Pp,Pc,Da	6	GsGmGuPpPcDa
871	39996223,78223872,148264969,118578880,77919610,95929448	Gs,Gm,Gu,Pp,Pc,Da	6	GsGmGuPpPcDa
872	39996224,78223871,148264968,118578881,77919609,95929447	Gs,Gm,Gu,Pp,Pc,Da	6	GsGmGuPpPcDa
873	39996225,78223870,148264967,118578537,77919608,95929446	Gs,Gm,Gu,Pp,Pc,Da	6	GsGmGuPpPcDa
874	39996226,78223869,148264966,118578536,77919607,95929445	Gs,Gm,Gu,Pp,Pc,Da	6	GsGmGuPpPcDa
875	39996227,78223868,148264965,118578531,77919606,95929444	Gs,Gm,Gu,Pp,Pc,Da	6	GsGmGuPpPcDa
876	39996228,78223867,148264964,118578530,77919605,95929443	Gs,Gm,Gu,Pp,Pc,Da	6	GsGmGuPpPcDa
877	39997333,78223527,148265187,118580812,77918892,95929441	Gs,Gm,Gu,Pp,Pc,Da	6	GsGmGuPpPcDa
878	39998053,78221733,148265347,118579883,77918389,95929437	Gs,Gm,Gu,Pp,Pc,Da	6	GsGmGuPpPcDa
879	148262853,118579666,118580493,77918069,95929435	Gu,Pp,Pp,Pc,Da	5	----GuPpPcDa
880	39996231,78222032,148264953,118579609,77919556,95929432	Gs,Gm,Gu,Pp,Pc,Da	6	GsGmGuPpPcDa
881	39997523,78222036,148264946,118579764,77919553,95929431	Gs,Gm,Gu,Pp,Pc,Da	6	GsGmGuPpPcDa
882	39997388,78223577,148263800,77919062,95929430	Gs,Gm,Gu,Pc,Da	5	GsGmGu--PcDa
883	78222936,148263505,77918742	Gm,Gu,Pc	3	--GmGu--Pc--
884	39997384,78223575,148263837,118580076,77918834,95929414	Gs,Gm,Gu,Pp,Pc,Da	6	GsGmGuPpPcDa
885	39997383,78223574,148263838,118580449,77918836,95929412	Gs,Gm,Gu,Pp,Pc,Da	6	GsGmGuPpPcDa
886	39997382,78223573,148263839,118580450,116878499,95929411	Gs,Gm,Gu,Pp,Pc,Da	6	GsGmGuPpPcDa
887	39997380,78223571,148263841,118580452,77918839,95929410	Gs,Gm,Gu,Pp,Pc,Da	6	GsGmGuPpPcDa
888	39997379,78223570,148263842,118580453,77918840,95929409	Gs,Gm,Gu,Pp,Pc,Da	6	GsGmGuPpPcDa
889	39997376,78223569,148263843,118580454,77918851,95929408	Gs,Gm,Gu,Pp,Pc,Da	6	GsGmGuPpPcDa
890	39997369,78223563,148265268,118581419,77918852,95929407	Gs,Gm,Gu,Pp,Pc,Da	6	GsGmGuPpPcDa
891	39997368,78223562,148265267,118581420,77918853,95929406	Gs,Gm,Gu,Pp,Pc,Da	6	GsGmGuPpPcDa
892	39997367,78223561,148265266,118581421,77918854,95929405	Gs,Gm,Gu,Pp,Pc,Da	6	GsGmGuPpPcDa
893	39997366,78223560,148265265,118581422,77918855,95929404	Gs,Gm,Gu,Pp,Pc,Da	6	GsGmGuPpPcDa
894	39997365,78223559,148265264,118581423,77918856,95929403	Gs,Gm,Gu,Pp,Pc,Da	6	GsGmGuPpPcDa
895	39997364,78223558,148265263,118581424,77918857,95929402	Gs,Gm,Gu,Pp,Pc,Da	6	GsGmGuPpPcDa
896	39997363,78223557,148265262,118581425,77918858,95929401	Gs,Gm,Gu,Pp,Pc,Da	6	GsGmGuPpPcDa
897	39997362,78223556,148265261,118581426,77918859,95929400	Gs,Gm,Gu,Pp,Pc,Da	6	GsGmGuPpPcDa
898	39997359,78223553,148265260,118581429,77918862,95929399	Gs,Gm,Gu,Pp,Pc,Da	6	GsGmGuPpPcDa
899	39997358,78223552,148265259,118581430,77918863,95929398	Gs,Gm,Gu,Pp,Pc,Da	6	GsGmGuPpPcDa
900	39997357,78223551,148265257,77918864,95929396	Gs,Gm,Gu,Pc,Da	5	GsGmGu--PcDa
901	39997356,78223550,148265256,118581433,77918865,95929395	Gs,Gm,Gu,Pp,Pc,Da	6	GsGmGuPpPcDa
902	39996611,78223211,118579207,118581159,95929390	Gs,Gm,Pp,Pp,Da	5	GsGm--Pp--Da
903	39997339,78223533,148264642,118581806,77919068	Gs,Gm,Gu,Pp,Pc	5	GsGmGuPpPc--
904	39997355,78223549,148265255,118581434,95929385	Gs,Gm,Gu,Pp,Da	5	GsGmGuPp--Da
905	39997185,78222140,148264904,118581991,77918874,95929382	Gs,Gm,Gu,Pp,Pc,Da	6	GsGmGuPpPcDa
906	39997181,78222144,148264902,118580960,77920188	Gs,Gm,Gu,Pp,Pc	5	GsGmGuPpPc--
907	39997462,78223676,148265299,118580514,77920186	Gs,Gm,Gu,Pp,Pc	5	GsGmGuPpPc--
908	39997183,78222142,148265239,118581990,77918886,95929366	Gs,Gm,Gu,Pp,Pc,Da	6	GsGmGuPpPcDa
909	39997071,78223536,148263762,148266097,95929352	Gs,Gm,Gu,Gu,Da	5	GsGmGu----Da
910	39996267,78223607,148264944,118580647,77919907,95929346	Gs,Gm,Gu,Pp,Pc,Da	6	GsGmGuPpPcDa
911	39995588,78224272,148263012,118578775,95929342	Gs,Gm,Gu,Pp,Da	5	GsGmGuPp--Da
912	39996158,78221947,148262772,118578755,77918235,95929341	Gs,Gm,Gu,Pp,Pc,Da	6	GsGmGuPpPcDa
913	39995600,78224235,148266023,118578727,77918237,95929339	Gs,Gm,Gu,Pp,Pc,Da	6	GsGmGuPpPcDa
914	39995608,78224207,148266018,118581055,77919977,95929334	Gs,Gm,Gu,Pp,Pc,Da	6	GsGmGuPpPcDa
915	39996421,78223657,148262167,148265761,118577251,95929327	Gs,Gm,Gu,Gu,Pp,Da	6	GsGmGuPp--Da
916	39996422,78223656,148262168,148265760,118577252,95929326	Gs,Gm,Gu,Gu,Pp,Da	6	GsGmGuPp--Da
917	39996501,78222404,148265442,118580659,77920304	Gs,Gm,Gu,Pp,Pc	5	GsGmGuPpPc--
918	39996862,78223140,148264228,118580376,77918125,95929317	Gs,Gm,Gu,Pp,Pc,Da	6	GsGmGuPpPcDa
919	39995327,78224031,148263312,148263412	Gs,Gm,Gu,Gu	4	GsGmGu------
920	39995146,78224713,148262368,118580933,77919998,95929312	Gs,Gm,Gu,Pp,Pc,Da	6	GsGmGuPpPcDa
921	39997714,78222071,148263777,118580221,77919491,95929301	Gs,Gm,Gu,Pp,Pc,Da	6	GsGmGuPpPcDa
922	39997713,78222072,148263778,118580220,77919490,95929300	Gs,Gm,Gu,Pp,Pc,Da	6	GsGmGuPpPcDa
923	39997712,78222073,148263779,118580219,77919489,95929299	Gs,Gm,Gu,Pp,Pc,Da	6	GsGmGuPpPcDa
924	39997711,78222074,148263780,118580218,77919488,95929298	Gs,Gm,Gu,Pp,Pc,Da	6	GsGmGuPpPcDa
925	39997710,78222075,148263781,118580217,77919487,95929297	Gs,Gm,Gu,Pp,Pc,Da	6	GsGmGuPpPcDa
926	39997708,78222077,148263783,118580215,77919486,95929295	Gs,Gm,Gu,Pp,Pc,Da	6	GsGmGuPpPcDa
927	39996163,78221952,148265378,118579479,77919484,95929294	Gs,Gm,Gu,Pp,Pc,Da	6	GsGmGuPpPcDa
928	39996532,78222447,148264105,118581067,77919468,95929293	Gs,Gm,Gu,Pp,Pc,Da	6	GsGmGuPpPcDa
929	39996533,78222448,148264106,118581066,77919466,95929291	Gs,Gm,Gu,Pp,Pc,Da	6	GsGmGuPpPcDa
930	39996534,78222449,148264107,118580430,77919465,95929290	Gs,Gm,Gu,Pp,Pc,Da	6	GsGmGuPpPcDa
931	39996302,78222320,148264978,118579188,77920263,95929284	Gs,Gm,Gu,Pp,Pc,Da	6	GsGmGuPpPcDa
932	39997658,78222097,148263551,118579801,77919449,95929283	Gs,Gm,Gu,Pp,Pc,Da	6	GsGmGuPpPcDa
933	39997892,78221901,148263280,118581863,77919702,95929282	Gs,Gm,Gu,Pp,Pc,Da	6	GsGmGuPpPcDa
934	39996040,78221912,148265392,118581866,77919705,95929280	Gs,Gm,Gu,Pp,Pc,Da	6	GsGmGuPpPcDa
935	39997891,78221902,148263281,118581864,77919707,95929279	Gs,Gm,Gu,Pp,Pc,Da	6	GsGmGuPpPcDa
936	39995338,78221482,148262357,118581316,77920260,95929276	Gs,Gm,Gu,Pp,Pc,Da	6	GsGmGuPpPcDa
937	39995281,78221459,148264888,118580491,77920154,95929275	Gs,Gm,Gu,Pp,Pc,Da	6	GsGmGuPpPcDa
938	39996005,78223769,148262102,118581315	Gs,Gm,Gu,Pp	4	GsGmGuPp----
939	39995776,78224035,148262720,95929241,95931078,95931079	Gs,Gm,Gu,Da,Da,Da	6	GsGmGu----Da
940	39995286,78222940,148263712,77918425,95929228	Gs,Gm,Gu,Pc,Da	5	GsGmGu--PcDa
941	39997916,78221879,148263218,118581309,77917886,95929227	Gs,Gm,Gu,Pp,Pc,Da	6	GsGmGuPpPcDa
942	39997780,78221877,78224650,148263220,118581310,95929226	Gs,Gm,Gm,Gu,Pp,Da	6	GsGmGuPp--Da
943	39997918,78221875,148263222,118581312,95929224	Gs,Gm,Gu,Pp,Da	5	GsGmGuPp--Da
944	39996805,78222851,148264135,118581936,77919426,95929214	Gs,Gm,Gu,Pp,Pc,Da	6	GsGmGuPpPcDa
945	39996806,78222852,148264136,118581935,77919425,95929213	Gs,Gm,Gu,Pp,Pc,Da	6	GsGmGuPpPcDa
946	39996808,78222854,148264138,118581809,77919423,95929212	Gs,Gm,Gu,Pp,Pc,Da	6	GsGmGuPpPcDa
947	39996809,78222855,148264140,118579742,77919420,95929210	Gs,Gm,Gu,Pp,Pc,Da	6	GsGmGuPpPcDa
948	39997035,78223196,148264859,118580899,77919885,95929182	Gs,Gm,Gu,Pp,Pc,Da	6	GsGmGuPpPcDa
949	39998351,78224409,148262373,118581416,77920159,95929174	Gs,Gm,Gu,Pp,Pc,Da	6	GsGmGuPpPcDa
950	39996428,78222986,148263926,118580930,77919208,95929154	Gs,Gm,Gu,Pp,Pc,Da	6	GsGmGuPpPcDa
951	39996380,78222985,148263923,118580934,77919209,95929153	Gs,Gm,Gu,Pp,Pc,Da	6	GsGmGuPpPcDa
952	39996379,78222984,148263922,118580935,77919210,95929152	Gs,Gm,Gu,Pp,Pc,Da	6	GsGmGuPpPcDa
953	39996375,78222980,148263915,118580939,77919212,95929150	Gs,Gm,Gu,Pp,Pc,Da	6	GsGmGuPpPcDa
954	39996374,78222979,148263914,118580940,77919213,95929149	Gs,Gm,Gu,Pp,Pc,Da	6	GsGmGuPpPcDa
955	39996373,78222978,148263913,118580941,77919214,95929148	Gs,Gm,Gu,Pp,Pc,Da	6	GsGmGuPpPcDa
956	39996372,78222977,148263912,118580942,77919215,95929147	Gs,Gm,Gu,Pp,Pc,Da	6	GsGmGuPpPcDa
957	78222421,118582007,95929141	Gm,Pp,Da	3	--Gm--Pp--Da
958	39996535,78222450,148264109,118580429,77919463,95929138	Gs,Gm,Gu,Pp,Pc,Da	6	GsGmGuPpPcDa
959	39996917,78222640,148264428,118579214,77919115,95929137	Gs,Gm,Gu,Pp,Pc,Da	6	GsGmGuPpPcDa
960	39996918,78222639,148264429,118579574,77919114,95929136	Gs,Gm,Gu,Pp,Pc,Da	6	GsGmGuPpPcDa
961	39996919,78222638,148264430,118579771,77919113,95929135	Gs,Gm,Gu,Pp,Pc,Da	6	GsGmGuPpPcDa
962	39996920,78222637,148264431,118579495,77919112,95929134	Gs,Gm,Gu,Pp,Pc,Da	6	GsGmGuPpPcDa
963	39996921,78222636,148264432,118579497,77919111,95929133	Gs,Gm,Gu,Pp,Pc,Da	6	GsGmGuPpPcDa
964	39996368,78222975,148264548,118580746,77919217,95929131	Gs,Gm,Gu,Pp,Pc,Da	6	GsGmGuPpPcDa
965	39995542,78224592,148266282,118579504,77920359,95929128	Gs,Gm,Gu,Pp,Pc,Da	6	GsGmGuPpPcDa
966	39998457,78221287,148266173,118581374,77917721,95929124	Gs,Gm,Gu,Pp,Pc,Da	6	GsGmGuPpPcDa
967	39998456,78221286,148266174,118578461,77917720,95929123	Gs,Gm,Gu,Pp,Pc,Da	6	GsGmGuPpPcDa
968	39998455,78221285,148266177,118580145,77917719,95929122	Gs,Gm,Gu,Pp,Pc,Da	6	GsGmGuPpPcDa
969	39998454,78221284,148266184,118578479,77917718,95929121	Gs,Gm,Gu,Pp,Pc,Da	6	GsGmGuPpPcDa
970	39998352,78224410,148262374,118581885,77917717,95929119	Gs,Gm,Gu,Pp,Pc,Da	6	GsGmGuPpPcDa
971	39996203,78223890,148263634,118581557,77918268,95929116	Gs,Gm,Gu,Pp,Pc,Da	6	GsGmGuPpPcDa
972	39995573,78221326,148262424,118581703,77918165,95929113	Gs,Gm,Gu,Pp,Pc,Da	6	GsGmGuPpPcDa
973	39995185,78224706,148265972,118581601,77920535,95929112	Gs,Gm,Gu,Pp,Pc,Da	6	GsGmGuPpPcDa
974	39995192,78224626,148262953,118581598,77920539,95929106	Gs,Gm,Gu,Pp,Pc,Da	6	GsGmGuPpPcDa
975	39995193,78224625,148262954,118581597,77920540,95929105	Gs,Gm,Gu,Pp,Pc,Da	6	GsGmGuPpPcDa
976	39995194,78224624,148262955,118578723,77920541,95929104	Gs,Gm,Gu,Pp,Pc,Da	6	GsGmGuPpPcDa
977	39997168,78222156,148264890,118581339,77920542,95929101	Gs,Gm,Gu,Pp,Pc,Da	6	GsGmGuPpPcDa
978	39995475,78224354,148266129,118579048,77920550,95929100	Gs,Gm,Gu,Pp,Pc,Da	6	GsGmGuPpPcDa
979	39996251,78223620,148265020,118580035,95929081,95930459	Gs,Gm,Gu,Pp,Da,Da	6	GsGmGuPp--Da
980	39997632,78222124,148263056,118581018,77919692	Gs,Gm,Gu,Pp,Pc	5	GsGmGuPpPc--
981	39997636,78222119,148263052,118581234,77918012,95929077	Gs,Gm,Gu,Pp,Pc,Da	6	GsGmGuPpPcDa
982	39997290,148265150,118579617,77918016,95929072	Gs,Gu,Pp,Pc,Da	5	Gs--GuPpPcDa
983	39997639,78222116,148265705,118581657,77918018,95929070	Gs,Gm,Gu,Pp,Pc,Da	6	GsGmGuPpPcDa
984	39997640,78222115,148265706,118581656,77918019,95929069	Gs,Gm,Gu,Pp,Pc,Da	6	GsGmGuPpPcDa
985	39997642,78222113,148265708,118578966,77918020,95929068	Gs,Gm,Gu,Pp,Pc,Da	6	GsGmGuPpPcDa
986	39997644,78222111,148265709,118578967,77918021,95929067	Gs,Gm,Gu,Pp,Pc,Da	6	GsGmGuPpPcDa
987	39997645,78222110,148265710,118578968,77918023,95929065	Gs,Gm,Gu,Pp,Pc,Da	6	GsGmGuPpPcDa
988	39997646,78222109,148265711,118578969,77918024,95929064	Gs,Gm,Gu,Pp,Pc,Da	6	GsGmGuPpPcDa
989	39997651,78222108,148265713,118578971,77918026,95929062	Gs,Gm,Gu,Pp,Pc,Da	6	GsGmGuPpPcDa
990	39996146,78221934,148265331,118580840,77918030,95929061	Gs,Gm,Gu,Pp,Pc,Da	6	GsGmGuPpPcDa
991	39996531,78222446,148264104,118581068,77919469,95929043	Gs,Gm,Gu,Pp,Pc,Da	6	GsGmGuPpPcDa
992	39996430,78222987,148264277,118581772,77918942,95929026	Gs,Gm,Gu,Pp,Pc,Da	6	GsGmGuPpPcDa
993	39995877,78222024,118579543,118580629,95929023	Gs,Gm,Pp,Pp,Da	5	GsGm--Pp--Da
994	39998198,78221597,148266076,118581063,77920286,95929016	Gs,Gm,Gu,Pp,Pc,Da	6	GsGmGuPpPcDa
995	39998197,78221598,148266075,118581062,77920285,95929015	Gs,Gm,Gu,Pp,Pc,Da	6	GsGmGuPpPcDa
996	39998196,78221599,148266074,118581061,77920284,95929014	Gs,Gm,Gu,Pp,Pc,Da	6	GsGmGuPpPcDa
997	39998194,78221601,148266072,118581059,77920283,95929013	Gs,Gm,Gu,Pp,Pc,Da	6	GsGmGuPpPcDa
998	39998193,78221602,148266071,118581410,77920282,95929012	Gs,Gm,Gu,Pp,Pc,Da	6	GsGmGuPpPcDa
999	39998192,78221603,148266070,118581449,77920281,95929011	Gs,Gm,Gu,Pp,Pc,Da	6	GsGmGuPpPcDa
1000	39998191,78221604,148266069,118581448,77920280,95929010	Gs,Gm,Gu,Pp,Pc,Da	6	GsGmGuPpPcDa
1001	39998190,78221605,148266068,118581447,77920279,95929009	Gs,Gm,Gu,Pp,Pc,Da	6	GsGmGuPpPcDa
1002	39998188,78221607,148266067,118581445,77920278,95929008	Gs,Gm,Gu,Pp,Pc,Da	6	GsGmGuPpPcDa
1003	39998187,78221608,148266066,118581460,77920277,95929007	Gs,Gm,Gu,Pp,Pc,Da	6	GsGmGuPpPcDa
1004	39998186,78221609,148266065,118581459,77920276,95929006	Gs,Gm,Gu,Pp,Pc,Da	6	GsGmGuPpPcDa
1005	39998185,78221610,148266064,118581458,77920275,95929005	Gs,Gm,Gu,Pp,Pc,Da	6	GsGmGuPpPcDa
1006	39998184,78221611,148266063,118581457,77920274	Gs,Gm,Gu,Pp,Pc	5	GsGmGuPpPc--
1007	39998181,78221614,148266060,118581454,77920272,95929002	Gs,Gm,Gu,Pp,Pc,Da	6	GsGmGuPpPcDa
1008	39995654,78224167,148263008,118581340,95929001	Gs,Gm,Gu,Pp,Da	5	GsGmGuPp--Da
1009	39998180,78221615,148266059,118581453,77920270,95929000	Gs,Gm,Gu,Pp,Pc,Da	6	GsGmGuPpPcDa
1010	39998179,78221616,148266058,118581452,77920269,95928999	Gs,Gm,Gu,Pp,Pc,Da	6	GsGmGuPpPcDa
1011	39996479,78222925,78223278,148265080,118578542,95928957	Gs,Gm,Gm,Gu,Pp,Da	6	GsGmGuPp--Da
1012	39998028,78221755,148262530,148262536,95928941,95931042	Gs,Gm,Gu,Gu,Da,Da	6	GsGmGu----Da
1013	39998027,78221756,148262531,148262537,95928940,95931043	Gs,Gm,Gu,Gu,Da,Da	6	GsGmGu----Da
1014	39998368,78224419,148262448,118581649,77918168,95928939	Gs,Gm,Gu,Pp,Pc,Da	6	GsGmGuPpPcDa
1015	39996851,78223045,118580183,77920083,95928933	Gs,Gm,Pp,Pc,Da	5	GsGm--PpPcDa
1016	39996852,78223046,148264203,118580184,77920084,95928932	Gs,Gm,Gu,Pp,Pc,Da	6	GsGmGuPpPcDa
1017	39996586,78222599,148264728,77917712,95928928,95930041	Gs,Gm,Gu,Pc,Da,Da	6	GsGmGu--PcDa
1018	39995238,78224527,148262788,118581899,77918285,95928919	Gs,Gm,Gu,Pp,Pc,Da	6	GsGmGuPpPcDa
1019	39998467,78221298,148266331,118578950,77919765,95928918	Gs,Gm,Gu,Pp,Pc,Da	6	GsGmGuPpPcDa
1020	39998468,78221299,148266332,118578949,77919764,95928917	Gs,Gm,Gu,Pp,Pc,Da	6	GsGmGuPpPcDa
1021	39996929,78223164,148264297,118580112,77919250,95928913	Gs,Gm,Gu,Pp,Pc,Da	6	GsGmGuPpPcDa
1022	39996321,78222945,148264346,118581884,77919249,95928912	Gs,Gm,Gu,Pp,Pc,Da	6	GsGmGuPpPcDa
1023	39995797,78224002,148262426,118579615,77919081,95928910	Gs,Gm,Gu,Pp,Pc,Da	6	GsGmGuPpPcDa
1024	39996928,78223163,148264534,118580154,77918928,95928908	Gs,Gm,Gu,Pp,Pc,Da	6	GsGmGuPpPcDa
1025	39996927,78223162,148264533,118580155,77918927,95928907	Gs,Gm,Gu,Pp,Pc,Da	6	GsGmGuPpPcDa
1026	39996926,78223161,148264532,118580156,77918926,95928906	Gs,Gm,Gu,Pp,Pc,Da	6	GsGmGuPpPcDa
1027	39996925,78223160,148264531,118579264,77918925,95928905	Gs,Gm,Gu,Pp,Pc,Da	6	GsGmGuPpPcDa
1028	39998042,78221744,78223106,148265892,95928882,95930517	Gs,Gm,Gm,Gu,Da,Da	6	GsGmGu----Da
1029	39995606,78224205,148262483,118577366,77919918,95928829	Gs,Gm,Gu,Pp,Pc,Da	6	GsGmGuPpPcDa
1030	39997373,78223566,148265469,118581613,77918916,95928813	Gs,Gm,Gu,Pp,Pc,Da	6	GsGmGuPpPcDa
1031	39997555,78223975,148262717,118581183,77919575,95928810	Gs,Gm,Gu,Pp,Pc,Da	6	GsGmGuPpPcDa
1032	39998178,78221617,148262985,118581057,77918677,95928806	Gs,Gm,Gu,Pp,Pc,Da	6	GsGmGuPpPcDa
1033	39996290,78223588,148263699,118580602,77918678,95928805	Gs,Gm,Gu,Pp,Pc,Da	6	GsGmGuPpPcDa
1034	39995637,78224186,148265928,118581638,77920663	Gs,Gm,Gu,Pp,Pc	5	GsGmGuPpPc--
1035	39995468,78221563,118578882,77918162,77919971,95928801	Gs,Gm,Pp,Pc,Pc,Da	6	GsGm--PpPcDa
1036	39996751,78223128,148264424,118580196,77918632,95928791	Gs,Gm,Gu,Pp,Pc,Da	6	GsGmGuPpPcDa
1037	39996864,78223142,148264230,118580818,77919267,95928787	Gs,Gm,Gu,Pp,Pc,Da	6	GsGmGuPpPcDa
1038	39996866,78223055,148263947,118580820,77919269,95928785	Gs,Gm,Gu,Pp,Pc,Da	6	GsGmGuPpPcDa
1039	39996868,78223057,148263945,118580822,77919271,95928784	Gs,Gm,Gu,Pp,Pc,Da	6	GsGmGuPpPcDa
1040	39996871,78223060,148263992,118580823,77919272,95928783	Gs,Gm,Gu,Pp,Pc,Da	6	GsGmGuPpPcDa
1041	39996872,78223061,148263991,118580824,77919273,95928782	Gs,Gm,Gu,Pp,Pc,Da	6	GsGmGuPpPcDa
1042	39996873,78223062,148263990,118580825,77919274,95928781	Gs,Gm,Gu,Pp,Pc,Da	6	GsGmGuPpPcDa
1043	39996874,78223063,148263989,118580826,95928780	Gs,Gm,Gu,Pp,Da	5	GsGmGuPp--Da
1044	39996785,78222829,148264586,118579715,77919758,95928779	Gs,Gm,Gu,Pp,Pc,Da	6	GsGmGuPpPcDa
1045	39997374,78223567,148263846,118580458,77919747,95928778	Gs,Gm,Gu,Pp,Pc,Da	6	GsGmGuPpPcDa
1046	39996585,78222598,148264740,118579602,77919746,95928777	Gs,Gm,Gu,Pp,Pc,Da	6	GsGmGuPpPcDa
1047	39996587,78222600,148264727,118580929,77919745,95928776	Gs,Gm,Gu,Pp,Pc,Da	6	GsGmGuPpPcDa
1048	39996591,78222605,148264723,118580926,77919743,95928774	Gs,Gm,Gu,Pp,Pc,Da	6	GsGmGuPpPcDa
1049	39997141,78222179,148263857,118579418,77919733,95928764	Gs,Gm,Gu,Pp,Pc,Da	6	GsGmGuPpPcDa
1050	39997130,78222191,148263867,118579427,116878577,95928763	Gs,Gm,Gu,Pp,Pc,Da	6	GsGmGuPpPcDa
1051	39997129,78222192,148263868,118579428,77919731,95928762	Gs,Gm,Gu,Pp,Pc,Da	6	GsGmGuPpPcDa
1052	39997128,78222193,148263869,118579429,77919730,95928761	Gs,Gm,Gu,Pp,Pc,Da	6	GsGmGuPpPcDa
1053	39997127,78222194,148263870,118579430,77919729,95928760	Gs,Gm,Gu,Pp,Pc,Da	6	GsGmGuPpPcDa
1054	39997126,78222195,148263871,118579431,77919728,95928759	Gs,Gm,Gu,Pp,Pc,Da	6	GsGmGuPpPcDa
1055	39997124,78222197,148263876,118580776,77919768,95928758	Gs,Gm,Gu,Pp,Pc,Da	6	GsGmGuPpPcDa
1056	39997123,78222198,148263877,118580443,77919726,95928757	Gs,Gm,Gu,Pp,Pc,Da	6	GsGmGuPpPcDa
1057	39997121,78222200,148263879,118580441,77919724,95928755	Gs,Gm,Gu,Pp,Pc,Da	6	GsGmGuPpPcDa
1058	39997120,78222201,148263880,118580775,77919772,95928754	Gs,Gm,Gu,Pp,Pc,Da	6	GsGmGuPpPcDa
1059	39997119,78222202,148263881,118580440,77919723,95928753	Gs,Gm,Gu,Pp,Pc,Da	6	GsGmGuPpPcDa
1060	39997118,78222203,148263882,118580439,77919722,95928752	Gs,Gm,Gu,Pp,Pc,Da	6	GsGmGuPpPcDa
1061	39997117,78222204,148263883,118580438,77919721,95928751	Gs,Gm,Gu,Pp,Pc,Da	6	GsGmGuPpPcDa
1062	39997115,78222206,148263885,118580435,77919719,95928750	Gs,Gm,Gu,Pp,Pc,Da	6	GsGmGuPpPcDa
1063	39996423,78223655,148265759,118580422,77919550,95928733	Gs,Gm,Gu,Pp,Pc,Da	6	GsGmGuPpPcDa
1064	39996481,78223648,148265041,118579210,77919548,95928732	Gs,Gm,Gu,Pp,Pc,Da	6	GsGmGuPpPcDa
1065	39996994,78222489,148265019,118580036,77919542,95928731	Gs,Gm,Gu,Pp,Pc,Da	6	GsGmGuPpPcDa
1066	39996993,78222490,148265018,118580037,77919541,95928730	Gs,Gm,Gu,Pp,Pc,Da	6	GsGmGuPpPcDa
1067	39996992,78222491,148265017,118580038,77919540,95928729	Gs,Gm,Gu,Pp,Pc,Da	6	GsGmGuPpPcDa
1068	39996991,78222492,148265016,118579405,77919539,95928728	Gs,Gm,Gu,Pp,Pc,Da	6	GsGmGuPpPcDa
1069	39996990,78222493,148265015,118579406,77919538,95928727	Gs,Gm,Gu,Pp,Pc,Da	6	GsGmGuPpPcDa
1070	39996988,78222494,148265014,118579407,77919537,95928726	Gs,Gm,Gu,Pp,Pc,Da	6	GsGmGuPpPcDa
1071	39996987,78222495,148265013,118579408,77919536,95928725	Gs,Gm,Gu,Pp,Pc,Da	6	GsGmGuPpPcDa
1072	39996986,78222496,148265012,118579409,77919535,95928724	Gs,Gm,Gu,Pp,Pc,Da	6	GsGmGuPpPcDa
1073	39996984,78222498,148265010,118579411,77919533,95928723	Gs,Gm,Gu,Pp,Pc,Da	6	GsGmGuPpPcDa
1074	39996982,78222500,148265007,118579413,77919531,95928720	Gs,Gm,Gu,Pp,Pc,Da	6	GsGmGuPpPcDa
1075	39996981,78222501,148265006,118579414,77919530,95928719	Gs,Gm,Gu,Pp,Pc,Da	6	GsGmGuPpPcDa
1076	39996980,78222502,148265005,118579416,77919526,95928715	Gs,Gm,Gu,Pp,Pc,Da	6	GsGmGuPpPcDa
1077	39996979,78222503,148265004,118579417,77919525,95928714	Gs,Gm,Gu,Pp,Pc,Da	6	GsGmGuPpPcDa
1078	39996978,78222504,148263400,118578492,77919524,95928713	Gs,Gm,Gu,Pp,Pc,Da	6	GsGmGuPpPcDa
1079	39996973,78222508,148265044,118578489,77919520,95928711	Gs,Gm,Gu,Pp,Pc,Da	6	GsGmGuPpPcDa
1080	39997021,78222462,148265755,118580062,77919519,95928710	Gs,Gm,Gu,Pp,Pc,Da	6	GsGmGuPpPcDa
1081	39997020,78222463,148265754,118580061,77919518,95928709	Gs,Gm,Gu,Pp,Pc,Da	6	GsGmGuPpPcDa
1082	39997019,78222464,148265753,118580460,77919517,95928708	Gs,Gm,Gu,Pp,Pc,Da	6	GsGmGuPpPcDa
1083	39997018,78222465,148265752,118580461,77919516,95928707	Gs,Gm,Gu,Pp,Pc,Da	6	GsGmGuPpPcDa
1084	39997017,78222466,148265751,118580462,77919515,95928706	Gs,Gm,Gu,Pp,Pc,Da	6	GsGmGuPpPcDa
1085	39997016,78222467,148265750,118580463,77919514,95928705	Gs,Gm,Gu,Pp,Pc,Da	6	GsGmGuPpPcDa
1086	39997015,78222468,148265749,118580464,77919513,95928704	Gs,Gm,Gu,Pp,Pc,Da	6	GsGmGuPpPcDa
1087	39997014,78222469,148265748,118580465,77919512,95928703	Gs,Gm,Gu,Pp,Pc,Da	6	GsGmGuPpPcDa
1088	39997013,78222470,148265747,118580466,77919511,95928702	Gs,Gm,Gu,Pp,Pc,Da	6	GsGmGuPpPcDa
1089	39997012,78222471,148265746,118580467,77919510,95928701	Gs,Gm,Gu,Pp,Pc,Da	6	GsGmGuPpPcDa
1090	39997011,78222472,148265745,118580137,77919509,95928700	Gs,Gm,Gu,Pp,Pc,Da	6	GsGmGuPpPcDa
1091	39997010,78222473,148265741,118580971,77919507	Gs,Gm,Gu,Pp,Pc	5	GsGmGuPpPc--
1092	39997009,78222474,148265740,118580970,77919506,95928697	Gs,Gm,Gu,Pp,Pc,Da	6	GsGmGuPpPcDa
1093	39997008,78222475,148265739,118580969,77919505,95928696	Gs,Gm,Gu,Pp,Pc,Da	6	GsGmGuPpPcDa
1094	39997006,78222477,148265737,118580966,77919504,95928695	Gs,Gm,Gu,Pp,Pc,Da	6	GsGmGuPpPcDa
1095	39997005,78222478,148265736,118580965,95928694	Gs,Gm,Gu,Pp,Da	5	GsGmGuPp--Da
1096	39997004,78222479,148265735,118578918,77919503,95928693	Gs,Gm,Gu,Pp,Pc,Da	6	GsGmGuPpPcDa
1097	39997970,78221823,148263118,118578493,77919500,95928690	Gs,Gm,Gu,Pp,Pc,Da	6	GsGmGuPpPcDa
1098	39997968,78221826,148263121,118581782,77919497,95928687	Gs,Gm,Gu,Pp,Pc,Da	6	GsGmGuPpPcDa
1099	39995526,78224296,148266215,118581834,77918788,95928663	Gs,Gm,Gu,Pp,Pc,Da	6	GsGmGuPpPcDa
1100	39998134,78221659,148266109,118581855,77918753,95928660	Gs,Gm,Gu,Pp,Pc,Da	6	GsGmGuPpPcDa
1101	39998133,78221660,148266108,118581856,77918752,95928659	Gs,Gm,Gu,Pp,Pc,Da	6	GsGmGuPpPcDa
1102	39998047,78221739,148262519,118579293,77917801,95928652	Gs,Gm,Gu,Pp,Pc,Da	6	GsGmGuPpPcDa
1103	39998337,78224376,148262377,118578749,95928640	Gs,Gm,Gu,Pp,Da	5	GsGmGuPp--Da
1104	39996755,78223125,148264419,118581450,77917797	Gs,Gm,Gu,Pp,Pc	5	GsGmGuPpPc--
1105	39995273,78221437,148262321,118581464,77920017,95928626	Gs,Gm,Gu,Pp,Pc,Da	6	GsGmGuPpPcDa
1106	39995271,78221436,148262318,118581465,77920016,95928625	Gs,Gm,Gu,Pp,Pc,Da	6	GsGmGuPpPcDa
1107	39995270,78221435,148262317,118581466,77920015,95928624	Gs,Gm,Gu,Pp,Pc,Da	6	GsGmGuPpPcDa
1108	39995268,78221434,148262315,118581568,77920013,95928623	Gs,Gm,Gu,Pp,Pc,Da	6	GsGmGuPpPcDa
1109	39995267,78221433,148262314,118581569,77920012,95928622	Gs,Gm,Gu,Pp,Pc,Da	6	GsGmGuPpPcDa
1110	39995264,78221430,148262311,118581572,77920011,95928619	Gs,Gm,Gu,Pp,Pc,Da	6	GsGmGuPpPcDa
1111	39995263,78221429,148262310,118581573,77920009,95928617	Gs,Gm,Gu,Pp,Pc,Da	6	GsGmGuPpPcDa
1112	39995262,78221428,148262309,118581574,77920008,95928616	Gs,Gm,Gu,Pp,Pc,Da	6	GsGmGuPpPcDa
1113	39995261,78221427,148262308,118581575,77920007,95928615	Gs,Gm,Gu,Pp,Pc,Da	6	GsGmGuPpPcDa
1114	39995259,78221425,148262305,118581577,95928611	Gs,Gm,Gu,Pp,Da	5	GsGmGuPp--Da
1115	39995258,78221424,148262304,118581578,116878604,95928610	Gs,Gm,Gu,Pp,Pc,Da	6	GsGmGuPpPcDa
1116	39995257,78221423,148262303,118581579,77920000,95928609	Gs,Gm,Gu,Pp,Pc,Da	6	GsGmGuPpPcDa
1117	39995256,78221422,148262302,118581580,77919999,95928608	Gs,Gm,Gu,Pp,Pc,Da	6	GsGmGuPpPcDa
1118	39995254,78221420,148262300,118579066,77919997,95928607	Gs,Gm,Gu,Pp,Pc,Da	6	GsGmGuPpPcDa
1120	39998207,78221583,148266407,118578889,77918257,95928586	Gs,Gm,Gu,Pp,Pc,Da	6	GsGmGuPpPcDa
1121	39996242,78223626,148265031,77918054,77918580,95928585	Gs,Gm,Gu,Pc,Pc,Da	6	GsGmGu--PcDa
1122	39998203,78221587,148266403,118578825,77918259,95928584	Gs,Gm,Gu,Pp,Pc,Da	6	GsGmGuPpPcDa
1123	39995495,78224325,148266147,118581982,77918260	Gs,Gm,Gu,Pp,Pc	5	GsGmGuPpPc--
1124	39998202,78221588,148266402,118581997,77918261,95928582	Gs,Gm,Gu,Pp,Pc,Da	6	GsGmGuPpPcDa
1125	39996161,78221950,148266010,118580135,77917862,95928578	Gs,Gm,Gu,Pp,Pc,Da	6	GsGmGuPpPcDa
1126	39996160,78221949,148266009,118580136,77917863,95928577	Gs,Gm,Gu,Pp,Pc,Da	6	GsGmGuPpPcDa
1127	39995212,78224606,148262243,118581025,77917657,95928573	Gs,Gm,Gu,Pp,Pc,Da	6	GsGmGuPpPcDa
1128	39995204,78224613,148262242,118578887,77917656,95928572	Gs,Gm,Gu,Pp,Pc,Da	6	GsGmGuPpPcDa
1129	39997110,78222211,148263889,118580432	Gs,Gm,Gu,Pp	4	GsGmGuPp----
1130	39995240,78224529,148262893,118578953,77917861,95928563	Gs,Gm,Gu,Pp,Pc,Da	6	GsGmGuPpPcDa
1131	39995241,78224530,148262894,118578952,77917860,95928562	Gs,Gm,Gu,Pp,Pc,Da	6	GsGmGuPpPcDa
1132	39998462,78221293,148262276,118581643,77917857,95928560	Gs,Gm,Gu,Pp,Pc,Da	6	GsGmGuPpPcDa
1133	39998463,78221294,148262277,118581642,77917856,95928559	Gs,Gm,Gu,Pp,Pc,Da	6	GsGmGuPpPcDa
1134	39998065,78221725,148262785,118578725,77917854,95928558	Gs,Gm,Gu,Pp,Pc,Da	6	GsGmGuPpPcDa
1135	39996714,78222864,148266028,118581907,77917833,95928555	Gs,Gm,Gu,Pp,Pc,Da	6	GsGmGuPpPcDa
1136	39997169,78222155,148264891,118581344,77917820,95928554	Gs,Gm,Gu,Pp,Pc,Da	6	GsGmGuPpPcDa
1137	39998400,78221559,148263397,118581026,95928546,95930942	Gs,Gm,Gu,Pp,Da,Da	6	GsGmGuPp--Da
1138	39998243,78221520,118577308,95928530,95928968,95931169	Gs,Gm,Pp,Da,Da,Da	6	GsGm--Pp--Da
1139	39998397,78224451,148262741,118578957,77917819,95928511	Gs,Gm,Gu,Pp,Pc,Da	6	GsGmGuPpPcDa
1140	39998396,78224450,148262740,118578958,77917818,95928510	Gs,Gm,Gu,Pp,Pc,Da	6	GsGmGuPpPcDa
1141	39998226,78221572,148266323,118581995,77920049,95928499	Gs,Gm,Gu,Pp,Pc,Da	6	GsGmGuPpPcDa
1142	39996306,78222323,118579222,95928490	Gs,Gm,Pp,Da	4	GsGm--Pp--Da
1143	39995614,78224213,148265937,118581054,77918265,95928489	Gs,Gm,Gu,Pp,Pc,Da	6	GsGmGuPpPcDa
1144	39995615,78224214,148265639,118579523,77918264,95928488	Gs,Gm,Gu,Pp,Pc,Da	6	GsGmGuPpPcDa
1145	39998320,78223366,148262836,118581882,77920675,95928484	Gs,Gm,Gu,Pp,Pc,Da	6	GsGmGuPpPcDa
1146	39995440,78224552,148266305,118581361,77920673,95928483	Gs,Gm,Gu,Pp,Pc,Da	6	GsGmGuPpPcDa
1147	39995559,78224573,148266303,118581362,77920671,95928481	Gs,Gm,Gu,Pp,Pc,Da	6	GsGmGuPpPcDa
1148	39995558,78224574,148266302,118581363,77920032,95928480	Gs,Gm,Gu,Pp,Pc,Da	6	GsGmGuPpPcDa
1149	39995555,78224576,148266300,118581364,77920670,95928479	Gs,Gm,Gu,Pp,Pc,Da	6	GsGmGuPpPcDa
1150	39995554,78224577,118581365,77920669,95928478	Gs,Gm,Pp,Pc,Da	5	GsGm--PpPcDa
1151	39995552,78224578,148266298,118581366,77920668,95928477	Gs,Gm,Gu,Pp,Pc,Da	6	GsGmGuPpPcDa
1152	39995638,78224185,148265927,118581814,77920664,95928476	Gs,Gm,Gu,Pp,Pc,Da	6	GsGmGuPpPcDa
1153	39995632,78224201,148262689,118578935,77920660,95928474	Gs,Gm,Gu,Pp,Pc,Da	6	GsGmGuPpPcDa
1154	39998370,78224421,148262446,118581780,77920658,95928472	Gs,Gm,Gu,Pp,Pc,Da	6	GsGmGuPpPcDa
1155	39995471,78224358,148266132,118578948,77917641,95928446	Gs,Gm,Gu,Pp,Pc,Da	6	GsGmGuPpPcDa
1156	39995493,78224335,148262267,118578929,77917638,95928444	Gs,Gm,Gu,Pp,Pc,Da	6	GsGmGuPpPcDa
1157	118581619,77920215	Pp,Pc	2	------PpPc--
1158	39995547,78224583,148266292,118578732,77917931,95928418	Gs,Gm,Gu,Pp,Pc,Da	6	GsGmGuPpPcDa
1159	39995548,78224582,148266293,118578731,77917933,95928417	Gs,Gm,Gu,Pp,Pc,Da	6	GsGmGuPpPcDa
1160	39995549,78224581,148266294,118581977,77917934,95928416	Gs,Gm,Gu,Pp,Pc,Da	6	GsGmGuPpPcDa
1161	39995550,78224580,148266295,118582017,77917935,95928415	Gs,Gm,Gu,Pp,Pc,Da	6	GsGmGuPpPcDa
1162	39998189,78221606,148266296,118581446,77917936,95928414	Gs,Gm,Gu,Pp,Pc,Da	6	GsGmGuPpPcDa
1163	39995551,78224579,148266297,118582016,77917938,95928412	Gs,Gm,Gu,Pp,Pc,Da	6	GsGmGuPpPcDa
1164	39995148,78224711,148262370,118579055,77917941,95928408	Gs,Gm,Gu,Pp,Pc,Da	6	GsGmGuPpPcDa
1165	39997084,78223238,148264412,118580889,77919133,95928391	Gs,Gm,Gu,Pp,Pc,Da	6	GsGmGuPpPcDa
1166	39997083,78223237,148264411,118580888,95928388	Gs,Gm,Gu,Pp,Da	5	GsGmGuPp--Da
1167	39997081,78223235,148264409,118580886,77919139,95928386	Gs,Gm,Gu,Pp,Pc,Da	6	GsGmGuPpPcDa
1168	78223207,148265211,77919396,95928380	Gm,Gu,Pc,Da	4	--GmGu--PcDa
1169	78222041,148265335,95928331,95930138,95930622,95930913	Gm,Gu,Da,Da,Da,Da	6	--GmGu----Da
1170	39995176,78224707,148262140,118580679,77917942,95928326	Gs,Gm,Gu,Pp,Pc,Da	6	GsGmGuPpPcDa
1171	39997191,78223723,148266036,118581709,77919767,95928322	Gs,Gm,Gu,Pp,Pc,Da	6	GsGmGuPpPcDa
1172	39995205,78224612,148266337,118578743,77917989,95928309	Gs,Gm,Gu,Pp,Pc,Da	6	GsGmGuPpPcDa
1173	39995206,78224611,148266338,118578742,77917990,95928308	Gs,Gm,Gu,Pp,Pc,Da	6	GsGmGuPpPcDa
1174	39995207,78224610,148266339,118578741,77917991,95928307	Gs,Gm,Gu,Pp,Pc,Da	6	GsGmGuPpPcDa
1175	39995209,78224608,148266341,118581346,77917993,95928305	Gs,Gm,Gu,Pp,Pc,Da	6	GsGmGuPpPcDa
1176	39995210,78224607,148266342,118581345,77917994,95928304	Gs,Gm,Gu,Pp,Pc,Da	6	GsGmGuPpPcDa
1177	39995572,78221325,148262425,118579057,77920229,95928290	Gs,Gm,Gu,Pp,Pc,Da	6	GsGmGuPpPcDa
1178	39995923,78222008,148263112,118579001,77918062,95928284	Gs,Gm,Gu,Pp,Pc,Da	6	GsGmGuPpPcDa
1179	39995922,78222007,148263113,118579000,77918063,95928283	Gs,Gm,Gu,Pp,Pc,Da	6	GsGmGuPpPcDa
1180	39995921,78222006,148263114,118578999,77918064,95928282	Gs,Gm,Gu,Pp,Pc,Da	6	GsGmGuPpPcDa
1181	39995919,78222004,148263116,118578997,77918066,95928280	Gs,Gm,Gu,Pp,Pc,Da	6	GsGmGuPpPcDa
1182	39998340,78224373,148262375,118580041,77920691,95928272	Gs,Gm,Gu,Pp,Pc,Da	6	GsGmGuPpPcDa
1183	39998070,78221716,148262780,118578738,77917866,95928270	Gs,Gm,Gu,Pp,Pc,Da	6	GsGmGuPpPcDa
1184	39998068,78221718,148262782,118578736,77917864,95928268	Gs,Gm,Gu,Pp,Pc,Da	6	GsGmGuPpPcDa
1185	39995682,78223892,78224144,148264831,118580574	Gs,Gm,Gm,Gu,Pp	5	GsGmGuPp----
1186	39998148,148264457,118581236,77918366,95928251,95930174	Gs,Gu,Pp,Pc,Da,Da	6	Gs--GuPpPcDa
1187	39996344,148264546,118580605	Gs,Gu,Pp	3	Gs--GuPp----
1188	39995633,78224200,148262690,118578750,77919632,95928248	Gs,Gm,Gu,Pp,Pc,Da	6	GsGmGuPpPcDa
1189	39995397,78224465,148262216,118578866,77918368,95928245	Gs,Gm,Gu,Pp,Pc,Da	6	GsGmGuPpPcDa
1190	39995395,78224467,148262214,118578865,77918370,95928243	Gs,Gm,Gu,Pp,Pc,Da	6	GsGmGuPpPcDa
1191	39995446,78224546,148266255,118581077,77917882,95928242	Gs,Gm,Gu,Pp,Pc,Da	6	GsGmGuPpPcDa
1192	39995620,78224219,148265663,118580771,77918371,95928241	Gs,Gm,Gu,Pp,Pc,Da	6	GsGmGuPpPcDa
1193	39995621,78224220,148265664,118581239,77918373,95928234	Gs,Gm,Gu,Pp,Pc,Da	6	GsGmGuPpPcDa
1194	39995627,78224226,148263044,118580122,77918374,95928233	Gs,Gm,Gu,Pp,Pc,Da	6	GsGmGuPpPcDa
1195	39995628,78224227,148263028,118581297,77918375,95928232	Gs,Gm,Gu,Pp,Pc,Da	6	GsGmGuPpPcDa
1196	39995239,78224528,118581024,77918378,95928230	Gs,Gm,Pp,Pc,Da	5	GsGm--PpPcDa
1197	39996977,78222505,118578946,116878444,95928222	Gs,Gm,Pp,Pc,Da	5	GsGm--PpPcDa
1198	39996976,78222506,148263403,118578947,116878445,95928221	Gs,Gm,Gu,Pp,Pc,Da	6	GsGmGuPpPcDa
1199	39996975,78222507,148265046,118578486,116878446,95928220	Gs,Gm,Gu,Pp,Pc,Da	6	GsGmGuPpPcDa
1200	39998543,78221243,148262099,118581347,90960988,95928217	Gs,Gm,Gu,Pp,Pc,Da	6	GsGmGuPpPcDa
1201	39998542,78221244,148262100,118579058,116878447,95928216	Gs,Gm,Gu,Pp,Pc,Da	6	GsGmGuPpPcDa
1202	39998401,78221247,148262256,118581125,77918384,95928213	Gs,Gm,Gu,Pp,Pc,Da	6	GsGmGuPpPcDa
1203	39995125,78224733,148262226,118578462,77918385,95928206	Gs,Gm,Gu,Pp,Pc,Da	6	GsGmGuPpPcDa
1205	118581916,77919203,77919233,77919440,77920299	Pp,Pc,Pc,Pc,Pc	5	------PpPc--
1206	118580262,77918152,77918955,77918983,77919718	Pp,Pc,Pc,Pc,Pc	5	------PpPc--
1207	77919900,77920558,116878537,116878574,116878649	Pc,Pc,Pc,Pc,Pc	5	--------Pc--	Y
1209	148263614,148263790,118580388,118581415,77917914	Gu,Gu,Pp,Pp,Pc	5	----GuPpPc--
1210	148262824,148262833,148262843,148263233,148265452	Gu,Gu,Gu,Gu,Gu	5	----Gu------	Y
1211	148262152,148263182,148264554,148265206	Gu,Gu,Gu,Gu	4	----Gu------	Y
1212	39997864,148263023,118579783,77920236	Gs,Gu,Pp,Pc	4	Gs--GuPpPc--
1213	39997494,148262341,148264150,118578706,77918117	Gs,Gu,Gu,Pp,Pc	5	Gs--GuPpPc--
1214	39996476,148262691,118579815,118581508,77918974	Gs,Gu,Pp,Pp,Pc	5	Gs--GuPpPc--
1215	39996082,77920485	Gs,Pc	2	Gs------Pc--
1216	39996071,39996955,39996956,39997809	Gs,Gs,Gs,Gs	4	Gs----------	Y
1217	39998551,78224740,148266435,118582018,77919522	Gs,Gm,Gu,Pp,Pc	5	GsGmGuPpPc--
1218	39995938,39997231,78224693,148265383,118577256	Gs,Gs,Gm,Gu,Pp	5	GsGmGuPp----
1219	39995191,78224627,148262952,118581599,77920538	Gs,Gm,Gu,Pp,Pc	5	GsGmGuPpPc--
1220	39995444,78224548,148266257,118579933,118581079	Gs,Gm,Gu,Pp,Pp	5	GsGmGuPp----
1221	39995451,78224541,148266250	Gs,Gm,Gu	3	GsGmGu------
1222	39995453,78224539,148266248	Gs,Gm,Gu	3	GsGmGu------
1223	39995242,78224531,148262895,118578951,77917859	Gs,Gm,Gu,Pp,Pc	5	GsGmGuPpPc--
1224	39995228,78224516,148262807,118579061,77917629	Gs,Gm,Gu,Pp,Pc	5	GsGmGuPpPc--
1225	39995392,78224470,148262211,118578862,77920349	Gs,Gm,Gu,Pp,Pc	5	GsGmGuPpPc--
1226	39995394,78224468,148262213,118578864,77920354	Gs,Gm,Gu,Pp,Pc	5	GsGmGuPpPc--
1227	39995410,78224453,148266427,118579309,77920080	Gs,Gm,Gu,Pp,Pc	5	GsGmGuPpPc--
1228	39998395,78224447,148262739,118578959,77919779	Gs,Gm,Gu,Pp,Pc	5	GsGmGuPpPc--
1229	78224443,148263756,118580524,118580877,77919082	Gm,Gu,Pp,Pp,Pc	5	--GmGuPpPc--
1230	39998386,78224437,148262728,118578964,77920356	Gs,Gm,Gu,Pp,Pc	5	GsGmGuPpPc--
1231	39998385,78224436,148262727,118581654,77920355	Gs,Gm,Gu,Pp,Pc	5	GsGmGuPpPc--
1232	39998376,78224427,148266423,118582005,77920605	Gs,Gm,Gu,Pp,Pc	5	GsGmGuPpPc--
1233	39998371,78224422,148262445,118581779,77920656	Gs,Gm,Gu,Pp,Pc	5	GsGmGuPpPc--
1234	39998355,78224413,148262787,118579082,77918381	Gs,Gm,Gu,Pp,Pc	5	GsGmGuPpPc--
1235	39998296,78224395,148262792,118581498,77918668	Gs,Gm,Gu,Pp,Pc	5	GsGmGuPpPc--
1236	39998343,78224370,148262927,118578477,77920549	Gs,Gm,Gu,Pp,Pc	5	GsGmGuPpPc--
1237	39998344,78224369,148262928,118578476,77920548	Gs,Gm,Gu,Pp,Pc	5	GsGmGuPpPc--
1238	39998346,78224367,148262930,118578474,77920546	Gs,Gm,Gu,Pp,Pc	5	GsGmGuPpPc--
1239	39995305,78224338,148262260,118579157,77920602	Gs,Gm,Gu,Pp,Pc	5	GsGmGuPpPc--
1240	39997299,39997397,78224280,148265158,118580011	Gs,Gs,Gm,Gu,Pp	5	GsGmGuPp----
1241	39995581,78224278,148263017,118578933,77918823	Gs,Gm,Gu,Pp,Pc	5	GsGmGuPpPc--
1242	39995599,78224236,148262453,118578871,77917983	Gs,Gm,Gu,Pp,Pc	5	GsGmGuPpPc--
1243	39995602,78224233,148266022,118581499,77918234	Gs,Gm,Gu,Pp,Pc	5	GsGmGuPpPc--
1244	39995611,78224210,148263330,118579271,77918590	Gs,Gm,Gu,Pp,Pc	5	GsGmGuPpPc--
1245	39995610,78224209,148263329,118579272,77918589	Gs,Gm,Gu,Pp,Pc	5	GsGmGuPpPc--
1246	39995641,78224182,148265924,118581140,77919328	Gs,Gm,Gu,Pp,Pc	5	GsGmGuPpPc--
1247	39995643,78224180,148265922,118579482,77920025	Gs,Gm,Gu,Pp,Pc	5	GsGmGuPpPc--
1248	39995673,78224154,148264026,118581766	Gs,Gm,Gu,Pp	4	GsGmGuPp----
1249	39995708,78224114,148265612,118578956,77920545	Gs,Gm,Gu,Pp,Pc	5	GsGmGuPpPc--
1250	39995750,78224066,148265782,118579530,77919817	Gs,Gm,Gu,Pp,Pc	5	GsGmGuPpPc--
1251	39995753,78224063,148265779,118579527,77919814	Gs,Gm,Gu,Pp,Pc	5	GsGmGuPpPc--
1252	39995791,78224019,148263090,118579622	Gs,Gm,Gu,Pp	4	GsGmGuPp----
1253	39995795,78224015,148263094,118580065	Gs,Gm,Gu,Pp	4	GsGmGuPp----
1254	39995928,39996152,39997395,78224007,148262427	Gs,Gs,Gs,Gm,Gu	5	GsGmGu------
1255	39997536,78223989,148265531,118581612,77920636	Gs,Gm,Gu,Pp,Pc	5	GsGmGuPpPc--
1256	39997581,78223981,148264015,118579006,77919098	Gs,Gm,Gu,Pp,Pc	5	GsGmGuPpPc--
1257	39997553,78223974,148262716,118581301	Gs,Gm,Gu,Pp	4	GsGmGuPp----
1258	39997530,148263339,118579460,77917960	Gs,Gu,Pp,Pc	4	Gs--GuPpPc--
1259	39997529,78223943,148263340,118579465,77917965	Gs,Gm,Gu,Pp,Pc	5	GsGmGuPpPc--
1260	39995982,78223937,148263688,118581549,77918028	Gs,Gm,Gu,Pp,Pc	5	GsGmGuPpPc--
1261	39995985,78223935,148263352,118580006	Gs,Gm,Gu,Pp	4	GsGmGuPp----
1262	39996217,78223877,148264975,118578875,77919615	Gs,Gm,Gu,Pp,Pc	5	GsGmGuPpPc--
1263	78223828,148263324,118581287,77920092	Gm,Gu,Pp,Pc	4	--GmGuPpPc--
1264	39995827,78223809,148264995	Gs,Gm,Gu	3	GsGmGu------
1265	39996017,78223770,148263694,118579192,77918185	Gs,Gm,Gu,Pp,Pc	5	GsGmGuPpPc--
1266	39996112,78223754,148262978,118581300,77919639	Gs,Gm,Gu,Pp,Pc	5	GsGmGuPpPc--
1267	39996021,78223746,148263515,118581245,77917802	Gs,Gm,Gu,Pp,Pc	5	GsGmGuPpPc--
1268	39997624,78223720,148263105,118580587,77917813	Gs,Gm,Gu,Pp,Pc	5	GsGmGuPpPc--
1269	39996765,78223706,148263040,118581895,77920047	Gs,Gm,Gu,Pp,Pc	5	GsGmGuPpPc--
1270	39997485,78223699,148263789,118579799,77919362	Gs,Gm,Gu,Pp,Pc	5	GsGmGuPpPc--
1271	39995872,39997468,78223681,148265307,118579594	Gs,Gs,Gm,Gu,Pp	5	GsGmGuPp----
1272	39997461,78223675,148265298,118580513,77920187	Gs,Gm,Gu,Pp,Pc	5	GsGmGuPpPc--
1273	39996483,78223646,148265039,118579212,116878565	Gs,Gm,Gu,Pp,Pc	5	GsGmGuPpPc--
1274	39996484,78223645,148265038,118579213,77919546	Gs,Gm,Gu,Pp,Pc	5	GsGmGuPpPc--
1275	39996381,78223644,148262855,148264803,118580225	Gs,Gm,Gu,Gu,Pp	5	GsGmGuPp----
1276	39996259,78223614,148263518,118580125,77919156	Gs,Gm,Gu,Pp,Pc	5	GsGmGuPpPc--
1277	39996273,78223604,148264330,118579433,77919363	Gs,Gm,Gu,Pp,Pc	5	GsGmGuPpPc--
1278	39996282,78223596,148265280,118581289,77918833	Gs,Gm,Gu,Pp,Pc	5	GsGmGuPpPc--
1279	39996297,78223585,148265321,118581473,77919079	Gs,Gm,Gu,Pp,Pc	5	GsGmGuPpPc--
1280	39997381,78223572,148263840,118580451,77918838	Gs,Gm,Gu,Pp,Pc	5	GsGmGuPpPc--
1281	39997375,78223568,148263844,118580457	Gs,Gm,Gu,Pp	4	GsGmGuPp----
1282	39997325,78223519,148265179,118580197,77919005	Gs,Gm,Gu,Pp,Pc	5	GsGmGuPpPc--
1283	39997322,78223516,148265176,118580148,77919008	Gs,Gm,Gu,Pp,Pc	5	GsGmGuPpPc--
1284	39997320,78223514,148265174,118580149,77919009	Gs,Gm,Gu,Pp,Pc	5	GsGmGuPpPc--
1285	39997291,78223494,148262513,118578908,77918919	Gs,Gm,Gu,Pp,Pc	5	GsGmGuPpPc--
1286	78223455,148263860,148265043,118579420,77919664	Gm,Gu,Gu,Pp,Pc	5	--GmGuPpPc--
1287	39998215,78223358,148264576	Gs,Gm,Gu	3	GsGmGu------
1288	39995312,78223344,118579302,77917843	Gs,Gm,Pp,Pc	4	GsGm--PpPc--
1289	39995545,78223309,148266291,118578733,116878675	Gs,Gm,Gu,Pp,Pc	5	GsGmGuPpPc--
1290	39997563,78223296,78223998,148264910,118580258	Gs,Gm,Gm,Gu,Pp	5	GsGmGuPp----
1291	78223276,78223465,148262238,148265508,148266359	Gm,Gm,Gu,Gu,Gu	5	--GmGu------
1292	78223261,78223349,78224485,78224495	Gm,Gm,Gm,Gm	4	--Gm--------	Y
1293	39996923,78223158,78223704,148264556,118579717	Gs,Gm,Gm,Gu,Pp	5	GsGmGuPp----
1294	39996756,78223124,148265482,148266016,118578870	Gs,Gm,Gu,Gu,Pp	5	GsGmGuPp----
1295	39996631,78223104,148265271,118581349,77919620	Gs,Gm,Gu,Pp,Pc	5	GsGmGuPpPc--
1296	39996896,78223085,148264362,118580727,77918614	Gs,Gm,Gu,Pp,Pc	5	GsGmGuPpPc--
1297	39996883,78223072,118580834,77917747	Gs,Gm,Pp,Pc	4	GsGm--PpPc--
1298	39996877,78223066,148263986,77917753,77919277	Gs,Gm,Gu,Pc,Pc	5	GsGmGu--Pc--
1299	39996867,78223056,148263946,118580821,77919270	Gs,Gm,Gu,Pp,Pc	5	GsGmGuPpPc--
1300	78223008,148263075,118579956,118579970,77917840	Gm,Gu,Pp,Pp,Pc	5	--GmGuPpPc--
1301	78223006,148265619,77918697	Gm,Gu,Pc	3	--GmGu--Pc--
1302	39996438,78222991,148262972,118579224	Gs,Gm,Gu,Pp	4	GsGmGuPp----
1303	39996339,78222963,148264537,118581896,77920054	Gs,Gm,Gu,Pp,Pc	5	GsGmGuPpPc--
1304	39996323,78222947,148264344,118581650,77918058	Gs,Gm,Gu,Pp,Pc	5	GsGmGuPpPc--
1305	39996316,78222942,148266164,118580748	Gs,Gm,Gu,Pp	4	GsGmGuPp----
1306	39997190,78222935,148266026,118578984	Gs,Gm,Gu,Pp	4	GsGmGuPp----
1307	78222923,78223277,78223468,148263663,148265078	Gm,Gm,Gm,Gu,Gu	5	--GmGu------
1308	39996661,78222880,148264476,118578528	Gs,Gm,Gu,Pp	4	GsGmGuPp----
1309	39996821,78222868,148264178,118580204,77919240	Gs,Gm,Gu,Pp,Pc	5	GsGmGuPpPc--
1310	39996802,78222848,148264132,118579088,77919108	Gs,Gm,Gu,Pp,Pc	5	GsGmGuPpPc--
1311	39996801,78222847,148264131,118579087,77919105	Gs,Gm,Gu,Pp,Pc	5	GsGmGuPpPc--
1312	39996074,78222830,148264585,118581948	Gs,Gm,Gu,Pp	4	GsGmGuPp----
1313	39996684,78222792,148264292,118579605,77919059	Gs,Gm,Gu,Pp,Pc	5	GsGmGuPpPc--
1314	39996683,78222791,148264293,118579606,77919060	Gs,Gm,Gu,Pp,Pc	5	GsGmGuPpPc--
1315	39996682,78222790,148264294	Gs,Gm,Gu	3	GsGmGu------
1316	39996443,78222764,148262166,118577249,77918428	Gs,Gm,Gu,Pp,Pc	5	GsGmGuPpPc--
1317	39996914,78222643,148264353,118581804,77919845	Gs,Gm,Gu,Pp,Pc	5	GsGmGuPpPc--
1318	39996615,78222623,148264672,118580723,77919019	Gs,Gm,Gu,Pp,Pc	5	GsGmGuPpPc--
1319	39996605,78222619,148263737,148264404,118580523	Gs,Gm,Gu,Gu,Pp	5	GsGmGuPp----
1320	39996601,78222615,148264716,118580083,77919736	Gs,Gm,Gu,Pp,Pc	5	GsGmGuPpPc--
1321	39996600,78222614,148264714,118580082,77919734	Gs,Gm,Gu,Pp,Pc	5	GsGmGuPpPc--
1322	39996599,78222613,148264715,118580081,77919735	Gs,Gm,Gu,Pp,Pc	5	GsGmGuPpPc--
1323	39996595,78222609,148264719,118580077,77919739	Gs,Gm,Gu,Pp,Pc	5	GsGmGuPpPc--
1324	39996594,78222608,148264720,118580923,77919740	Gs,Gm,Gu,Pp,Pc	5	GsGmGuPpPc--
1325	39996593,78222607,148264721,118580924,77919741	Gs,Gm,Gu,Pp,Pc	5	GsGmGuPpPc--
1326	39996592,78222606,148264722,118580925,77919742	Gs,Gm,Gu,Pp,Pc	5	GsGmGuPpPc--
1327	39996588,78222601,148264726,118580928,77917661	Gs,Gm,Gu,Pp,Pc	5	GsGmGuPpPc--
1328	39996570,78222576,148264243,118580738,77918633	Gs,Gm,Gu,Pp,Pc	5	GsGmGuPpPc--
1329	39996568,78222574,148264245,118580740,77918635	Gs,Gm,Gu,Pp,Pc	5	GsGmGuPpPc--
1330	39996567,78222573,148264246,118580741,77918636	Gs,Gm,Gu,Pp,Pc	5	GsGmGuPpPc--
1331	39996566,78222572,148264247,118580742,77918642	Gs,Gm,Gu,Pp,Pc	5	GsGmGuPpPc--
1332	39996564,78222570,148264249,118580743,77918644	Gs,Gm,Gu,Pp,Pc	5	GsGmGuPpPc--
1333	39996563,78222569,148264250,118580744,77918645	Gs,Gm,Gu,Pp,Pc	5	GsGmGuPpPc--
1334	39996938,78222560,148264283,118580169	Gs,Gm,Gu,Pp	4	GsGmGuPp----
1335	39996939,39996940,78222559,148264284,118580170	Gs,Gs,Gm,Gu,Pp	5	GsGmGuPp----
1336	39996985,78222497,148265011,118579410,77919534	Gs,Gm,Gu,Pp,Pc	5	GsGmGuPpPc--
1337	39996995,78222488,148265003,118578744,77919673	Gs,Gm,Gu,Pp,Pc	5	GsGmGuPpPc--
1338	39996998,78222485,148265726	Gs,Gm,Gu	3	GsGmGu------
1339	39997022,78222461,148265756,118580063,77919766	Gs,Gm,Gu,Pp,Pc	5	GsGmGuPpPc--
1340	39997499,78223785,148265529,118578760	Gs,Gm,Gu,Pp	4	GsGmGuPp----
1341	39996236,78222394,148263171,118581715,116878596	Gs,Gm,Gu,Pp,Pc	5	GsGmGuPpPc--
1343	39996089,118578809,118580235	Gs,Pp,Pp	3	Gs----Pp----
1345	78222286,148262900,148264761,118579701,118580750	Gm,Gu,Gu,Pp,Pp	5	--GmGuPp----
1346	39995887,39995893,78222281,148264005,148265407	Gs,Gs,Gm,Gu,Gu	5	GsGmGu------
1347	39995881,78222275,148265400,148265413,148265415	Gs,Gm,Gu,Gu,Gu	5	GsGmGu------
1348	39997755,78222232,78223715,148262846,77917922	Gs,Gm,Gm,Gu,Pc	5	GsGmGu--Pc--
1349	39997109,78222212,148263890,118580431,77917668	Gs,Gm,Gu,Pp,Pc	5	GsGmGuPpPc--
1350	39997111,78222210,148263888,118580433,77918915	Gs,Gm,Gu,Pp,Pc	5	GsGmGuPpPc--
1351	39997112,78222209,148263887,118580434,77918913	Gs,Gm,Gu,Pp,Pc	5	GsGmGuPpPc--
1352	39997116,78222205,148263884,118580437,77920133	Gs,Gm,Gu,Pp,Pc	5	GsGmGuPpPc--
1353	39997122,78222199,148263878,118580442,77919725	Gs,Gm,Gu,Pp,Pc	5	GsGmGuPpPc--
1354	39997633,78222123,148263055,118581021,77919691	Gs,Gm,Gu,Pp,Pc	5	GsGmGuPpPc--
1355	39997634,78222122,148263054,118581019,77919690	Gs,Gm,Gu,Pp,Pc	5	GsGmGuPpPc--
1356	39997637,78222118,148263050,118581238,77918014	Gs,Gm,Gu,Pp,Pc	5	GsGmGuPpPc--
1357	39997650,78222107,148265714,118578972	Gs,Gm,Gu,Pp	4	GsGmGuPp----
1358	39997721,78222064,148265272,118580507,77919262	Gs,Gm,Gu,Pp,Pc	5	GsGmGuPpPc--
1359	39997722,78222063,148265273,118580508,77919263	Gs,Gm,Gu,Pp,Pc	5	GsGmGuPpPc--
1360	39997723,78222062,148265274,118580509,77919264	Gs,Gm,Gu,Pp,Pc	5	GsGmGuPpPc--
1361	39997729,39998020,78222054,148265584,118581471	Gs,Gs,Gm,Gu,Pp	5	GsGmGuPp----
1362	39997522,78222037,78222678,148266276,118581229	Gs,Gm,Gm,Gu,Pp	5	GsGmGuPp----
1363	39997789,78222031,148265519,118578771,77917904	Gs,Gm,Gu,Pp,Pc	5	GsGmGuPpPc--
1364	39997791,78222029,148265521,118578773,77917902	Gs,Gm,Gu,Pp,Pc	5	GsGmGuPpPc--
1365	39995909,78221990,148263359,118581251	Gs,Gm,Gu,Pp	4	GsGmGuPp----
1366	39996191,78221981,148262605,118581974	Gs,Gm,Gu,Pp	4	GsGmGuPp----
1367	39996150,78221942,148262265,118581554,77920473	Gs,Gm,Gu,Pp,Pc	5	GsGmGuPpPc--
1368	39996045,78221917,148265379,118578467,77920033	Gs,Gm,Gu,Pp,Pc	5	GsGmGuPpPc--
1369	39995334,78221911,148262429,118581208,77918600	Gs,Gm,Gu,Pp,Pc	5	GsGmGuPpPc--
1370	39997896,78221893,148263275,118581888,77919698	Gs,Gm,Gu,Pp,Pc	5	GsGmGuPpPc--
1371	39997935,78221860,148263153,118579133,77918329	Gs,Gm,Gu,Pp,Pc	5	GsGmGuPpPc--
1372	39997936,78221859,148263152,118579132,77918328	Gs,Gm,Gu,Pp,Pc	5	GsGmGuPpPc--
1373	39997937,78221858,148263151,118579131,77918327	Gs,Gm,Gu,Pp,Pc	5	GsGmGuPpPc--
1374	39997938,78221857,148263150,118579130,77918326	Gs,Gm,Gu,Pp,Pc	5	GsGmGuPpPc--
1375	39997939,78221856,148263149,118579129,77918325	Gs,Gm,Gu,Pp,Pc	5	GsGmGuPpPc--
1376	78221850,148263144,118579123,77918319	Gm,Gu,Pp,Pc	4	--GmGuPpPc--
1377	39997953,78221842,148263137	Gs,Gm,Gu	3	GsGmGu------
1378	39997961,78221832,148263127,118579105,116878442	Gs,Gm,Gu,Pp,Pc	5	GsGmGuPpPc--
1379	39997965,78221829,148263124,118581483,77919494	Gs,Gm,Gu,Pp,Pc	5	GsGmGuPpPc--
1380	39997966,78221828,148263123,118581488,77919495	Gs,Gm,Gu,Pp,Pc	5	GsGmGuPpPc--
1381	39997967,78221827,148263122,118581489,77919496	Gs,Gm,Gu,Pp,Pc	5	GsGmGuPpPc--
1382	39997976,39998005,78221777,148263893,148265453	Gs,Gs,Gm,Gu,Gu	5	GsGmGu------
1383	39997674,39998033,78221750,118581548	Gs,Gs,Gm,Pp	4	GsGm--Pp----
1384	39998046,78221740,148262521,118579294	Gs,Gm,Gu,Pp	4	GsGmGuPp----
1385	39998064,78221726,148262786,118578726,77917852	Gs,Gm,Gu,Pp,Pc	5	GsGmGuPpPc--
1386	39998067,78221723,148262784,118578724	Gs,Gm,Gu,Pp	4	GsGmGuPp----
1387	39997630,78221722,148262134,118577235	Gs,Gm,Gu,Pp	4	GsGmGuPp----
1388	39998095,78221693,148266192,118579655,118579670	Gs,Gm,Gu,Pp,Pp	5	GsGmGuPp----
1389	39995840,78221596,148262965,148266077,118578518	Gs,Gm,Gu,Gu,Pp	5	GsGmGuPp----
1390	39995847,78221594,78223796,148262963,118578780	Gs,Gm,Gm,Gu,Pp	5	GsGmGuPp----
1391	39995849,78221592,78223794,148262961,118578782	Gs,Gm,Gm,Gu,Pp	5	GsGmGuPp----
1392	39995851,78221590,78223793,148262959,118578783	Gs,Gm,Gm,Gu,Pp	5	GsGmGuPp----
1393	78221465,78221810,148265790,118581103,77919356	Gm,Gm,Gu,Pp,Pc	5	--GmGuPpPc--
1394	39995252,78221418,148262298,118579065,77919995	Gs,Gm,Gu,Pp,Pc	5	GsGmGuPpPc--
1395	39995251,78221417,148262297,118579064,77919994	Gs,Gm,Gu,Pp,Pc	5	GsGmGuPpPc--
1396	39995245,78221412,148262428,118578890,77919582	Gs,Gm,Gu,Pp,Pc	5	GsGmGuPpPc--
1397	39995244,78221409,148266325,118581360,77917795	Gs,Gm,Gu,Pp,Pc	5	GsGmGuPpPc--
1398	39995346,78221405,148262647,118578566,77920333	Gs,Gm,Gu,Pp,Pc	5	GsGmGuPpPc--
1399	39998403,78221370,148262956,118581901,77920287	Gs,Gm,Gu,Pp,Pc	5	GsGmGuPpPc--
1400	39998421,78221348,148266418,118582004,116878653	Gs,Gm,Gu,Pp,Pc	5	GsGmGuPpPc--
1401	39998121,78221314,148262618,118581764,77920365	Gs,Gm,Gu,Pp,Pc	5	GsGmGuPpPc--
1402	39998460,78221291,148266169,118581377,77920718	Gs,Gm,Gu,Pp,Pc	5	GsGmGuPpPc--
1403	39998422,78221252,148266312,118581011,77918376	Gs,Gm,Gu,Pp,Pc	5	GsGmGuPpPc--
1404	39995122,78221241,148262097,118580473,77919174	Gs,Gm,Gu,Pp,Pc	5	GsGmGuPpPc--
1405	39998336,78224377,148262378,118578922	Gs,Gm,Gu,Pp	4	GsGmGuPp----
1406	39997950,78221845,118579118,77918314,95931443	Gs,Gm,Pp,Pc,Da	5	GsGm--PpPcDa
1407	39997941,78221854,118579127,77918323,95931435	Gs,Gm,Pp,Pc,Da	5	GsGm--PpPcDa
1408	39996579,78222585,148264091,77919872,95931424	Gs,Gm,Gu,Pc,Da	5	GsGmGu--PcDa
1409	39996578,78222584,148264090,77919871,95931423	Gs,Gm,Gu,Pc,Da	5	GsGmGu--PcDa
1410	39996577,78222583,148264089,77919870,95931422	Gs,Gm,Gu,Pc,Da	5	GsGmGu--PcDa
1411	39997178,78222147,148264899,118580958,95931404	Gs,Gm,Gu,Pp,Da	5	GsGmGuPp--Da
1412	39995494,148266148,118581981,77917683,95931398	Gs,Gu,Pp,Pc,Da	5	Gs--GuPpPcDa
1413	39997140,78222180,148263858,77919755,95931397	Gs,Gm,Gu,Pc,Da	5	GsGmGu--PcDa
1414	39997136,148263861,118579422,95931395	Gs,Gu,Pp,Da	4	Gs--GuPp--Da
1415	39995441,78224551,148266262,95931368	Gs,Gm,Gu,Da	4	GsGmGu----Da
1416	39995612,78224211,148265935,77920116,95931363	Gs,Gm,Gu,Pc,Da	5	GsGmGu--PcDa
1417	39995613,78224212,148265936,77920115,95931362	Gs,Gm,Gu,Pc,Da	5	GsGmGu--PcDa
1418	39995426,78221337,148262114,148262746,95931360	Gs,Gm,Gu,Gu,Da	5	GsGmGu----Da
1419	39997319,78223513,148265173,77918907,95931318	Gs,Gm,Gu,Pc,Da	5	GsGmGu--PcDa
1420	39998387,78224438,148262729,118578963,95931307	Gs,Gm,Gu,Pp,Da	5	GsGmGuPp--Da
1421	39998389,78224440,148262731,148265509,95931305	Gs,Gm,Gu,Gu,Da	5	GsGmGu----Da
1422	39998392,78224444,148262734,118578961,95931304	Gs,Gm,Gu,Pp,Da	5	GsGmGuPp--Da
1423	77918266,77919865,116878676,95931302,95931303	Pc,Pc,Pc,Da,Da	5	--------PcDa
1424	39996828,78223025,148264179,118580174,95931296	Gs,Gm,Gu,Pp,Da	5	GsGmGuPp--Da
1425	39996132,78221932,78224024,148264885	Gs,Gm,Gm,Gu	4	GsGmGu------
1426	39998433,78221261,148266321,118580141,95931241	Gs,Gm,Gu,Pp,Da	5	GsGmGuPp--Da
1427	39998432,78221260,148266320,118580140,95931240	Gs,Gm,Gu,Pp,Da	5	GsGmGuPp--Da
1428	39998431,78221259,148266319,118580139,95931239	Gs,Gm,Gu,Pp,Da	5	GsGmGuPp--Da
1429	39998430,78221258,148266318,118580138,95931238	Gs,Gm,Gu,Pp,Da	5	GsGmGuPp--Da
1430	39995630,78224203,148262686,118581215,95931220	Gs,Gm,Gu,Pp,Da	5	GsGmGuPp--Da
1431	39996159,78221948,148262779,148264210,95931219	Gs,Gm,Gu,Gu,Da	5	GsGmGu----Da
1432	39998219,78221579,148266410,77919841,95931217	Gs,Gm,Gu,Pc,Da	5	GsGmGu--PcDa
1433	39996409,148264949,118580118,95931208	Gs,Gu,Pp,Da	4	Gs--GuPp--Da
1434	39997216,78222992,78223475,118580791,95931161	Gs,Gm,Gm,Pp,Da	5	GsGm--Pp--Da
1435	39996190,78221980,148263456,77919936,95931137	Gs,Gm,Gu,Pc,Da	5	GsGmGu--PcDa
1436	39996189,78221979,148263457,77919935,95931136	Gs,Gm,Gu,Pc,Da	5	GsGmGu--PcDa
1437	39998452,78221282,148266186,95931130	Gs,Gm,Gu,Da	4	GsGmGu----Da
1438	78221262,148265275,118579524,77920078,95931100	Gm,Gu,Pp,Pc,Da	5	--GmGuPpPcDa
1439	39995930,78223023,148264503,118581953,95931091	Gs,Gm,Gu,Pp,Da	5	GsGmGuPp--Da
1440	39997622,78223719,148266011,77919365	Gs,Gm,Gu,Pc	4	GsGmGu--Pc--
1441	78221481,148262356,118581317,77918513,95931069	Gm,Gu,Pp,Pc,Da	5	--GmGuPpPcDa
1442	39995701,78224124,148264753,118580000,95931064	Gs,Gm,Gu,Pp,Da	5	GsGmGuPp--Da
1443	39995700,78224125,148264754,118579999,95931063	Gs,Gm,Gu,Pp,Da	5	GsGmGuPp--Da
1444	39995697,78224128,148264755,148265677,95931061	Gs,Gm,Gu,Gu,Da	5	GsGmGu----Da
1445	39998015,78221767,148262568,118579826,95931010	Gs,Gm,Gu,Pp,Da	5	GsGmGuPp--Da
1446	78221771,148262572,118579838,77920312,95931006	Gm,Gu,Pp,Pc,Da	5	--GmGuPpPcDa
1447	39998006,78221776,148262577,77920309,95931004	Gs,Gm,Gu,Pc,Da	5	GsGmGu--PcDa
1448	39998290,78224401,148262797,118578534,95930997	Gs,Gm,Gu,Pp,Da	5	GsGmGuPp--Da
1449	39997659,78222096,148263552,77919965,95930990	Gs,Gm,Gu,Pc,Da	5	GsGmGu--PcDa
1450	39995997,78222661,148264643,148265049	Gs,Gm,Gu,Gu	4	GsGmGu------
1451	39996122,78223911,118581408,77918599,95930879	Gs,Gm,Pp,Pc,Da	5	GsGm--PpPcDa
1452	39998122,78221315,118581763,77920364,95930868	Gs,Gm,Pp,Pc,Da	5	GsGm--PpPcDa
1453	39998356,78224414,148264590,118581986,95930864	Gs,Gm,Gu,Pp,Da	5	GsGmGuPp--Da
1454	39998045,78221741,148262550,118579278	Gs,Gm,Gu,Pp	4	GsGmGuPp----
1455	39998044,78221742,118579279,77919370,95930855	Gs,Gm,Pp,Pc,Da	5	GsGm--PpPcDa
1456	39995160,148265426,118579434,77918563,95930845	Gs,Gu,Pp,Pc,Da	5	Gs--GuPpPcDa
1457	39996486,148262901,77918564,95930843	Gs,Gu,Pc,Da	4	Gs--Gu--PcDa
1458	39996489,148262905,118580755,77918567,95930838	Gs,Gu,Pp,Pc,Da	5	Gs--GuPpPcDa
1459	39996490,77918568,95930837	Gs,Pc,Da	3	Gs------PcDa
1460	39996494,148262910,118580752,77918572,95930835	Gs,Gu,Pp,Pc,Da	5	Gs--GuPpPcDa
1461	39996495,148262912,118580751,77918573,95930834	Gs,Gu,Pp,Pc,Da	5	Gs--GuPpPcDa
1462	39997390,78222317,148263670,77918031,95930830	Gs,Gm,Gu,Pc,Da	5	GsGmGu--PcDa
1463	39997287,78223490,148264769,118581411,95930790	Gs,Gm,Gu,Pp,Da	5	GsGmGuPp--Da
1464	39996049,78221920,118578941,77920158,95930766	Gs,Gm,Pp,Pc,Da	5	GsGm--PpPcDa
1465	39995745,78224070,148265787,118579534,95930756	Gs,Gm,Gu,Pp,Da	5	GsGmGuPp--Da
1466	39995995,78223925,148263372,77919808,95930745	Gs,Gm,Gu,Pc,Da	5	GsGmGu--PcDa
1467	78221629,148265989,118581693,77919800,95930735	Gm,Gu,Pp,Pc,Da	5	--GmGuPpPcDa
1468	39998156,148265981,118581685,77919792,95930727	Gs,Gu,Pp,Pc,Da	5	Gs--GuPpPcDa
1469	39998458,78221288,148266172,77918431,95930719	Gs,Gm,Gu,Pc,Da	5	GsGmGu--PcDa
1470	78222754,78223306,78223321,78223323,95930714	Gm,Gm,Gm,Gm,Da	5	--Gm------Da
1471	39995879,78222026,118579934,77920062,95930710	Gs,Gm,Pp,Pc,Da	5	GsGm--PpPcDa
1472	39997839,78222125,118580586,77918295,95930705	Gs,Gm,Pp,Pc,Da	5	GsGm--PpPcDa
1473	78221840,148263135,118579113,77918309,95930692	Gm,Gu,Pp,Pc,Da	5	--GmGuPpPcDa
1474	39998509,78221318,148265258,118581431,95930688	Gs,Gm,Gu,Pp,Da	5	GsGmGuPp--Da
1475	78221469,148262351,118581323,77920198,95930649	Gm,Gu,Pp,Pc,Da	5	--GmGuPpPcDa
1476	148263475,118580983,118581327,77918275,95930647	Gu,Pp,Pp,Pc,Da	5	----GuPpPcDa
1477	39995324,78223768,148263706,118579189,95930646	Gs,Gm,Gu,Pp,Da	5	GsGmGuPp--Da
1478	39995574,39997906,78224283,148263384,95930641	Gs,Gs,Gm,Gu,Da	5	GsGmGu----Da
1479	39996286,78223592,118580749,77920067,95930636	Gs,Gm,Pp,Pc,Da	5	GsGm--PpPcDa
1480	39998120,78221313,118581765,77920366	Gs,Gm,Pp,Pc	4	GsGm--PpPc--
1481	39997987,78221803,148262187	Gs,Gm,Gu	3	GsGmGu------
1482	39998249,78221488,148262362,118581307,95930587	Gs,Gm,Gu,Pp,Da	5	GsGmGuPp--Da
1483	78224364,148262939,77920362,95930574	Gm,Gu,Pc,Da	4	--GmGu--PcDa
1484	39996831,78223028,148264183,118580095,95930558	Gs,Gm,Gu,Pp,Da	5	GsGmGuPp--Da
1485	39996832,78223029,148264184,118580094,95930555	Gs,Gm,Gu,Pp,Da	5	GsGmGuPp--Da
1486	39996833,78223030,148264185,118580093,95930553	Gs,Gm,Gu,Pp,Da	5	GsGmGuPp--Da
1487	39998048,78221738,148262518,118579292,95930551	Gs,Gm,Gu,Pp,Da	5	GsGmGuPp--Da
1488	39998032,78221751,148262525,148262532,95930548	Gs,Gm,Gu,Gu,Da	5	GsGmGu----Da
1489	39995370,39997432,118581513,95930538	Gs,Gs,Pp,Da	4	Gs----Pp--Da
1490	148265351,118578787,77919700,95930438,95930528	Gu,Pp,Pc,Da,Da	5	----GuPpPcDa
1491	148265350,118578788,77919701,95930437,95930529	Gu,Pp,Pc,Da,Da	5	----GuPpPcDa
1492	39996124,78221926,148263502,77918672,95930411	Gs,Gm,Gu,Pc,Da	5	GsGmGu--PcDa
1493	39998234,148263503,118581940,77918673,95930410	Gs,Gu,Pp,Pc,Da	5	Gs--GuPpPcDa
1494	39997807,78222249,148265422,77920141,95930368	Gs,Gm,Gu,Pc,Da	5	GsGmGu--PcDa
1495	39995969,78222379,148263239,77920132,95930361	Gs,Gm,Gu,Pc,Da	5	GsGmGu--PcDa
1496	39997841,78223772,148263709,77918227,95930342	Gs,Gm,Gu,Pc,Da	5	GsGmGu--PcDa
1497	39996097,78223767,148263713,118579187,95930252	Gs,Gm,Gu,Pp,Da	5	GsGmGuPp--Da
1498	39995594,78224264,148266046,77920569	Gs,Gm,Gu,Pc	4	GsGmGu--Pc--
1499	39997666,148263560,77919457,95930242	Gs,Gu,Pc,Da	4	Gs--Gu--PcDa
1500	39997665,78222092,148263559,116878560,95930241	Gs,Gm,Gu,Pc,Da	5	GsGmGu--PcDa
1501	39998413,78221357,148265766,118577346,95930205	Gs,Gm,Gu,Pp,Da	5	GsGmGuPp--Da
1502	39995934,39997235,78224690,148265386	Gs,Gs,Gm,Gu	4	GsGmGu------
1503	39998149,148264458,118581235,77918367,95930173	Gs,Gu,Pp,Pc,Da	5	Gs--GuPpPcDa
1504	78222930,148263411,118579494,77918968,95930122	Gm,Gu,Pp,Pc,Da	5	--GmGuPpPcDa
1505	39997146,78222173,148263853,77919912,95930104	Gs,Gm,Gu,Pc,Da	5	GsGmGu--PcDa
1506	78223155,148264116,118580116,77918937,95930090	Gm,Gu,Pp,Pc,Da	5	--GmGuPpPcDa
1507	39998461,78221292,148262274,77918122,95930054	Gs,Gm,Gu,Pc,Da	5	GsGmGu--PcDa
1508	39995900,78224667,118580390,77919178,95930052	Gs,Gm,Pp,Pc,Da	5	GsGm--PpPcDa
1509	78222745,148262876,95930046,95930712	Gm,Gu,Da,Da	4	--GmGu----Da
1510	148263711,118580842,77917688,116878639,95930037	Gu,Pp,Pc,Pc,Da	5	----GuPpPcDa
1511	39998408,78221364,148266392,118581138,95929992	Gs,Gm,Gu,Pp,Da	5	GsGmGuPp--Da
1512	78224747,148266442,118582025,77920736,95929985	Gm,Gu,Pp,Pc,Da	5	--GmGuPpPcDa
1513	39998459,78221289,148266171,118581375,95929968	Gs,Gm,Gu,Pp,Da	5	GsGmGuPp--Da
1514	39995593,78224265,148266055,77920570,95929963	Gs,Gm,Gu,Pc,Da	5	GsGmGu--PcDa
1515	39998443,78221276,148262259	Gs,Gm,Gu	3	GsGmGu------
1516	39997113,78222208,148263886,95929935	Gs,Gm,Gu,Da	4	GsGmGu----Da
1517	39998124,78221680,148266092,77918713,95929895	Gs,Gm,Gu,Pc,Da	5	GsGmGu--PcDa
1518	39998127,78221666,148266103,77918715,95929893	Gs,Gm,Gu,Pc,Da	5	GsGmGu--PcDa
1519	39998128,78221665,148266104,77918716,95929892	Gs,Gm,Gu,Pc,Da	5	GsGmGu--PcDa
1520	39998131,78221662,148266106,77918750,95929886	Gs,Gm,Gu,Pc,Da	5	GsGmGu--PcDa
1521	39998132,78221661,148266107,77918751,95929885	Gs,Gm,Gu,Pc,Da	5	GsGmGu--PcDa
1522	39998136,78221657,148266111,77918755,95929881	Gs,Gm,Gu,Pc,Da	5	GsGmGu--PcDa
1523	78224290,148266210,118581839,77918771,95929863	Gm,Gu,Pp,Pc,Da	5	--GmGuPpPcDa
1524	39995407,78224454,148266428,77918812,95929833	Gs,Gm,Gu,Pc,Da	5	GsGmGu--PcDa
1525	39998096,78221692,148266193,118581216,95929825	Gs,Gm,Gu,Pp,Da	5	GsGmGuPp--Da
1526	39997608,78222306,148263970,95929798,95929804	Gs,Gm,Gu,Da,Da	5	GsGmGu----Da
1527	39996407,78222401,148264840,118581897,95929772	Gs,Gm,Gu,Pp,Da	5	GsGmGuPp--Da
1528	39995957,78222367,118579007,77918219,95929749	Gs,Gm,Pp,Pc,Da	5	GsGm--PpPcDa
1529	39995692,78224133,148265686,77918217,95929747	Gs,Gm,Gu,Pc,Da	5	GsGmGu--PcDa
1530	78221367,148266393,118579684,77917809,95929654	Gm,Gu,Pp,Pc,Da	5	--GmGuPpPcDa
1531	39996960,78222520,148264290,116878522,95929638	Gs,Gm,Gu,Pc,Da	5	GsGmGu--PcDa
1532	39996959,78222521,148264289,77919145,95929637	Gs,Gm,Gu,Pc,Da	5	GsGmGu--PcDa
1533	39996958,78222522,148264288,77919146,95929636	Gs,Gm,Gu,Pc,Da	5	GsGmGu--PcDa
1534	39996957,78222523,148264287,77919147,95929635	Gs,Gm,Gu,Pc,Da	5	GsGmGu--PcDa
1535	39996044,78221916,148265388,118578927,95929610	Gs,Gm,Gu,Pp,Da	5	GsGmGuPp--Da
1536	118579638,77918108,77918628,116878402,95929607	Pp,Pc,Pc,Pc,Da	5	------PpPcDa
1537	39998547,148266326,118580338,77918961,95929604	Gs,Gu,Pp,Pc,Da	5	Gs--GuPpPcDa
1538	39997471,148266004,118579502,77918960,95929603	Gs,Gu,Pp,Pc,Da	5	Gs--GuPpPcDa
1539	78223939,148265056,148265058,148265061,95929594	Gm,Gu,Gu,Gu,Da	5	--GmGu----Da
1540	39996800,78222846,148264130,148265506,95929587	Gs,Gm,Gu,Gu,Da	5	GsGmGu----Da
1541	39995911,78221992,148265343,118580210,95929581	Gs,Gm,Gu,Pp,Da	5	GsGmGuPp--Da
1542	39996803,78222849,148264133,77919109,95929557	Gs,Gm,Gu,Pc,Da	5	GsGmGu--PcDa
1543	39996536,78222451,148264110,118580530,95929555	Gs,Gm,Gu,Pp,Da	5	GsGmGuPp--Da
1544	39996320,78222944,148264347,77919243,95929554	Gs,Gm,Gu,Pc,Da	5	GsGmGu--PcDa
1545	39996324,78222948,148264343,77919247,95929548	Gs,Gm,Gu,Pc,Da	5	GsGmGu--PcDa
1546	39996325,78222949,148264342,77919246,95929547	Gs,Gm,Gu,Pc,Da	5	GsGmGu--PcDa
1547	39995351,78222899,148265632,118579356,95929527	Gs,Gm,Gu,Pp,Da	5	GsGmGuPp--Da
1548	39995348,78222902,148265629,118579357	Gs,Gm,Gu,Pp	4	GsGmGuPp----
1549	39997095,78223256,148263831,118581371,95929510	Gs,Gm,Gu,Pp,Da	5	GsGmGuPp--Da
1550	39996153,78221945,148262803,116878536,95929506	Gs,Gm,Gu,Pc,Da	5	GsGmGu--PcDa
1551	39996524,78222440,148264095,77918667,95929502	Gs,Gm,Gu,Pc,Da	5	GsGmGu--PcDa
1552	39997638,78222117,148263049	Gs,Gm,Gu	3	GsGmGu------
1553	39997725,148264161,118579772,77918670,95929498	Gs,Gu,Pp,Pc,Da	5	Gs--GuPpPcDa
1554	39996528,148264101,118581071,77919470,95929484	Gs,Gu,Pp,Pc,Da	5	Gs--GuPpPcDa
1555	39996530,78222445,148264103,118581069,95929482	Gs,Gm,Gu,Pp,Da	5	GsGmGuPp--Da
1556	39996895,78223084,148264360,77919628,95929462	Gs,Gm,Gu,Pc,Da	5	GsGmGu--PcDa
1557	39996215,78223879,148264977,118578873,95929454	Gs,Gm,Gu,Pp,Da	5	GsGmGuPp--Da
1558	39997618,78222302,148264584,77918443	Gs,Gm,Gu,Pc	4	GsGmGu--Pc--
1559	39997340,78223534,148265242,77918868,95929383	Gs,Gm,Gu,Pc,Da	5	GsGmGu--PcDa
1560	39997068,78221676,77918744,95929364	Gs,Gm,Pc,Da	4	GsGm----PcDa
1561	78222550,148263760,118581788,77919130,95929353	Gm,Gu,Pp,Pc,Da	5	--GmGuPpPcDa
1562	78222551,118581785,77919136,95929349	Gm,Pp,Pc,Da	4	--Gm--PpPcDa
1563	39997023,78223186,148264849,118579100,95929345	Gs,Gm,Gu,Pp,Da	5	GsGmGuPp--Da
1564	39997153,148264825,77920607,95930064	Gs,Gu,Pc,Da	4	Gs--Gu--PcDa
1565	39997709,78222076,148263782,118580216,95929296	Gs,Gm,Gu,Pp,Da	5	GsGmGuPp--Da
1566	39996039,148263285,118581391,77920156,95929281	Gs,Gu,Pp,Pc,Da	5	Gs--GuPpPcDa
1567	78224248,77920206,95929273	Gm,Pc,Da	3	--Gm----PcDa
1568	39996311,78224174,118581328,77918196,95929263	Gs,Gm,Pp,Pc,Da	5	GsGm--PpPcDa
1569	39995902,148262857	Gs,Gu	2	Gs--Gu------
1570	148264047,148265849,95929252	Gu,Gu,Da	3	----Gu----Da
1571	39996294,78223722,148265322,118581938,95929229	Gs,Gm,Gu,Pp,Da	5	GsGmGuPp--Da
1572	39997917,78221876,148263221,118581311,95929225	Gs,Gm,Gu,Pp,Da	5	GsGmGuPp--Da
1573	78222696,148263570,118581095,77919896,95929219	Gm,Gu,Pp,Pc,Da	5	--GmGuPpPcDa
1574	78222695,148263571,118581096,77919895,95929218	Gm,Gu,Pp,Pc,Da	5	--GmGuPpPcDa
1575	78222694,148263572,118581097,77919894,95929217	Gm,Gu,Pp,Pc,Da	5	--GmGuPpPcDa
1576	39997862,78223438,148262349,118580932,95929171	Gs,Gm,Gu,Pp,Da	5	GsGmGuPp--Da
1577	39997777,78223840,148264280,118581080,95929127	Gs,Gm,Gu,Pp,Da	5	GsGmGuPp--Da
1578	78224204,148262667,118580612,95929118	Gm,Gu,Pp,Da	4	--GmGuPp--Da
1579	39995190,78224628,148262951,77920536,95929111	Gs,Gm,Gu,Pc,Da	5	GsGmGu--PcDa
1580	78223920,148263393,118580949,77920551,95929099	Gm,Gu,Pp,Pc,Da	5	--GmGuPpPcDa
1581	39995619,78224218,148265662,118580649,95929075	Gs,Gm,Gu,Pp,Da	5	GsGmGuPp--Da
1582	39997647,118578970,77918025,95929063	Gs,Pp,Pc,Da	4	Gs----PpPcDa
1583	39995642,78224181,148265923,77920024,95929058	Gs,Gm,Gu,Pc,Da	5	GsGmGu--PcDa
1584	39995269,78223226,148262316	Gs,Gm,Gu	3	GsGmGu------
1585	118581407,95930614	Pp,Da	2	------Pp--Da
1586	39996105,78223761,148262990,118581335,95929044	Gs,Gm,Gu,Pp,Da	5	GsGmGuPp--Da
1587	39995237,78224526,148262789,95929042	Gs,Gm,Gu,Da	4	GsGmGu----Da
1588	39995901,39997611,148264583,118581348,95929027	Gs,Gs,Gu,Pp,Da	5	Gs--GuPp--Da
1589	39995289,148265535,118579542,77918692,95929022	Gs,Gu,Pp,Pc,Da	5	Gs--GuPpPcDa
1590	39998182,78221613,148266061,77920273,95929003	Gs,Gm,Gu,Pc,Da	5	GsGmGu--PcDa
1591	39997919,148263235,118580350,77920588,95928956	Gs,Gu,Pp,Pc,Da	5	Gs--GuPpPcDa
1592	39997090,78221970,148264369,118580857	Gs,Gm,Gu,Pp	4	GsGmGuPp----
1593	39995133,78224726,148262283,77917711,95928927	Gs,Gm,Gu,Pc,Da	5	GsGmGu--PcDa
1594	39998280,78224408,148262372,95928926,95930043	Gs,Gm,Gu,Da,Da	5	GsGmGu----Da
1595	78222315,78222746,148265534,118579808,95928914	Gm,Gm,Gu,Pp,Da	5	--GmGuPp--Da
1596	78223014,148263076,118580355,77917841	Gm,Gu,Pp,Pc	4	--GmGuPpPc--
1597	148263070,118579975,77917835,95928867,95928921	Gu,Pp,Pc,Da,Da	5	----GuPpPcDa
1598	39995284,148264996,118581606,77918659,95928842	Gs,Gu,Pp,Pc,Da	5	Gs--GuPpPcDa
1599	39995502,78224319,148266238	Gs,Gm,Gu	3	GsGmGu------
1600	39995785,78224026,148263433,77917643,95928815	Gs,Gm,Gu,Pc,Da	5	GsGmGu--PcDa
1601	39998177,78221618,148262986,118580459,95928809	Gs,Gm,Gu,Pp,Da	5	GsGmGuPp--Da
1602	39996742,78223135,118579491,77920334,95928794	Gs,Gm,Pp,Pc,Da	5	GsGm--PpPcDa
1603	39996590,78222604,148264724,77919744,95928775	Gs,Gm,Gu,Pc,Da	5	GsGmGu--PcDa
1604	39996983,78222499,148265008,118579412,95928721	Gs,Gm,Gu,Pp,Da	5	GsGmGuPp--Da
1605	39995984,78223936,148263351,77919523,95928712	Gs,Gm,Gu,Pc,Da	5	GsGmGu--PcDa
1606	39997969,78221824,148263119,118578494,95928689	Gs,Gm,Gu,Pp,Da	5	GsGmGuPp--Da
1607	78221825,148263120,118578495,77919499,95928688	Gm,Gu,Pp,Pc,Da	5	--GmGuPpPcDa
1608	39998208,148265316,118580643,77917975,95928685	Gs,Gu,Pp,Pc,Da	5	Gs--GuPpPcDa
1609	78221373,148262355,118581318,77918514,95928682	Gm,Gu,Pp,Pc,Da	5	--GmGuPpPcDa
1610	39995676,78224147,148263268,118580286,95928678	Gs,Gm,Gu,Pp,Da	5	GsGmGuPp--Da
1611	39995266,78221432,148262313,118581570,95928621	Gs,Gm,Gu,Pp,Da	5	GsGmGuPp--Da
1612	39995265,78221431,148262312,118581571,95928620	Gs,Gm,Gu,Pp,Da	5	GsGmGuPp--Da
1613	39995253,78221419,148262299,77919996,95928606	Gs,Gm,Gu,Pc,Da	5	GsGmGu--PcDa
1614	78222365,78224009,148266150,118579158,95928593	Gm,Gm,Gu,Pp,Da	5	--GmGuPp--Da
1615	39995299,148263462,95928576	Gs,Gu,Da	3	Gs--Gu----Da
1616	39995796,148263095,118579003,77919975,95928571	Gs,Gu,Pp,Pc,Da	5	Gs--GuPpPcDa
1617	39995617,78224216,148265660,77920097,95928557	Gs,Gm,Gu,Pc,Da	5	GsGmGu--PcDa
1618	39996054,78224653,148265433,118577313,95928543	Gs,Gm,Gu,Pp,Da	5	GsGmGuPp--Da
1619	118577433,118577450,118580333,95928538,95931177	Pp,Pp,Pp,Da,Da	5	------Pp--Da
1620	118581964,77918417,77918422,95928516,95928522	Pp,Pc,Pc,Da,Da	5	------PpPcDa
1621	39998358,118579231,95928507,95930849	Gs,Pp,Da,Da	4	Gs----Pp--Da
1622	118579230,77918493,95931047	Pp,Pc,Da	3	------PpPcDa
1623	39998466,78221297,148262279,77920165,95928500	Gs,Gm,Gu,Pc,Da	5	GsGmGu--PcDa
1624	39995560,78224572,148266304,77920672,95928482	Gs,Gm,Gu,Pc,Da	5	GsGmGu--PcDa
1625	39996510,118580345,77917639,77920037,95928445	Gs,Pp,Pc,Pc,Da	5	Gs----PpPcDa
1626	39996713,78222863,118581886,95928413	Gs,Gm,Pp,Da	4	GsGm--Pp--Da
1627	39997089,78223243,148264414,118580844,95928407	Gs,Gm,Gu,Pp,Da	5	GsGmGuPp--Da
1628	39995932,78224698,148263833,148264141,95928406	Gs,Gm,Gu,Gu,Da	5	GsGmGu----Da
1629	39997040,78223201,148263735,118580854,95928404	Gs,Gm,Gu,Pp,Da	5	GsGmGuPp--Da
1630	39997085,78223239,148264413,118580891,95928392	Gs,Gm,Gu,Pp,Da	5	GsGmGuPp--Da
1631	39997082,78223236,148264410,118580887,95928387	Gs,Gm,Gu,Pp,Da	5	GsGmGuPp--Da
1632	39997079,78223234,148264407,118580884,95928385	Gs,Gm,Gu,Pp,Da	5	GsGmGuPp--Da
1633	39997080,78223233,148264408,118580885,95928384	Gs,Gm,Gu,Pp,Da	5	GsGmGuPp--Da
1634	39997078,78223212,148264406,118580883,95928383	Gs,Gm,Gu,Pp,Da	5	GsGmGuPp--Da
1635	78224087,148262909,148265842,77919378,95928376	Gm,Gu,Gu,Pc,Da	5	--GmGu--PcDa
1636	78222710,148264375,148264635,118580876,95928364	Gm,Gu,Gu,Pp,Da	5	--GmGuPp--Da
1637	39995147,78224712,148262369,118579054,95928360	Gs,Gm,Gu,Pp,Da	5	GsGmGuPp--Da
1638	39997343,78222716,148263758,118580863,95928357	Gs,Gm,Gu,Pp,Da	5	GsGmGuPp--Da
1639	39997039,78223200,148264371,118580852,95928354	Gs,Gm,Gu,Pp,Da	5	GsGmGuPp--Da
1640	39997038,78223199,148264370,118580851,95928353	Gs,Gm,Gu,Pp,Da	5	GsGmGuPp--Da
1641	39996807,78222853,118579368,95928347	Gs,Gm,Pp,Da	4	GsGm--Pp--Da
1642	78221411,118580595,77919197,95928330	Gm,Pp,Pc,Da	4	--Gm--PpPcDa
1643	39997910,78221410,118580596,77919196,95928329	Gs,Gm,Pp,Pc,Da	5	GsGm--PpPcDa
1644	39997027,78223188,148264851,77919561,95928321	Gs,Gm,Gu,Pc,Da	5	GsGmGu--PcDa
1645	39995491,78224337,148262261,118578471,95928295	Gs,Gm,Gu,Pp,Da	5	GsGmGuPp--Da
1646	39996018,78221340,148263107,148264013,95928294	Gs,Gm,Gu,Gu,Da	5	GsGmGu----Da
1647	148264490,77919684,95928293	Gu,Pc,Da	3	----Gu--PcDa
1648	39997784,118578998,77918065,77919373,95928281	Gs,Pp,Pc,Pc,Da	5	Gs----PpPcDa
1649	39996425,78223653,148265757,118580420,95928271	Gs,Gm,Gu,Pp,Da	5	GsGmGuPp--Da
1650	78224384,148262385,118579814,77918658	Gm,Gu,Pp,Pc	4	--GmGuPpPc--
1651	39995396,78224466,148262215,77918369,95928244	Gs,Gm,Gu,Pc,Da	5	GsGmGu--PcDa
1652	39995570,78221323,148266153,118580598,95928226	Gs,Gm,Gu,Pp,Da	5	GsGmGuPp--Da
1653	39995571,78221324,148266152,118580597,95928225	Gs,Gm,Gu,Pp,Da	5	GsGmGuPp--Da
1654	39997731,78222052,148262263,118581144,95928223	Gs,Gm,Gu,Pp,Da	5	GsGmGuPp--Da
1656	118581191,118581199,118581922	Pp,Pp,Pp	3	------Pp----	Y
1658	118579572,118579573,77920161,77920162	Pp,Pp,Pc,Pc	4	------PpPc--
1659	118581917,77919202,77919234,77919441	Pp,Pc,Pc,Pc	4	------PpPc--
1660	118581918,77919201,77919235,77919442	Pp,Pc,Pc,Pc	4	------PpPc--
1661	118579862,118579863,77918619,77918620	Pp,Pp,Pc,Pc	4	------PpPc--
1662	118580261,77918151,77918954,77918982	Pp,Pc,Pc,Pc	4	------PpPc--
1663	148266361,118579477,77917950,77918528	Gu,Pp,Pc,Pc	4	----GuPpPc--
1664	148265600,118579336,77920597,77920598	Gu,Pp,Pc,Pc	4	----GuPpPc--
1665	148265598,118579332,118579334,77920576	Gu,Pp,Pp,Pc	4	----GuPpPc--
1666	148265559,118579194,77920348,77920441	Gu,Pp,Pc,Pc	4	----GuPpPc--
1667	148264786,148265282,148266007,148266008	Gu,Gu,Gu,Gu	4	----Gu------	Y
1668	148264611,148264612	Gu,Gu	2	----Gu------	Y
1669	148264181,148265929,148265952	Gu,Gu,Gu	3	----Gu------	Y
1670	148263416,148263417,148263418,118578501	Gu,Gu,Gu,Pp	4	----GuPp----
1671	148263263,118580615,77920562,116878652	Gu,Pp,Pc,Pc	4	----GuPpPc--
1672	148262841,148263183,118581860,77917756	Gu,Gu,Pp,Pc	4	----GuPpPc--
1673	148262837,148263186,148263187,148263188	Gu,Gu,Gu,Gu	4	----Gu------	Y
1674	148262817,148262818,148264511,148264929	Gu,Gu,Gu,Gu	4	----Gu------	Y
1677	148262145,148262146,148265053,148265054	Gu,Gu,Gu,Gu	4	----Gu------	Y
1678	39998536,148262478,118581405,77919924	Gs,Gu,Pp,Pc	4	Gs--GuPpPc--
1679	39998289,148262798,118581494,77917649	Gs,Gu,Pp,Pc	4	Gs--GuPpPc--
1680	39998287,148262800,118578523,77917648	Gs,Gu,Pp,Pc	4	Gs--GuPpPc--
1681	39998286,148262801,118578524,77917647	Gs,Gu,Pp,Pc	4	Gs--GuPpPc--
1682	39998210,118580637,118580641,77917978	Gs,Pp,Pp,Pc	4	Gs----PpPc--
1683	39997875,118579206,77919838	Gs,Pp,Pc	3	Gs----PpPc--
1684	39997874,118579205,77919837	Gs,Pp,Pc	3	Gs----PpPc--
1685	39997695,118579511,118581731	Gs,Pp,Pp	3	Gs----Pp----
1686	39997614,39998035	Gs,Gs	2	Gs----------	Y
1688	39997493,148264149,118578587,118578707	Gs,Gu,Pp,Pp	4	Gs--GuPp----
1689	39997430,148262975,118581099,118581966	Gs,Gu,Pp,Pp	4	Gs--GuPp----
1690	39997266,118578660,118580692,77918415	Gs,Pp,Pp,Pc	4	Gs----PpPc--
1691	39997246,148262393,118577296,77920554	Gs,Gu,Pp,Pc	4	Gs--GuPpPc--
1692	39997197,148262698,118579919,77917674	Gs,Gu,Pp,Pc	4	Gs--GuPpPc--
1693	39996945,148265205,118581282,77919120	Gs,Gu,Pp,Pc	4	Gs--GuPpPc--
1694	39996722,148262237,148264254,118581143	Gs,Gu,Gu,Pp	4	Gs--GuPp----
1695	39996721,148262236,118581537,77920677	Gs,Gu,Pp,Pc	4	Gs--GuPpPc--
1696	39996669,148262971,118577264,118579225	Gs,Gu,Pp,Pp	4	Gs--GuPp----
1697	39996629,148264784,118580505,118581413	Gs,Gu,Pp,Pp	4	Gs--GuPp----
1698	39996610,118581738,118581793,77918495	Gs,Pp,Pp,Pc	4	Gs----PpPc--
1699	39996509,118580346,118580363,77918359	Gs,Pp,Pp,Pc	4	Gs----PpPc--
1700	39996505,148265485,118580379,77919185	Gs,Gu,Pp,Pc	4	Gs--GuPpPc--
1701	39996477,148266160,118580946,77920226	Gs,Gu,Pp,Pc	4	Gs--GuPpPc--
1703	39996141,39997601,118580022,77919959	Gs,Gs,Pp,Pc	4	Gs----PpPc--
1704	39995291,148262333,118581182,77920613	Gs,Gu,Pp,Pc	4	Gs--GuPpPc--
1705	39995290,118579161,77918708	Gs,Pp,Pc	3	Gs----PpPc--
1706	39995127,78224731,148262224,118581987	Gs,Gm,Gu,Pp	4	GsGmGuPp----
1707	39995131,78224728,148262281	Gs,Gm,Gu	3	GsGmGu------
1708	39995137,78224722,148262287,118581724	Gs,Gm,Gu,Pp	4	GsGmGuPp----
1709	39998475,78224708,148264436,118579388	Gs,Gm,Gu,Pp	4	GsGmGuPp----
1710	39995184,78224705,148264454,148265973	Gs,Gm,Gu,Gu	4	GsGmGu------
1711	39998484,78224695,148263928,118578522	Gs,Gm,Gu,Pp	4	GsGmGuPp----
1712	39997441,78224678,148265375,77918286	Gs,Gm,Gu,Pc	4	GsGmGu--Pc--
1713	39995955,78224677,148262515,118579635	Gs,Gm,Gu,Pp	4	GsGmGuPp----
1714	39995292,78224670,148264213,118579010	Gs,Gm,Gu,Pp	4	GsGmGuPp----
1715	39995187,78224631,148266034,118581607	Gs,Gm,Gu,Pp	4	GsGmGuPp----
1716	39995199,78224618,148262230,148265606	Gs,Gm,Gu,Gu	4	GsGmGu------
1717	39995200,78224617,148262231,148265605	Gs,Gm,Gu,Gu	4	GsGmGu------
1718	39995201,78224616,148262232,148265604	Gs,Gm,Gu,Gu	4	GsGmGu------
1719	39995202,78224615,148262233,148265603	Gs,Gm,Gu,Gu	4	GsGmGu------
1720	39995203,78224614,148262234,148265602	Gs,Gm,Gu,Gu	4	GsGmGu------
1721	39995215,78224604,148262249,148265026	Gs,Gm,Gu,Gu	4	GsGmGu------
1722	39995227,78224593,148266279,118578867	Gs,Gm,Gu,Pp	4	GsGmGuPp----
1723	39995543,78224591,148266283,118578974	Gs,Gm,Gu,Pp	4	GsGmGuPp----
1724	39995565,78224568,148265610,118579392	Gs,Gm,Gu,Pp	4	GsGmGuPp----
1725	39996764,78224565,148262484,118581326	Gs,Gm,Gu,Pp	4	GsGmGuPp----
1726	39995452,78224540,148266249,77918446	Gs,Gm,Gu,Pc	4	GsGmGu--Pc--
1727	39995234,78224523,148262626,148262945	Gs,Gm,Gu,Gu	4	GsGmGu------
1728	39995231,78224520,148262623	Gs,Gm,Gu	3	GsGmGu------
1729	39995229,78224517,148262808,118579060	Gs,Gm,Gu,Pp	4	GsGmGuPp----
1730	39995399,78224463,148262218,118578465	Gs,Gm,Gu,Pp	4	GsGmGuPp----
1731	39995400,78224462,148262219,118581978	Gs,Gm,Gu,Pp	4	GsGmGuPp----
1732	39995402,78224460,148266433,118579317	Gs,Gm,Gu,Pp	4	GsGmGuPp----
1733	39995404,78224458,148266431,118579315	Gs,Gm,Gu,Pp	4	GsGmGuPp----
1734	39998394,78224446,148262736,77919780	Gs,Gm,Gu,Pc	4	GsGmGu--Pc--
1735	39998369,78224420,148262447,118581781	Gs,Gm,Gu,Pp	4	GsGmGuPp----
1736	39998365,78224416,148262451,118581325	Gs,Gm,Gu,Pp	4	GsGmGuPp----
1737	39998364,78224415,148262452,118581653	Gs,Gm,Gu,Pp	4	GsGmGuPp----
1738	39998281,78224407,148262768,118578955	Gs,Gm,Gu,Pp	4	GsGmGuPp----
1739	39998282,78224406,148262769,118581017	Gs,Gm,Gu,Pp	4	GsGmGuPp----
1740	39998285,78224403,148262802,118578525	Gs,Gm,Gu,Pp	4	GsGmGuPp----
1741	39998288,78224402,148262799,118581493	Gs,Gm,Gu,Pp	4	GsGmGuPp----
1742	39998334,78224379,148262380,118578921	Gs,Gm,Gu,Pp	4	GsGmGuPp----
1743	39998342,78224371,148262926,118578478	Gs,Gm,Gu,Pp	4	GsGmGuPp----
1744	39995476,78224353,148266122,118581753	Gs,Gm,Gu,Pp	4	GsGmGuPp----
1745	39995478,78224351,148264416,118581816	Gs,Gm,Gu,Pp	4	GsGmGuPp----
1746	39995480,78224349,148266202,118581751	Gs,Gm,Gu,Pp	4	GsGmGuPp----
1747	39995481,78224348,148266201,118581752	Gs,Gm,Gu,Pp	4	GsGmGuPp----
1748	39995482,78224347,148263999,118581189	Gs,Gm,Gu,Pp	4	GsGmGuPp----
1749	39995483,78224346,148262422,118580010	Gs,Gm,Gu,Pp	4	GsGmGuPp----
1750	39995484,148262421,118580014	Gs,Gu,Pp	3	Gs--GuPp----
1751	39995485,78224344,148262420,118580015	Gs,Gm,Gu,Pp	4	GsGmGuPp----
1752	39995486,78224343,148262419,118580016	Gs,Gm,Gu,Pp	4	GsGmGuPp----
1753	39995487,78224342,148262479,118580653	Gs,Gm,Gu,Pp	4	GsGmGuPp----
1754	78224340,148265459,118580044,77918262	Gm,Gu,Pp,Pc	4	--GmGuPpPc--
1755	39995496,78224324,148266146,118581983	Gs,Gm,Gu,Pp	4	GsGmGuPp----
1756	39995497,78224323,148266145,118581984	Gs,Gm,Gu,Pp	4	GsGmGuPp----
1757	39995500,78224320,148266239	Gs,Gm,Gu	3	GsGmGu------
1758	39995506,78224314,148266234	Gs,Gm,Gu	3	GsGmGu------
1759	39995522,78224300,148266219,118581830	Gs,Gm,Gu,Pp	4	GsGmGuPp----
1760	39995590,78224270,148263010,118582006	Gs,Gm,Gu,Pp	4	GsGmGuPp----
1761	39995618,78224217,148265661,118581681	Gs,Gm,Gu,Pp	4	GsGmGuPp----
1762	39995631,78224202,148262687,118578473	Gs,Gm,Gu,Pp	4	GsGmGuPp----
1763	78224184,148265926,118581022,77920665	Gm,Gu,Pp,Pc	4	--GmGuPpPc--
1764	39995645,78224179,148265921,118581479	Gs,Gm,Gu,Pp	4	GsGmGuPp----
1765	39995646,78224178,148265920,118580223	Gs,Gm,Gu,Pp	4	GsGmGuPp----
1766	39995652,78224170,148266413,118579983	Gs,Gm,Gu,Pp	4	GsGmGuPp----
1767	39995653,78224169,148266078,118581341	Gs,Gm,Gu,Pp	4	GsGmGuPp----
1768	78224166,148262496,148263286,118577439	Gm,Gu,Gu,Pp	4	--GmGuPp----
1769	39995655,78224164,148266345,118579880	Gs,Gm,Gu,Pp	4	GsGmGuPp----
1770	39995678,77920344	Gs,Pc	2	Gs------Pc--
1771	39995693,78224132,148265681,118581877	Gs,Gm,Gu,Pp	4	GsGmGuPp----
1772	39995719,78224098,148263371,116878531	Gs,Gm,Gu,Pc	4	GsGmGu--Pc--
1773	39995728,78224090,148265852,118580998	Gs,Gm,Gu,Pp	4	GsGmGuPp----
1774	39995731,78224086,148265850,118580996	Gs,Gm,Gu,Pp	4	GsGmGuPp----
1775	39995742,78224073,148265793,118579842	Gs,Gm,Gu,Pp	4	GsGmGuPp----
1776	39995758,78224058,148265774,118581273	Gs,Gm,Gu,Pp	4	GsGmGuPp----
1777	39996815,78224054,148265949,77919368	Gs,Gm,Gu,Pc	4	GsGmGu--Pc--
1778	39995779,78224032,148263109,118581228	Gs,Gm,Gu,Pp	4	GsGmGuPp----
1779	39995793,78224017,148263092,118579620	Gs,Gm,Gu,Pp	4	GsGmGuPp----
1780	39995794,78224016,148263093,118579619	Gs,Gm,Gu,Pp	4	GsGmGuPp----
1781	39995803,78224011,148263104,118579002	Gs,Gm,Gu,Pp	4	GsGmGuPp----
1782	39995800,78224010,148265471,118579982	Gs,Gm,Gu,Pp	4	GsGmGuPp----
1783	39997556,78223976,148262718,118578834	Gs,Gm,Gu,Pp	4	GsGmGuPp----
1784	39997550,78223971,148262713,118581303	Gs,Gm,Gu,Pp	4	GsGmGuPp----
1785	39997549,78223970,148262712,118581304	Gs,Gm,Gu,Pp	4	GsGmGuPp----
1786	39997544,78223965,148263331,77920530	Gs,Gm,Gu,Pc	4	GsGmGu--Pc--
1787	39997543,78223962,148263332,77920531	Gs,Gm,Gu,Pc	4	GsGmGu--Pc--
1788	39997540,78223959,148263336,77920044	Gs,Gm,Gu,Pc	4	GsGmGu--Pc--
1789	39995988,78223932,148264022,118579786	Gs,Gm,Gu,Pp	4	GsGmGuPp----
1790	39995989,78223931,148264021,118579785	Gs,Gm,Gu,Pp	4	GsGmGuPp----
1791	78223915,148265720,118579050,77920046	Gm,Gu,Pp,Pc	4	--GmGuPpPc--
1792	78223910,148265517,118578758,77917630	Gm,Gu,Pp,Pc	4	--GmGuPpPc--
1793	39998474,78223835,148262943	Gs,Gm,Gu	3	GsGmGu------
1794	39997773,78223833,148266080,118578484	Gs,Gm,Gu,Pp	4	GsGmGuPp----
1795	39995829,78223807,148264993,77920712	Gs,Gm,Gu,Pc	4	GsGmGu--Pc--
1796	39995846,78223797,148262964,118578779	Gs,Gm,Gu,Pp	4	GsGmGuPp----
1797	39995848,78223795,148262962,118578781	Gs,Gm,Gu,Pp	4	GsGmGuPp----
1798	39996103,78223763,148263000,118581056	Gs,Gm,Gu,Pp	4	GsGmGuPp----
1799	39996109,78223757,148262981,118581298	Gs,Gm,Gu,Pp	4	GsGmGuPp----
1800	39996027,78223740,148263316,118581609	Gs,Gm,Gu,Pp	4	GsGmGuPp----
1801	39996028,78223739,118581614	Gs,Gm,Pp	3	GsGm--Pp----
1802	39996029,78223738,148263314,118581615	Gs,Gm,Gu,Pp	4	GsGmGuPp----
1803	39997474,78223694,148263796,118579721	Gs,Gm,Gu,Pp	4	GsGmGuPp----
1804	39997470,78223684,148265313,118579596	Gs,Gm,Gu,Pp	4	GsGmGuPp----
1805	39997469,78223683,148265312,118579595	Gs,Gm,Gu,Pp	4	GsGmGuPp----
1806	39997460,78223674,148265297,118580512	Gs,Gm,Gu,Pp	4	GsGmGuPp----
1807	78223672,148262653,148264093,148265743	Gm,Gu,Gu,Gu	4	--GmGu------
1808	39996636,78223670,148263550,118580187	Gs,Gm,Gu,Pp	4	GsGmGuPp----
1809	39996382,78223643,148264802,118580226	Gs,Gm,Gu,Pp	4	GsGmGuPp----
1810	39996383,78223642,148264801,118580227	Gs,Gm,Gu,Pp	4	GsGmGuPp----
1811	39996386,78223635,148265036,118580026	Gs,Gm,Gu,Pp	4	GsGmGuPp----
1812	39996389,78223633,148265035,118580027	Gs,Gm,Gu,Pp	4	GsGmGuPp----
1813	39996252,78223619,148265002,118581231	Gs,Gm,Gu,Pp	4	GsGmGuPp----
1814	39996253,78223618,148265001,118581232	Gs,Gm,Gu,Pp	4	GsGmGuPp----
1815	39996254,78223617,148265000,118581233	Gs,Gm,Gu,Pp	4	GsGmGuPp----
1816	39996261,78223612,148263520	Gs,Gm,Gu	3	GsGmGu------
1817	39996263,78223611,148263522,118580399	Gs,Gm,Gu,Pp	4	GsGmGuPp----
1818	39996265,78223609,148263524,118580401	Gs,Gm,Gu,Pp	4	GsGmGuPp----
1819	39996266,78223608,148263525,118580402	Gs,Gm,Gu,Pp	4	GsGmGuPp----
1820	39996269,78223605,148264932,118580142	Gs,Gm,Gu,Pp	4	GsGmGuPp----
1821	39996295,78223586,148265323,118581705	Gs,Gm,Gu,Pp	4	GsGmGuPp----
1822	39997387,78223576,148263816,77918676	Gs,Gm,Gu,Pc	4	GsGmGu--Pc--
1823	39997372,78223565,148263847	Gs,Gm,Gu	3	GsGmGu------
1824	39997361,78223555,118581427,77918860	Gs,Gm,Pp,Pc	4	GsGm--PpPc--
1825	39997331,78223525,148265185,118580810	Gs,Gm,Gu,Pp	4	GsGmGuPp----
1826	39997318,78223512,148265172,118580150	Gs,Gm,Gu,Pp	4	GsGmGuPp----
1827	39997311,78223506,148265165,77919011	Gs,Gm,Gu,Pc	4	GsGmGu--Pc--
1828	39997310,78223505,148265164,77919012	Gs,Gm,Gu,Pc	4	GsGmGu--Pc--
1829	39997289,78223492,148265295	Gs,Gm,Gu	3	GsGmGu------
1830	39997283,78223489,148265149,118581618	Gs,Gm,Gu,Pp	4	GsGmGuPp----
1831	118579476,77917945	Pp,Pc	2	------PpPc--
1832	39997426,118578572	Gs,Pp	2	Gs----Pp----
1833	39996954,78223389,148265099,118581802	Gs,Gm,Gu,Pp	4	GsGmGuPp----
1834	39997351,78223378,77919123,77919128	Gs,Gm,Pc,Pc	4	GsGm----Pc--
1835	39996583,78223340,148264744,118581044	Gs,Gm,Gu,Pp	4	GsGmGuPp----
1836	78223284,78223303,148266346,77917890	Gm,Gm,Gu,Pc	4	--GmGu--Pc--
1837	78223275,78223464,148262239,148265507	Gm,Gm,Gu,Gu	4	--GmGu------
1838	39997059,78223221,148264386,77919392	Gs,Gm,Gu,Pc	4	GsGmGu--Pc--
1839	39995736,78223219,78223388,118579848	Gs,Gm,Gm,Pp	4	GsGm--Pp----
1840	39997060,78223217,148264391,118579844	Gs,Gm,Gu,Pp	4	GsGmGuPp----
1841	39997075,78223215,118581789	Gs,Gm,Pp	3	GsGm--Pp----
1842	39997036,78223197,148264860,118580898	Gs,Gm,Gu,Pp	4	GsGmGuPp----
1843	39997028,78223189,148264852,118579098	Gs,Gm,Gu,Pp	4	GsGmGuPp----
1844	39997024,78223187,148264850,118579099	Gs,Gm,Gu,Pp	4	GsGmGuPp----
1845	39996732,78223150,148264121,118579577	Gs,Gm,Gu,Pp	4	GsGmGuPp----
1846	39996733,78223149,148264122,118579578	Gs,Gm,Gu,Pp	4	GsGmGuPp----
1847	39996865,78223143,148264231,118580819	Gs,Gm,Gu,Pp	4	GsGmGuPp----
1848	39996861,78223139,148264227,118579989	Gs,Gm,Gu,Pp	4	GsGmGuPp----
1849	39996752,78223127,148264423,118580195	Gs,Gm,Gu,Pp	4	GsGmGuPp----
1850	39996754,78223126,148264420,118579802	Gs,Gm,Gu,Pp	4	GsGmGuPp----
1851	39996450,78223111,148265908	Gs,Gm,Gu	3	GsGmGu------
1852	39997196,78223109,148262697,77917675	Gs,Gm,Gu,Pc	4	GsGmGu--Pc--
1853	39996630,78223105,148265270,118581350	Gs,Gm,Gu,Pp	4	GsGmGuPp----
1854	39996633,78223101,148262661,118580564	Gs,Gm,Gu,Pp	4	GsGmGuPp----
1855	39996634,78223100,148262658,118580565	Gs,Gm,Gu,Pp	4	GsGmGuPp----
1856	39996635,78223099,148262657,118580566	Gs,Gm,Gu,Pp	4	GsGmGuPp----
1857	39996888,78223077,148263976,118580835	Gs,Gm,Gu,Pp	4	GsGmGuPp----
1858	39996878,78223067,148263985,118580829	Gs,Gm,Gu,Pp	4	GsGmGuPp----
1859	39996829,78223026,148264180,118580097	Gs,Gm,Gu,Pp	4	GsGmGuPp----
1860	78223013,148263074,118579971,77917839	Gm,Gu,Pp,Pc	4	--GmGuPpPc--
1861	78223012,148263073,118579972,77917838	Gm,Gu,Pp,Pc	4	--GmGuPpPc--
1862	78223007,148263077,118579969,116878367	Gm,Gu,Pp,Pc	4	--GmGuPpPc--
1863	39996467,78223005,148264158,77917907	Gs,Gm,Gu,Pc	4	GsGmGu--Pc--
1864	39996466,78223003,118579437,77917910	Gs,Gm,Pp,Pc	4	GsGm--PpPc--
1865	39997215,78222993,78223481,118580790	Gs,Gm,Gm,Pp	4	GsGm--Pp----
1866	39996377,78222982,148263917,118580937	Gs,Gm,Gu,Pp	4	GsGmGuPp----
1867	39996376,78222981,148263916,118580938	Gs,Gm,Gu,Pp	4	GsGmGuPp----
1868	39996349,78222972,148264541,118580678	Gs,Gm,Gu,Pp	4	GsGmGuPp----
1869	39996343,78222967,148264547,118580604	Gs,Gm,Gu,Pp	4	GsGmGuPp----
1870	39996340,78222964,148264538,77918497	Gs,Gm,Gu,Pc	4	GsGmGu--Pc--
1871	39997900,78222960,148262113,77917995	Gs,Gm,Gu,Pc	4	GsGmGu--Pc--
1872	39996333,78222956,148264335,118581757	Gs,Gm,Gu,Pp	4	GsGmGuPp----
1873	39996664,78222937,148262194,148263029	Gs,Gm,Gu,Gu	4	GsGmGu------
1874	78222926,78223279,148265081	Gm,Gm,Gu	3	--GmGu------
1875	39995569,78222903,148265628,118579941	Gs,Gm,Gu,Pp	4	GsGmGuPp----
1876	39997626,148262136,118578539	Gs,Gu,Pp	3	Gs--GuPp----
1877	39996804,78222850,148264134,118581937	Gs,Gm,Gu,Pp	4	GsGmGuPp----
1878	39996794,78222839,148263948,118580143	Gs,Gm,Gu,Pp	4	GsGmGuPp----
1879	39996783,78222827,148265687,118579147	Gs,Gm,Gu,Pp	4	GsGmGuPp----
1880	39996780,78222824,148263460,118580559	Gs,Gm,Gu,Pp	4	GsGmGuPp----
1881	39996632,39997255,78222819,118578650	Gs,Gs,Gm,Pp	4	GsGm--Pp----
1882	39996680,78222787,148264085,118578915	Gs,Gm,Gu,Pp	4	GsGmGuPp----
1883	39996678,78222784,148264083,118578830	Gs,Gm,Gu,Pp	4	GsGmGuPp----
1884	39997227,78222775,148262161,118577242	Gs,Gm,Gu,Pp	4	GsGmGuPp----
1885	78222772,148262162,118577245	Gm,Gu,Pp	3	--GmGuPp----
1886	78222770,148265876,118580252,77919316	Gm,Gu,Pp,Pc	4	--GmGuPpPc--
1887	39996440,78222768,148262163,118577246	Gs,Gm,Gu,Pp	4	GsGmGuPp----
1888	39996441,78222766,148262164,118577247	Gs,Gm,Gu,Pp	4	GsGmGuPp----
1889	39996442,78222765,148262165,118577248	Gs,Gm,Gu,Pp	4	GsGmGuPp----
1890	39997200,78222753,77918551,77918997	Gs,Gm,Pc,Pc	4	GsGm----Pc--
1891	78222722,148264512,118579488,77917697	Gm,Gu,Pp,Pc	4	--GmGuPpPc--
1892	39995733,78222700,148265238,118581805	Gs,Gm,Gu,Pp	4	GsGmGuPp----
1893	39997656,78222685,148264610,148264687	Gs,Gm,Gu,Gu	4	GsGmGu------
1894	39995153,78222652,148263212,118578635	Gs,Gm,Gu,Pp	4	GsGmGuPp----
1895	39996912,78222645,148264351,118579454	Gs,Gm,Gu,Pp	4	GsGmGuPp----
1896	78222618,148264405,118580525	Gm,Gu,Pp	3	--GmGuPp----
1897	39996589,78222603,148264725,118580927	Gs,Gm,Gu,Pp	4	GsGmGuPp----
1898	39996584,78222589,148264741,118579739	Gs,Gm,Gu,Pp	4	GsGmGuPp----
1899	39996576,78222582,148264088,118579083	Gs,Gm,Gu,Pp	4	GsGmGuPp----
1900	39996936,78222562,148264281,118580100	Gs,Gm,Gu,Pp	4	GsGmGuPp----
1901	39996944,78222554,148265204,118581784	Gs,Gm,Gu,Pp	4	GsGmGuPp----
1902	39995734,78222526,148265237,118579849	Gs,Gm,Gu,Pp	4	GsGmGuPp----
1903	39996967,78222513,148264307,118580909	Gs,Gm,Gu,Pp	4	GsGmGuPp----
1904	39996971,78222509,148264112,118579806	Gs,Gm,Gu,Pp	4	GsGmGuPp----
1905	39996996,78222487,148265722,118581811	Gs,Gm,Gu,Pp	4	GsGmGuPp----
1906	39996544,78222458,148264473,77918662	Gs,Gm,Gu,Pc	4	GsGmGu--Pc--
1907	39996525,78222441,148264096,118579587	Gs,Gm,Gu,Pp	4	GsGmGuPp----
1908	39996315,78222414,148264708,118578859	Gs,Gm,Gu,Pp	4	GsGmGuPp----
1909	39996314,78222413,148264707,118578860	Gs,Gm,Gu,Pp	4	GsGmGuPp----
1910	39996235,78222393,148263170,118581716	Gs,Gm,Gu,Pp	4	GsGmGuPp----
1911	39995978,78222388,148263438,118581049	Gs,Gm,Gu,Pp	4	GsGmGuPp----
1912	39995977,78222387,148263437,118581050	Gs,Gm,Gu,Pp	4	GsGmGuPp----
1913	39995975,78222385,148263436,118581051	Gs,Gm,Gu,Pp	4	GsGmGuPp----
1914	39995974,78222384,148263435,118581052	Gs,Gm,Gu,Pp	4	GsGmGuPp----
1915	39995971,78222381,148263237,77918230	Gs,Gm,Gu,Pc	4	GsGmGu--Pc--
1916	39995965,78222375,148263243,118578920	Gs,Gm,Gu,Pp	4	GsGmGuPp----
1917	78222373,148263245,118579220	Gm,Gu,Pp	3	--GmGuPp----
1918	39995958,78222368,148264987,118579218	Gs,Gm,Gu,Pp	4	GsGmGuPp----
1919	39995956,78222366,148264591,118578703	Gs,Gm,Gu,Pp	4	GsGmGuPp----
1921	78222338,148262154,118580583,77918242	Gm,Gu,Pp,Pc	4	--GmGuPpPc--
1922	39996644,39997869,78222326,77919095	Gs,Gs,Gm,Pc	4	GsGm----Pc--
1923	39996308,78222325,148266277,77919070	Gs,Gm,Gu,Pc	4	GsGmGu--Pc--
1924	39996303,78222321,148263835,118581707	Gs,Gm,Gu,Pp	4	GsGmGuPp----
1925	39997396,78222311,148265327,118580900	Gs,Gm,Gu,Pp	4	GsGmGuPp----
1926	39995883,78222277,148265398,148265411	Gs,Gm,Gu,Gu	4	GsGmGu------
1927	39996825,78222228,148263723,77920376	Gs,Gm,Gu,Pc	4	GsGmGu--Pc--
1928	39997133,148263864,118579425	Gs,Gu,Pp	3	Gs--GuPp----
1929	39997145,78222174,148263854,118579153	Gs,Gm,Gu,Pp	4	GsGmGuPp----
1930	39997160,78222165,148262365,118579091	Gs,Gm,Gu,Pp	4	GsGmGuPp----
1931	39997161,78222164,148262364,118579090	Gs,Gm,Gu,Pp	4	GsGmGuPp----
1932	39997170,78222154,148264892,118581343	Gs,Gm,Gu,Pp	4	GsGmGuPp----
1933	39997184,78222141,148265241,77918885	Gs,Gm,Gu,Pc	4	GsGmGu--Pc--
1934	39997186,78222139,148264905,118581992	Gs,Gm,Gu,Pp	4	GsGmGuPp----
1935	39997826,39997832,78222132,148263061	Gs,Gs,Gm,Gu	4	GsGmGu------
1936	39997827,39997833,78222131,148263060	Gs,Gs,Gm,Gu	4	GsGmGu------
1937	39997635,78222121,148263053,77919689	Gs,Gm,Gu,Pc	4	GsGmGu--Pc--
1938	39997653,78222101,148263567,118581550	Gs,Gm,Gu,Pp	4	GsGmGuPp----
1939	39997655,78222099,148264614,148264683	Gs,Gm,Gu,Gu	4	GsGmGu------
1940	39997657,78222098,148264609,148264688	Gs,Gm,Gu,Gu	4	GsGmGu------
1941	39997715,78222070,148263776,118580222	Gs,Gm,Gu,Pp	4	GsGmGuPp----
1942	39997728,78222055,148262957,118581386	Gs,Gm,Gu,Pp	4	GsGmGuPp----
1943	39997737,39997819,78222047,148263895	Gs,Gs,Gm,Gu	4	GsGmGu------
1944	39997741,78222043,148263818,118578739	Gs,Gm,Gu,Pp	4	GsGmGuPp----
1945	39997525,78222034,148264951,77919554	Gs,Gm,Gu,Pc	4	GsGmGu--Pc--
1946	39997526,78222033,148264952,77919555	Gs,Gm,Gu,Pc	4	GsGmGu--Pc--
1947	39995873,78222022,148265454,118581048	Gs,Gm,Gu,Pp	4	GsGmGuPp----
1948	39996270,78222016,148264317,118578734	Gs,Gm,Gu,Pp	4	GsGmGuPp----
1949	39995924,78222009,148263106,118580560	Gs,Gm,Gu,Pp	4	GsGmGuPp----
1950	39995915,78221994,148265344,118580090	Gs,Gm,Gu,Pp	4	GsGmGuPp----
1951	39997558,78221986,118581319	Gs,Gm,Pp	3	GsGm--Pp----
1952	39996192,78221982,148262606,118581989	Gs,Gm,Gu,Pp	4	GsGmGuPp----
1953	39996185,78221974,148264321,118579568	Gs,Gm,Gu,Pp	4	GsGmGuPp----
1954	39996184,78221973,148263458,118580072	Gs,Gm,Gu,Pp	4	GsGmGuPp----
1955	39996180,78221967,148263480,118580735	Gs,Gm,Gu,Pp	4	GsGmGuPp----
1956	39996175,78221962,148263485,118581085	Gs,Gm,Gu,Pp	4	GsGmGuPp----
1957	39996171,39996173,78221960,148263487	Gs,Gs,Gm,Gu	4	GsGmGu------
1958	39996151,148263111,77920674	Gs,Gu,Pc	3	Gs--Gu--Pc--
1959	39996048,78221919,148265874,118580251	Gs,Gm,Gu,Pp	4	GsGmGuPp----
1960	39996047,78221918,148265875,118580250	Gs,Gm,Gu,Pp	4	GsGmGuPp----
1961	39996042,78221914,148265390,118578924	Gs,Gm,Gu,Pp	4	GsGmGuPp----
1962	39996041,78221913,148265391,118578923	Gs,Gm,Gu,Pp	4	GsGmGuPp----
1963	78221896,148264781,148266400,118578680	Gm,Gu,Gu,Pp	4	--GmGuPp----
1964	78221841,148263136,118579114,77918310	Gm,Gu,Pp,Pc	4	--GmGuPpPc--
1965	39997603,78221809,148263389,148265812	Gs,Gm,Gu,Gu	4	GsGmGu------
1966	39997992,78221791,148264806,77918432	Gs,Gm,Gu,Pc	4	GsGmGu--Pc--
1967	39998004,39998311,78221778,148264790	Gs,Gs,Gm,Gu	4	GsGmGu------
1968	39998009,78221773,148262574,77920310	Gs,Gm,Gu,Pc	4	GsGmGu--Pc--
1969	39998010,78221772,148262573,77920311	Gs,Gm,Gu,Pc	4	GsGmGu--Pc--
1970	39998016,78221766,148262567,77920317	Gs,Gm,Gu,Pc	4	GsGmGu--Pc--
1971	39998029,78221754,148262529,148262535	Gs,Gm,Gu,Gu	4	GsGmGu------
1972	39998063,78221727,148263821,118578827	Gs,Gm,Gu,Pp	4	GsGmGuPp----
1973	39998069,78221717,148262781,118578737	Gs,Gm,Gu,Pp	4	GsGmGuPp----
1974	39998071,78221715,148262847,118580506	Gs,Gm,Gu,Pp	4	GsGmGuPp----
1975	39998079,78221710,148262105,118580734	Gs,Gm,Gu,Pp	4	GsGmGuPp----
1976	39998080,78221708,148262128,118579306	Gs,Gm,Gu,Pp	4	GsGmGuPp----
1977	39998092,78221696,118579652	Gs,Gm,Pp	3	GsGm--Pp----
1978	39998093,78221695,148266190,118579653	Gs,Gm,Gu,Pp	4	GsGmGuPp----
1979	39998117,78221683,148266088,118581872	Gs,Gm,Gu,Pp	4	GsGmGuPp----
1980	39997344,78221679,77918746	Gs,Gm,Pc	3	GsGm----Pc--
1981	78222106,148265715	Gm,Gu	2	--GmGu------
1982	78221642,148262804,118581242,77920556	Gm,Gu,Pp,Pc	4	--GmGuPpPc--
1983	39998151,78221641,118579202,77918055	Gs,Gm,Pp,Pc	4	GsGm--PpPc--
1984	39998152,78221640,118579203,77918056	Gs,Gm,Pp,Pc	4	GsGm--PpPc--
1985	39998169,78221623,148265995,118581699	Gs,Gm,Gu,Pp	4	GsGmGuPp----
1986	39998183,78221612,148266062,118581456	Gs,Gm,Gu,Pp	4	GsGmGuPp----
1987	39998195,78221600,148266073,118581060	Gs,Gm,Gu,Pp	4	GsGmGuPp----
1988	39998204,78221586,148266404,118578824	Gs,Gm,Gu,Pp	4	GsGmGuPp----
1989	39998220,78221578,118580228,77918208	Gs,Gm,Pp,Pc	4	GsGm--PpPc--
1990	39995462,78221566,148262115,118578932	Gs,Gm,Gu,Pp	4	GsGmGuPp----
1991	39995463,78221565,77918136,77919200	Gs,Gm,Pc,Pc	4	GsGm----Pc--
1992	39995179,78221546,78224701,148262935	Gs,Gm,Gm,Gu	4	GsGmGu------
1993	39998267,77920411,77920412	Gs,Pc,Pc	3	Gs------Pc--
1994	39995343,78221485,148262360,118581308	Gs,Gm,Gu,Pp	4	GsGmGuPp----
1995	39995333,78221476	Gs,Gm	2	GsGm--------
1996	39995332,78221475,148262497,77920122	Gs,Gm,Gu,Pc	4	GsGmGu--Pc--
1997	39995330,78221473,148262490,77920120	Gs,Gm,Gu,Pc	4	GsGmGu--Pc--
1998	39995329,78221472,116878615	Gs,Gm,Pc	3	GsGm----Pc--
1999	39995328,78221471,77920118	Gs,Gm,Pc	3	GsGm----Pc--
2000	39995297,78221463,148262812,116878592	Gs,Gm,Gu,Pc	4	GsGmGu--Pc--
2001	78221462,148262423,118578520,77918274	Gm,Gu,Pp,Pc	4	--GmGuPpPc--
2002	39995302,78221461,148266348,118578559	Gs,Gm,Gu,Pp	4	GsGmGuPp----
2003	39995295,78221449,148262330,118581293	Gs,Gm,Gu,Pp	4	GsGmGuPp----
2004	39995288,78221447,148264030,77920455	Gs,Gm,Gu,Pc	4	GsGmGu--Pc--
2005	78221440,148263786,148263808,118580845	Gm,Gu,Gu,Pp	4	--GmGuPp----
2006	39995260,78221426,148262307,118581576	Gs,Gm,Gu,Pp	4	GsGmGuPp----
2007	39995247,78221414,118579320,77917640	Gs,Gm,Pp,Pc	4	GsGm--PpPc--
2008	39998515,78221399,148262899,118578527	Gs,Gm,Gu,Pp	4	GsGmGuPp----
2009	39998519,78221396,148262397,77917831	Gs,Gm,Gu,Pc	4	GsGmGu--Pc--
2010	39998520,78221393,148262403,77917830	Gs,Gm,Gu,Pc	4	GsGmGu--Pc--
2011	39998522,78221390,148262405,77917828	Gs,Gm,Gu,Pc	4	GsGmGu--Pc--
2012	39998523,78221388,148262406,77917827	Gs,Gm,Gu,Pc	4	GsGmGu--Pc--
2013	39998524,78221387,148262407,118581677	Gs,Gm,Gu,Pp	4	GsGmGuPp----
[truncated: 1,895 more rows]
