# Supplementary material for: Evolution from a respiratory ancestor to fill syntrophic and fermentative niches: comparative fenomics of six Geobacteraceae species
Source: BMC Genomics. 2009 Mar 11;10:103. doi: 10.1186/1471-2164-10-103 (PMC2669807; doi:10.1186/1471-2164-10-103)
Supplement: Additional file 3 — Frequency of the phyletic patterns of protein conservation. Spreadsheet showing the number of proteins with a given pattern of conservation. [file 1471-2164-10-103-S3.xls]

## Sheet: Sheet1
Cluster Phyletic Pattern	Total Proteins in Clusters with this Pattern
GsGmGuPpPcDa	5345
GsGmGuPp----	1158
GsGmGuPpPc--	1068
GsGmGu------	970
GsGmGuPp--Da	709
--------PcDa	432
GsGmGu--PcDa	391
GsGmGu----Da	370
--GmGu------	331
GsGm--------	274
------PpPc--	260
GsGmGu--Pc--	252
----GuPp----	249
--GmGuPpPcDa	202
------PpPcDa	199
Gs--GuPpPcDa	183
Gs--Gu------	181
GsGm--PpPcDa	170
Gs----Pp----	161
GsGm--Pp----	154
--GmGuPpPc--	118
Gs--GuPp----	109
--GmGuPp----	107
----GuPpPc--	104
----GuPpPcDa	96
------Pp--Da	96
--Gm--Pp----	90
Gs--Gu----Da	80
GsGm--Pp--Da	77
Gs--GuPpPc--	77
----Gu----Da	69
GsGm------Da	65
GsGm----PcDa	65
Gs----PpPc--	62
--GmGu----Da	59
GsGm--PpPc--	59
Gs--Gu--PcDa	56
Gs--GuPp--Da	53
GsGm----Pc--	52
Gs----PpPcDa	51
----Gu--Pc--	50
--GmGuPp--Da	48
--GmGu--PcDa	47
----GuPp--Da	47
Gs--Gu--Pc--	43
--Gm------Da	41
Gs--------Da	41
Gs------PcDa	41
----Gu--PcDa	41
--GmGu--Pc--	37
Gs----Pp--Da	33
Gs------Pc--	30
--Gm----Pc--	29
--Gm--PpPc--	24
--Gm--PpPcDa	20
--Gm--Pp--Da	19
--Gm----PcDa	12
