# Supplementary material for: Evolution from a respiratory ancestor to fill syntrophic and fermentative niches: comparative fenomics of six Geobacteraceae species
Source: BMC Genomics. 2009 Mar 11;10:103. doi: 10.1186/1471-2164-10-103 (PMC2669807; doi:10.1186/1471-2164-10-103)
Supplement: Additional file 4 — Proteins conserved only within the respiratory species. Spreadsheet showing the proteins that were conserved in all and only the respiratory species. [file 1471-2164-10-103-S4.xls]

## Sheet: Sheet1
NCBI ID	Gene ID	Product Name	Lateral Transfer	Cluster ID	Cluster Phyletic Pattern	Total Members in Cluster	Model Reaction Abbreviation	# CXXCH Motifs	Species	Start	End	Strand	Length	GeneID	Name	COG 1	COG 1 type	COG 2	COG 2 type
39995180	GSU0069	oxidoreductase, iron-sulfur cluster-binding subunit		2200	GsGmGu----Da	4		0	G. sulfurreducens	84481	85254	+	257	2688119	-	COG0437	C
39995237	GSU0126	iron-sulfur cluster-binding protein		1587	GsGmGu----Da	4		0	G. sulfurreducens	139913	140890	-	325	2688084	-	COG0348	C
39995384	GSU0274	cytochrome c family protein		2066	GsGmGu----Da	4		9	G. sulfurreducens	282877	284736	+	619	2687481	-	-
39995426	GSU0317	hypothetical protein GSU0317		1418	GsGmGu----Da	5		0	G. sulfurreducens	348045	348776	+	243	2686880	-	-
39995429	GSU0320	hypothetical protein GSU0320		2046	GsGmGu----Da	4		0	G. sulfurreducens	350999	351547	-	182	2687106	-	-
39995431	GSU0322	general secretion pathway protein K		2047	GsGmGu----Da	4		0	G. sulfurreducens	352860	353780	-	306	2686728	gspK	COG3156	U
39995432	GSU0323	general secretion pathway protein j, putative		2048	GsGmGu----Da	4		0	G. sulfurreducens	353777	354337	-	186	2686835	-	-
39995434	GSU0325	general secretion pathway protein H, putative		2049	GsGmGu----Da	4		0	G. sulfurreducens	354737	355264	-	175	2686913	-	-
39995435	GSU0326	general secretion pathway protein G		2050	GsGmGu----Da	4		0	G. sulfurreducens	355233	355676	-	147	2685231	gspG	-
39995437	GSU0328	general secretion pathway protein E		2052	GsGmGu----Da	4		0	G. sulfurreducens	356895	358439	-	514	2686832	gspE	COG2804	NU
39995438	GSU0329	general secretion pathway protein D, putative		2053	GsGmGu----Da	4		0	G. sulfurreducens	358454	360352	-	632	2686787	-	COG1450	NU
39995439	GSU0330	general secretion pathway protein C, putative		2054	GsGmGu----Da	4		0	G. sulfurreducens	360462	361337	-	291	2686849	-	COG3031	U
39995441	GSU0332	aminopeptidase A/I		1415	GsGmGu----Da	4		0	G. sulfurreducens	362976	364466	+	496	2686847	pepA	-
39995454	GSU0345	NADH dehydrogenase I, H subunit		2221	GsGmGu----Da	4	NADH5	0	G. sulfurreducens	375402	376448	+	348	2687263	nuoH-1	COG1005	C
39995457	GSU0348	NADH dehydrogenase I, K subunit		2222	GsGmGu----Da	4	NADH5	0	G. sulfurreducens	377401	377703	+	100	2686806	nuoK	COG0713	C
39995474	GSU0366	transcriptional regulator, putative		2166	GsGmGu----Da	4		0	G. sulfurreducens	397904	398824	+	306	2686722	-	COG1396	K
39995492	GSU0384	hypothetical protein GSU0384		2197	GsGmGu----Da	4		0	G. sulfurreducens	416747	417223	-	158	2686659	-	COG1633	S
39995504	GSU0396	hypothetical protein GSU0396		2158	GsGmGu----Da	4		0	G. sulfurreducens	428803	429015	+	70	2686527	-	-
39995574	GSU0466	cytochrome c551 peroxidase		1478	GsGmGu----Da	5	CYCPO	2	G. sulfurreducens	496167	497207	-	346	2686269	ccpA-1	COG1858	P
39995584	GSU0476	hypothetical protein GSU0476		2170	GsGmGu----Da	4		0	G. sulfurreducens	508371	509531	+	386	2686127	-	COG1565	S
39995616	GSU0509	Fe(III) reductase, alpha subunit		2214	GsGmGu----Da	4	NADPH5	0	G. sulfurreducens	539537	542071	-	844	2686077	sfrA	COG3383	R
39995625	GSU0518	sodium/solute symporter family protein		2056	GsGmGu----Da	4	PROt5	0	G. sulfurreducens	551782	553305	-	507	2686062	-	COG4147	R
39995626	GSU0519	hypothetical protein GSU0519		2057	GsGmGu----Da	4		0	G. sulfurreducens	553298	553624	-	108	2686036	-	COG4327	S
39995640	GSU0533	cytochrome c family protein, putative		2121	GsGmGu----Da	4		3	G. sulfurreducens	566260	566664	+	134	2685873	-	-
39995689	GSU0582	methyl-accepting chemotaxis protein		2058	GsGmGu----Da	4		1	G. sulfurreducens	613603	615693	+	696	2685861	-	COG0840	NT
39995697	GSU0590	hypothetical protein GSU0590		1444	GsGmGu----Da	5		0	G. sulfurreducens	622832	623362	-	176	2685471	-	-
39995698	GSU0591	cytochrome c family protein		2069	GsGmGu----Da	4		1	G. sulfurreducens	623398	624249	-	283	2685784	-	-
39995703	GSU0596	response regulator		780	GsGmGu----Da	6		0	G. sulfurreducens	627650	628042	-	130	2685719	-	COG2204	T
39995705	GSU0598	sigma-54 dependent DNA-binding response regulator		2068	GsGmGu----Da	4		0	G. sulfurreducens	628853	630265	+	470	2688651	-	COG2204	T
39995706	GSU0599	sensor histidine kinase		2067	GsGmGu----Da	4		1	G. sulfurreducens	630362	631912	-	516	2687327	-	COG0642	T
39995776	GSU0670	cytochrome c family protein		939	GsGmGu----Da	6		11	G. sulfurreducens	703800	704654	-	284	2685552	-	-
39995910	GSU0804	TrpR binding protein WrbA		2193	GsGmGu----Da	4		0	G. sulfurreducens	863562	864173	-	203	2687432	WrbA	COG0655	R
39995932	GSU0826	hypothetical protein GSU0826		1628	GsGmGu----Da	5		0	G. sulfurreducens	886573	886767	+	64	2687236	-	-
39995935	GSU0829	heavy metal efflux pump, CzcB family		2123	GsGmGu----Da	4		0	G. sulfurreducens	888914	890185	+	423	2687173	-	COG0845	M
39995986	GSU0880	molybdopterin oxidoreductase family protein		223	GsGmGu----Da	6	FDH	0	G. sulfurreducens	937790	939805	-	671	2687355	-	COG0243	C
39996000	GSU0895	GAF domain/GGDEF domain protein		117	GsGmGu----Da	6		0	G. sulfurreducens	957967	960033	-	688	2685442	-	COG3706	T
39996018	GSU0915	hypothetical protein GSU0915		1646	GsGmGu----Da	5		0	G. sulfurreducens	981656	982015	+	119	2687176	-	-
39996065	GSU0962	sensor histidine kinase		2195	GsGmGu----Da	4		0	G. sulfurreducens	1036181	1038148	+	655	2687575	-	COG0642	T	COG0840	NT
39996066	GSU0963	sigma-54 dependent DNA-binding response regulator		2196	GsGmGu----Da	4		0	G. sulfurreducens	1038168	1039571	+	467	2687572	-	COG2204	T
39996156	GSU1054	hypothetical protein GSU1054		2062	GsGmGu----Da	4		0	G. sulfurreducens	1141298	1141555	-	85	2685840	-	COG0425	O
39996157	GSU1055	hypothetical protein GSU1055		2061	GsGmGu----Da	4		0	G. sulfurreducens	1141604	1142719	-	371	2686059	-	-
39996159	GSU1057	hypothetical protein GSU1057		1431	GsGmGu----Da	5		0	G. sulfurreducens	1143269	1143673	-	134	2686963	-	-
39996248	GSU1146	hypothetical protein GSU1146		221	GsGmGu----Da	5		0	G. sulfurreducens	1236842	1237903	+	353	2685519	-	COG0715	P
39996249	GSU1147	hypothetical protein GSU1147		221	GsGmGu----Da	5		0	G. sulfurreducens	1237961	1238998	+	345	2685521	-	COG0715	P	COG4521	P
39996281	GSU1179	hypothetical protein GSU1179		2105	GsGmGu----Da	4		0	G. sulfurreducens	1285504	1286421	+	305	2686799	-	-
39996330	GSU1228	cytochrome c family protein		2172	GsGmGu----Da	4		9	G. sulfurreducens	1330696	1331709	+	337	2688220	-	-
39996334	GSU1232	hypothetical protein GSU1232		2160	GsGmGu----Da	4		0	G. sulfurreducens	1335282	1335674	+	130	2686678	-	-
39996416	GSU1314	hypothetical protein GSU1314		2211	GsGmGu----Da	4		0	G. sulfurreducens	1439851	1440531	-	226	2688068	-	COG0398	S
39996451	GSU1349	sulfate ABC transporter, ATP-binding protein		232	GsGmGu----Da	4	SULabc	0	G. sulfurreducens	1475903	1476934	+	343	2687970	cysA	COG1118	P
39996541	GSU1441	ferredoxin family protein		2201	GsGmGu----Da	4		0	G. sulfurreducens	1578257	1578541	+	94	2685848	-	COG1146	C
39996551	GSU1451	3-hydroxyisobutyrate dehydrogenase family protein		2073	GsGmGu----Da	4	HIBD	0	G. sulfurreducens	1588799	1589665	+	288	2687774	-	COG2084	I
39996574	GSU1474	DedA family protein		2165	GsGmGu----Da	4		0	G. sulfurreducens	1615949	1616563	+	204	2686030	-	COG0586	S
39996800	GSU1700	malic enzyme		1540	GsGmGu----Da	5	ME2	0	G. sulfurreducens	1861362	1863620	-	752	2685403	maeB	COG0280	C	COG0281	C
39996848	GSU1749	hypothetical protein GSU1749		2159	GsGmGu----Da	4		0	G. sulfurreducens	1914239	1914751	-	170	2687253	-	-
39996884	GSU1785	cytochrome c family protein, putative		2177	GsGmGu----Da	4		3	G. sulfurreducens	1948998	1949441	-	147	2685246	-	-
39996887	GSU1788	NHL repeat domain protein		2179	GsGmGu----Da	4		0	G. sulfurreducens	1951381	1952445	-	354	2686481	-	COG3391	S
39997071	GSU1973	hexapeptide transferase family protein		909	GsGmGu----Da	5		0	G. sulfurreducens	2163894	2164523	-	209	2686178	-	COG0110	R
39997113	GSU2015	mutT/nudix family protein		1516	GsGmGu----Da	4		0	G. sulfurreducens	2208031	2208483	+	150	2688051	-	COG1051	F
39997142	GSU2044	sensory box/GGDEF family protein		2215	GsGmGu----Da	4		0	G. sulfurreducens	2239587	2241875	-	762	2687989	-	COG5001	T
39997297	GSU2199	hypothetical protein GSU2199		2070	GsGmGu----Da	4		0	G. sulfurreducens	2412324	2413919	+	531	2685660	-	COG1579	R
39997548	GSU2453	hypothetical protein GSU2453		2194	GsGmGu----Da	4		0	G. sulfurreducens	2692625	2693677	-	350	2687920	-	COG0628	R
39997608	GSU2513	cytochrome c family protein		1526	GsGmGu----Da	5		1	G. sulfurreducens	2772615	2773055	+	146	2685684	-	COG2010	C
39997726	GSU2632	GGDEF domain protein		2173	GsGmGu----Da	4		0	G. sulfurreducens	2902943	2904178	+	411	2686069	-	-
39997735	GSU2641	hypothetical protein GSU2641		2124	GsGmGu----Da	4		0	G. sulfurreducens	2912401	2913135	-	244	2686058	-	-
39997825	GSU2731	polyheme membrane-associated cytochrome c		76	GsGmGu----Da	8		12	G. sulfurreducens	3007851	3010157	-	768	2685796	ferA	-
39997831	GSU2737	polyheme membrane-associated cytochrome c		76	GsGmGu----Da	8		12	G. sulfurreducens	3013390	3015624	-	744	2686014	-	-
39997906	GSU2813	cytochrome c551 peroxidase		1478	GsGmGu----Da	5	CYCPO	2	G. sulfurreducens	3091634	3092671	+	345	2686901	ccpA-2	COG1858	P
39998007	GSU2916	sensor histidine kinase		2072	GsGmGu----Da	4		1	G. sulfurreducens	3215428	3216891	-	487	2688556	-	COG0642	T
39998018	GSU2927	cytochrome c, putative		2071	GsGmGu----Da	4		2	G. sulfurreducens	3226255	3226539	+	94	2688499	-	-
39998021	GSU2930	cytochrome c family protein		2043	GsGmGu----Da	4		2	G. sulfurreducens	3227678	3228295	-	205	2688479	-	COG3474	C
39998023	GSU2932	cytochrome b/b6		2042	GsGmGu----Da	4		0	G. sulfurreducens	3228939	3229559	-	206	2688465	-	COG1290	C
39998024	GSU2933	cytochrome b/b6 complex, iron-sulfur subunit		2041	GsGmGu----Da	4		0	G. sulfurreducens	3229556	3229951	-	131	2688460	-	COG0723	C
39998025	GSU2934	cytochrome c family protein		2040	GsGmGu----Da	4		10	G. sulfurreducens	3229906	3231159	-	417	2688458	-	-
39998026	GSU2935	cytochrome c family protein		2039	GsGmGu----Da	4		12	G. sulfurreducens	3231104	3233077	-	657	2688451	-	-
39998027	GSU2936	hypothetical protein GSU2936		1013	GsGmGu----Da	6		0	G. sulfurreducens	3233101	3233421	-	106	2688447	-	-
39998028	GSU2937	cytochrome c family protein		1012	GsGmGu----Da	6		5	G. sulfurreducens	3233479	3234453	-	324	2688440	-	-
39998030	GSU2939	outer membrane porin FmdC, putative		157	GsGmGu----Da	7		0	G. sulfurreducens	3234920	3236140	-	406	2688436	-	-
39998031	GSU2940	lipoprotein, putative		2064	GsGmGu----Da	4		0	G. sulfurreducens	3236208	3237614	-	468	2688432	-	COG2897	P
39998032	GSU2941	transcriptional regulator, LysR family		1488	GsGmGu----Da	5		0	G. sulfurreducens	3237885	3238820	+	311	2688429	-	COG0583	K
39998039	GSU2948	hypothetical protein GSU2948		2088	GsGmGu----Da	4		0	G. sulfurreducens	3245954	3247855	+	633	2688379	-	COG1368	M
39998042	GSU2951	ABC transporter, ATP-binding protein		1028	GsGmGu----Da	6	GLYt6	0	G. sulfurreducens	3250442	3251749	+	435	2688356	-	COG1116	P	COG3842	E
39998229	GSU3139	hypothetical protein GSU3139		2060	GsGmGu----Da	4		0	G. sulfurreducens	3446013	3446861	-	282	2688434	-	COG3016	S
39998247	GSU3157	hydrolase, alpha/beta fold family		2122	GsGmGu----Da	4		0	G. sulfurreducens	3464329	3465129	+	266	2688390	-	COG0596	R
39998280	GSU3190	twin-arginine translocation protein, TatA/E family		1594	GsGmGu----Da	5		0	G. sulfurreducens	3496433	3496669	+	78	2688387	-	COG1826	U
39998389	GSU3300	biotin-requiring enzyme subunit		1421	GsGmGu----Da	5		0	G. sulfurreducens	3621220	3623958	+	912	2687564	-	COG0439	I	COG1038	C
39998452	GSU3363	sigma-54 dependent transcriptional regulator, Fis family		1437	GsGmGu----Da	4		0	G. sulfurreducens	3694820	3697111	+	763	2688233	-	COG2204	T
39998505	GSU3416	hypothetical protein GSU3416		2089	GsGmGu----Da	4		0	G. sulfurreducens	3758896	3759513	+	205	2686610	-	-
78221282	Gmet_0055	sigma54 specific transcriptional regulator with PAS sensor, Fis family		1437	GsGmGu----Da	4		0	G. metallireducens	67895	70165	+	756	3738543	-	COG2204	T	COG3604	KT
78221327	Gmet_0100	cytochrome c family protein		2066	GsGmGu----Da	4		9	G. metallireducens	123704	125560	-	618	3738879	-	-
78221337	Gmet_0110	nucleic acid binding, OB-fold, tRNA/helicase-type		1418	GsGmGu----Da	5		0	G. metallireducens	137064	137792	-	242	3738889	-	-
78221340	Gmet_0113	hypothetical protein Gmet_0113		1646	GsGmGu----Da	5		0	G. metallireducens	140100	140462	+	120	3738892	-	-
78221486	Gmet_0263	Alpha/beta hydrolase fold		2122	GsGmGu----Da	4		0	G. metallireducens	295053	295853	+	266	3738635	-	COG0596	R
78221570	Gmet_0349	protein of unknown function DUF399		2060	GsGmGu----Da	4		0	G. metallireducens	388324	389172	+	282	3738913	-	COG3016	S
78221744	Gmet_0523	ABC transporter-related protein		1028	GsGmGu----Da	6		0	G. metallireducens	559682	560989	-	435	3738044	-	COG1116	P	COG4754	S
78221747	Gmet_0526	Sulfatase		2088	GsGmGu----Da	4		0	G. metallireducens	563587	565488	-	633	3738047	-	COG1368	M
78221751	Gmet_0530	transcriptional regulator, LysR family		1488	GsGmGu----Da	5		0	G. metallireducens	569585	570541	-	318	3738051	-	COG0583	K
78221752	Gmet_0531	Rhodanese-like		2064	GsGmGu----Da	4		0	G. metallireducens	570801	572138	+	445	3738052	-	COG2897	P
78221753	Gmet_0532	Phosphate-selective porin O and P		157	GsGmGu----Da	7		0	G. metallireducens	572210	573457	+	415	3738053	-	-
78221755	Gmet_0534	cytochrome c family protein		1012	GsGmGu----Da	6		5	G. metallireducens	573924	574898	+	324	3738055	-	-
78221756	Gmet_0535	hypothetical protein Gmet_0535		1013	GsGmGu----Da	6		0	G. metallireducens	574956	575276	+	106	3738056	-	-
78221757	Gmet_0536	cytochrome c family protein		2039	GsGmGu----Da	4		12	G. metallireducens	575370	577265	+	631	3738057	-	-
78221758	Gmet_0537	cytochrome c family protein		2040	GsGmGu----Da	4		10	G. metallireducens	577213	578457	+	414	3738058	-	-
78221759	Gmet_0538	Rieske (2Fe-2S) region		2041	GsGmGu----Da	4		0	G. metallireducens	578412	578807	+	131	3738059	-	COG0723	C
78221760	Gmet_0539	Cytochrome b/b6-like		2042	GsGmGu----Da	4		0	G. metallireducens	578804	579424	+	206	3738060	-	COG1290	C
78221762	Gmet_0541	hypothetical protein Gmet_0541		2043	GsGmGu----Da	4		2	G. metallireducens	580097	580660	+	187	3738062	-	COG3474	C
78221764	Gmet_0543	cytochrome c, putative		2071	GsGmGu----Da	4		2	G. metallireducens	581260	581550	-	96	3738377	-	-
78221775	Gmet_0554	histidine kinase		2072	GsGmGu----Da	4		1	G. metallireducens	591018	592517	+	499	3738388	-	COG0642	T
78221921	Gmet_0701	histidine kinase		2195	GsGmGu----Da	4		0	G. metallireducens	770651	772618	+	655	3738427	-	COG0642	T	COG0840	NT
78221922	Gmet_0702	two component, sigma54 specific, transcriptional regulator, Fis family		2196	GsGmGu----Da	4		0	G. metallireducens	772657	774039	+	460	3738428	-	COG2204	T
78221948	Gmet_0728	TPR repeat protein		1431	GsGmGu----Da	5		0	G. metallireducens	800565	801008	-	147	3740534	-	-
78221991	Gmet_0771	TrpR binding protein WrbA		2193	GsGmGu----Da	4		0	G. metallireducens	848051	848662	-	203	3739334	-	COG0655	R
78222049	Gmet_0829	hypothetical protein Gmet_0829		2124	GsGmGu----Da	4		0	G. metallireducens	913666	914379	+	237	3738283	-	-
78222060	Gmet_0840	diguanylate cyclase (GGDEF domain)		2173	GsGmGu----Da	4		0	G. metallireducens	925363	926598	-	411	3738294	-	-
78222133	Gmet_0913	hypothetical protein Gmet_0913		76	GsGmGu----Da	8		9	G. metallireducens	1007498	1008970	+	490	3738251	-	-
78222177	Gmet_0957	diguanylate cyclase/phosphodiesterase (GGDEF & EAL domains) with GAF sensor		2215	GsGmGu----Da	4		0	G. metallireducens	1065296	1067197	+	633	3738527	-	COG5001	T
78222208	Gmet_0988	NUDIX hydrolase		1516	GsGmGu----Da	4		0	G. metallireducens	1096922	1097374	-	150	3738092	-	COG1051	F
78222306	Gmet_1088	Cytochrome c, class I		1526	GsGmGu----Da	5		1	G. metallireducens	1212322	1212753	-	143	3741295	-	COG2010	C
78222455	Gmet_1241	Ferredoxin family protein		2201	GsGmGu----Da	4		0	G. metallireducens	1399078	1399368	+	96	3738784	-	COG1145	C
78222580	Gmet_1368	DedA		2165	GsGmGu----Da	4		0	G. metallireducens	1531365	1532003	+	212	3740632	-	COG0586	S
78222846	Gmet_1637	malic enzyme		1540	GsGmGu----Da	5		0	G. metallireducens	1835829	1838087	-	752	3740406	-	COG0280	C	COG0281	C
78222913	Gmet_1704	hypothetical protein Gmet_1704		2089	GsGmGu----Da	4		0	G. metallireducens	1913001	1913603	-	200	3741380	-	-
78222953	Gmet_1744	Cytochrome c family protein		2172	GsGmGu----Da	4		9	G. metallireducens	1959946	1960959	+	337	3741420	-	-
78222957	Gmet_1748	hypothetical protein Gmet_1748		2160	GsGmGu----Da	4		0	G. metallireducens	1964536	1964928	+	130	3741424	-	-
78223043	Gmet_1836	hypothetical protein Gmet_1836		2159	GsGmGu----Da	4		0	G. metallireducens	2050603	2051001	-	132	3741513	-	-
78223073	Gmet_1866	hypothetical protein Gmet_1866		2177	GsGmGu----Da	4		3	G. metallireducens	2079506	2079934	-	142	3741543	-	-
78223076	Gmet_1869	NHL repeat protein		2179	GsGmGu----Da	4		0	G. metallireducens	2081830	2082891	-	353	3741546	-	COG3391	S
78223106	Gmet_1899	ABC transporter-related protein		1028	GsGmGu----Da	6		0	G. metallireducens	2119820	2120614	-	264	3740303	-	COG1116	P
78223108	Gmet_1901	Twin-arginine translocation pathway signal		221	GsGmGu----Da	5		0	G. metallireducens	2121374	2122339	-	321	3740305	-	COG0715	P
78223110	Gmet_1903	Sulphate transport system permease protein 1		232	GsGmGu----Da	4		0	G. metallireducens	2124732	2125763	-	343	3740307	-	COG1118	P
78223179	Gmet_1972	6-phosphogluconate dehydrogenase, NAD-binding		2073	GsGmGu----Da	4		0	G. metallireducens	2202631	2203497	-	288	3740152	-	COG2084	I
78223432	Gmet_2227	Molybdopterin oxidoreductase		223	GsGmGu----Da	6		0	G. metallireducens	2519197	2521872	-	891	3738181	-	COG0243	C
78223536	Gmet_2333	transferase hexapeptide repeat protein		909	GsGmGu----Da	5		0	G. metallireducens	2640676	2641338	-	220	3739494	-	COG0110	R
78223597	Gmet_2394	hypothetical protein Gmet_2394		2105	GsGmGu----Da	4		0	G. metallireducens	2705027	2705956	-	309	3740432	-	-
78223659	Gmet_2456	DedA		2211	GsGmGu----Da	4		0	G. metallireducens	2779523	2780197	+	224	3740340	-	COG0398	S
78223917	Gmet_2721	diguanylate cyclase (GGDEF domain) with GAF sensor		117	GsGmGu----Da	6		0	G. metallireducens	3073565	3075625	+	686	3740028	-	-
78223934	Gmet_2738	Molybdopterin oxidoreductase		223	GsGmGu----Da	6		0	G. metallireducens	3095747	3097762	+	671	3740006	-	COG0243	C
78223969	Gmet_2773	hypothetical protein Gmet_2773		2194	GsGmGu----Da	4		0	G. metallireducens	3138041	3139093	-	350	3739276	-	COG0628	R
78224035	Gmet_2839	cytochrome c family protein		939	GsGmGu----Da	6		12	G. metallireducens	3218583	3219452	+	289	3741145	-	-
78224110	Gmet_2914	response regulator receiver domain protein (CheY-like)		780	GsGmGu----Da	6		0	G. metallireducens	3299761	3300153	-	130	3741019	-	COG2204	T
78224119	Gmet_2923	signal transduction histidine kinase, nitrogen specific, NtrB		2067	GsGmGu----Da	4		1	G. metallireducens	3310424	3312049	+	541	3741028	-	COG0642	T
78224120	Gmet_2924	two component, sigma54 specific, transcriptional regulator, Fis family		2068	GsGmGu----Da	4		0	G. metallireducens	3312141	3313553	-	470	3741029	-	COG2204	T
78224122	Gmet_2926	response regulator receiver domain protein (CheY-like)		780	GsGmGu----Da	6		0	G. metallireducens	3314305	3314697	+	130	3741031	-	COG2204	T
78224127	Gmet_2931	Histidine kinase, HAMP region		2069	GsGmGu----Da	4		1	G. metallireducens	3318058	3318906	+	282	3740825	-	COG0840	NT
78224128	Gmet_2932	hypothetical protein Gmet_2932		1444	GsGmGu----Da	5		0	G. metallireducens	3318917	3319474	+	185	3740826	-	-
78224135	Gmet_2939	methyl-accepting chemotaxis sensory transducer		2058	GsGmGu----Da	4		1	G. metallireducens	3325295	3327385	-	696	3740833	-	COG0840	NT
78224183	Gmet_2990	cytochrome c family protein, putative		2121	GsGmGu----Da	4		3	G. metallireducens	3376130	3376591	-	153	3740979	-	-
78224215	Gmet_3022	Fe(III) reductase, alpha subunit		2214	GsGmGu----Da	4		0	G. metallireducens	3404238	3406733	-	831	3740759	-	COG3383	R
78224224	Gmet_3031	Na+/solute symporter		2056	GsGmGu----Da	4		0	G. metallireducens	3416291	3417820	-	509	3741227	-	COG4147	R
78224225	Gmet_3032	hypothetical protein Gmet_3032		2057	GsGmGu----Da	4		0	G. metallireducens	3417813	3418139	-	108	3741228	-	-
78224276	Gmet_3084	protein of unknown function DUF185		2170	GsGmGu----Da	4		0	G. metallireducens	3480960	3482117	-	385	3740782	-	COG1565	S
78224282	Gmet_3090	hypothetical protein Gmet_3090		2070	GsGmGu----Da	4		0	G. metallireducens	3490637	3492253	-	538	3740865	-	-
78224283	Gmet_3091	Di-haem cytochrome c peroxidase		1478	GsGmGu----Da	5		2	G. metallireducens	3492846	3493886	+	346	3740866	-	COG1858	P
78224316	Gmet_3124	hypothetical protein Gmet_3124		2158	GsGmGu----Da	4		0	G. metallireducens	3520146	3520358	-	70	3740937	-	-
78224336	Gmet_3145	Rubrerythrin		2197	GsGmGu----Da	4		0	G. metallireducens	3543391	3543867	+	158	3741114	-	COG1633	S
78224355	Gmet_3164	transcriptional regulator, XRE family		2166	GsGmGu----Da	4		0	G. metallireducens	3562229	3563176	-	315	3741133	-	COG1396	K
78224408	Gmet_3217	Twin-arginine translocation protein TatA/E		1594	GsGmGu----Da	5		0	G. metallireducens	3617404	3617589	-	61	3740972	-	COG1826	U
78224440	Gmet_3249	Biotin/lipoyl attachment		1421	GsGmGu----Da	5		0	G. metallireducens	3656275	3659154	+	959	3741268	-	COG0439	I	COG1038	C
78224526	Gmet_3335	Iron-sulfur cluster-binding protein		1587	GsGmGu----Da	4		0	G. metallireducens	3749011	3750075	-	354	3740650	-	COG0348	C
78224535	Gmet_3345	NADH-ubiquinone oxidoreductase, chain 4L		2222	GsGmGu----Da	4		0	G. metallireducens	3762699	3763001	-	100	3740660	-	COG0713	C
78224538	Gmet_3348	Respiratory-chain NADH dehydrogenase, subunit 1		2221	GsGmGu----Da	4		0	G. metallireducens	3763960	3764973	-	337	3740663	-	COG1005	C
78224551	Gmet_3361	Peptidase M17, leucyl aminopeptidase-like		1415	GsGmGu----Da	4		0	G. metallireducens	3775958	3777448	-	496	3739105	-	-
78224553	Gmet_3363	PDZ/DHR/GLGF		2054	GsGmGu----Da	4		0	G. metallireducens	3779067	3779939	+	290	3739107	-	COG3031	U
78224554	Gmet_3364	type II and III secretion system protein:NolW-like		2053	GsGmGu----Da	4		0	G. metallireducens	3779990	3781900	+	636	3739108	-	COG1450	NU
78224555	Gmet_3365	type II secretion system protein E		2052	GsGmGu----Da	4		0	G. metallireducens	3781897	3783459	+	520	3739109	-	COG2804	NU
78224557	Gmet_3367	General secretion pathway protein G		2050	GsGmGu----Da	4		0	G. metallireducens	3784674	3785117	+	147	3739111	-	-
78224558	Gmet_3368	General secretion pathway protein H		2049	GsGmGu----Da	4		0	G. metallireducens	3785086	3785622	+	178	3739112	-	-
78224560	Gmet_3370	N-terminal methylation		2048	GsGmGu----Da	4		0	G. metallireducens	3785971	3786606	+	211	3739114	-	-
78224561	Gmet_3371	General secretion pathway protein K		2047	GsGmGu----Da	4		0	G. metallireducens	3786603	3787502	+	299	3739115	-	COG3156	U
78224563	Gmet_3373	hypothetical protein Gmet_3373		2046	GsGmGu----Da	4		0	G. metallireducens	3788782	3789327	+	181	3740688	-	-
78224640	Gmet_3453	protein of unknown function DUF395, YeeE/YedE		2061	GsGmGu----Da	4		0	G. metallireducens	3869091	3870206	+	371	3739127	-	-
78224641	Gmet_3454	hypothetical protein Gmet_3454		2062	GsGmGu----Da	4		0	G. metallireducens	3870241	3870495	+	84	3739128	-	COG0425	O
78224691	Gmet_3508	Secretion protein HlyD		2123	GsGmGu----Da	4		0	G. metallireducens	3938179	3939453	+	424	3739049	-	COG0845	M
78224698	Gmet_3515	hypothetical protein Gmet_3515		1628	GsGmGu----Da	5		0	G. metallireducens	3950244	3950456	+	70	3739056	-	-
78224702	Gmet_3519	Twin-arginine translocation pathway signal		2200	GsGmGu----Da	4		0	G. metallireducens	3952525	3953298	+	257	3739775	-	COG0437	C
95928294	Dace_3082	hypothetical protein Dace_3082		1646	GsGmGu----Da	5		0	D. acetoxidans	103211	103573	-	120	-	-	-
95928351	Dace_3139	diguanylate cyclase		117	GsGmGu----Da	6		0	D. acetoxidans	181256	182836	+	526	-	-	-
95928406	Dace_3194	conserved hypothetical protein		1628	GsGmGu----Da	5		0	D. acetoxidans	249800	250000	+	66	-	-	-
95928436	Dace_3224	NADH-ubiquinone oxidoreductase, chain 4L		2222	GsGmGu----Da	4		0	D. acetoxidans	279604	279906	-	100	-	-	-
95928439	Dace_3227	respiratory-chain NADH dehydrogenase, subunit 1		2221	GsGmGu----Da	4		0	D. acetoxidans	280884	281897	-	337	-	-	-
95928550	Dace_2858	diguanylate cyclase/phosphodiesterase with PAS/PAC sensor(s)		2215	GsGmGu----Da	4		0	D. acetoxidans	404952	407327	+	791	-	-	-
95928551	Dace_2859	diguanylate cyclase		117	GsGmGu----Da	6		0	D. acetoxidans	407367	408947	-	526	-	-	-
95928556	Dace_2864	molybdopterin oxidoreductase		2214	GsGmGu----Da	4		0	D. acetoxidans	411995	414499	-	834	-	-	-
95928595	Dace_2903	Phospholipase D		2211	GsGmGu----Da	4		0	D. acetoxidans	462420	464561	+	713	-	-	-
95928862	Dace_2112	ABC transporter related		232	GsGmGu----Da	4		0	D. acetoxidans	756920	757585	-	221	-	-	-
95928878	Dace_2128	Formate dehydrogenase		223	GsGmGu----Da	6		0	D. acetoxidans	770182	772425	+	747	-	-	-
95928880	Dace_2130	protein of unknown function DUF169		2201	GsGmGu----Da	4		0	D. acetoxidans	773253	774233	+	326	-	-	-
95928882	Dace_2132	ABC transporter related		1028	GsGmGu----Da	6		0	D. acetoxidans	775915	776703	-	262	-	-	-
95928895	Dace_2145	molybdopterin oxidoreductase		223	GsGmGu----Da	6		2	D. acetoxidans	791025	793277	+	750	-	-	-
95928896	Dace_2146	4Fe-4S ferredoxin, iron-sulfur binding		2200	GsGmGu----Da	4		2	D. acetoxidans	793279	793821	+	180	-	-	-
95928911	Dace_2161	conserved hypothetical protein		2197	GsGmGu----Da	4		0	D. acetoxidans	811450	811926	+	158	-	-	-
95928926	Dace_2576	twin-arginine translocation protein, TatA/E family		1594	GsGmGu----Da	5		0	D. acetoxidans	828129	828305	+	58	-	-	-
95928935	Dace_2585	two component, sigma54 specific, transcriptional regulator, Fis family		2196	GsGmGu----Da	4		0	D. acetoxidans	841823	843211	-	462	-	-	-
95928936	Dace_2586	periplasmic sensor signal transduction histidine kinase		2195	GsGmGu----Da	4		0	D. acetoxidans	843208	845157	-	649	-	-	-
95928937	Dace_2587	protein of unknown function UPF0118		2194	GsGmGu----Da	4		0	D. acetoxidans	845196	846308	-	370	-	-	-
95928940	Dace_2590	conserved hypothetical protein		1013	GsGmGu----Da	6		0	D. acetoxidans	850965	851276	-	103	-	-	-
95928941	Dace_2591	cytochrome c family protein		1012	GsGmGu----Da	6		6	D. acetoxidans	851358	852326	-	322	-	-	-
95928961	Dace_2611	Flavoprotein WrbA		2193	GsGmGu----Da	4		0	D. acetoxidans	869380	869997	-	205	-	-	-
95929042	Dace_2692	4Fe-4S ferredoxin, iron-sulfur binding		1587	GsGmGu----Da	4		0	D. acetoxidans	957601	958755	-	384	-	-	-
95929240	Dace_1857	NHL repeat		2179	GsGmGu----Da	4		0	D. acetoxidans	1198630	1199619	+	329	-	-	-
95929241	Dace_1858	cytochrome c family protein		939	GsGmGu----Da	6		13	D. acetoxidans	1199665	1200474	+	269	-	-	-
95929253	Dace_1870	hypothetical protein Dace_1870		2177	GsGmGu----Da	4		6	D. acetoxidans	1214562	1215782	+	406	-	-	-
95929313	Dace_1930	diguanylate cyclase		2173	GsGmGu----Da	4		0	D. acetoxidans	1279266	1280462	-	398	-	-	-
95929320	Dace_1556	cytochrome c family protein		2172	GsGmGu----Da	4		11	D. acetoxidans	1288197	1289261	+	354	-	-	-
95929343	Dace_1579	protein of unknown function DUF185		2170	GsGmGu----Da	4		0	D. acetoxidans	1321848	1323014	-	388	-	-	-
95929352	Dace_1588	pilin glycosylation protein		909	GsGmGu----Da	5		0	D. acetoxidans	1334596	1335216	-	206	-	-	-
95929475	Dace_1711	transcriptional regulator, XRE family		2166	GsGmGu----Da	4		0	D. acetoxidans	1471043	1471966	-	307	-	-	-
95929478	Dace_1714	uncharacterized membrane-associated protein-like		2165	GsGmGu----Da	4		0	D. acetoxidans	1472870	1473478	+	202	-	-	-
95929587	Dace_2241	Malate dehydrogenase (oxaloacetate decarboxylating) (NADP+)., Phosphate acetyltransferase		1540	GsGmGu----Da	5		0	D. acetoxidans	1580743	1583025	+	760	-	-	-
95929616	Dace_2270	conserved hypothetical protein		2160	GsGmGu----Da	4		0	D. acetoxidans	1612562	1612942	-	126	-	-	-
95929631	Dace_2285	conserved hypothetical protein		2159	GsGmGu----Da	4		0	D. acetoxidans	1627434	1627751	-	105	-	-	-
95929650	Dace_2304	conserved hypothetical protein		2158	GsGmGu----Da	4		0	D. acetoxidans	1641310	1641513	-	67	-	-	-
95929694	Dace_2348	response regulator receiver domain protein (CheY-like)		780	GsGmGu----Da	6		0	D. acetoxidans	1681434	1681862	+	142	-	-	-
95929798	Dace_2452	cytochrome c, class I		1526	GsGmGu----Da	5		2	D. acetoxidans	1792525	1792932	-	135	-	-	-
95929804	Dace_2458	hypothetical protein Dace_2458		1526	GsGmGu----Da	5		0	D. acetoxidans	1796775	1797038	-	87	-	-	-
95929935	Dace_1425	NUDIX hydrolase		1516	GsGmGu----Da	4		0	D. acetoxidans	1939204	1939647	+	147	-	-	-
95930043	Dace_1533	twin-arginine translocation protein, TatA/E family		1594	GsGmGu----Da	5		0	D. acetoxidans	2055152	2055328	-	58	-	-	-
95930150	Dace_1366	conserved hypothetical protein		2124	GsGmGu----Da	4		0	D. acetoxidans	2192418	2193119	+	233	-	-	-
95930200	Dace_0988	Secretion protein HlyD		2123	GsGmGu----Da	4		0	D. acetoxidans	2255622	2256962	+	446	-	-	-
95930253	Dace_1041	alpha/beta hydrolase fold		2122	GsGmGu----Da	4		0	D. acetoxidans	2326021	2326818	-	265	-	-	-
95930267	Dace_1055	hypothetical protein Dace_1055		2121	GsGmGu----Da	4		5	D. acetoxidans	2342308	2342799	-	163	-	-	-
95930416	Dace_0489	hypothetical protein Dace_0489		2105	GsGmGu----Da	4		0	D. acetoxidans	2512620	2513600	-	326	-	-	-
95930517	Dace_1093	ABC transporter related		1028	GsGmGu----Da	6		0	D. acetoxidans	2621027	2621812	+	261	-	-	-
95930518	Dace_1094	Substrate-binding region of ABC-type glycine betaine transport system		221	GsGmGu----Da	5		0	D. acetoxidans	2621809	2622729	+	306	-	-	-
95930548	Dace_1124	transcriptional regulator, LysR family		1488	GsGmGu----Da	5		0	D. acetoxidans	2654222	2655118	-	298	-	-	-
95930550	Dace_1126	phosphate-selective porin O and P		157	GsGmGu----Da	7		0	D. acetoxidans	2657238	2658416	+	392	-	-	-
95930593	Dace_1169	diguanylate cyclase		117	GsGmGu----Da	6		0	D. acetoxidans	2711929	2713554	-	541	-	-	-
95930641	Dace_0736	Cytochrome-c peroxidase		1478	GsGmGu----Da	5		3	D. acetoxidans	2776073	2777131	+	352	-	-	-
95930668	Dace_0763	hypothetical protein Dace_0763		2089	GsGmGu----Da	4		0	D. acetoxidans	2811097	2811660	-	187	-	-	-
95930769	Dace_0924	sulfatase		2088	GsGmGu----Da	4		0	D. acetoxidans	2929381	2931438	-	685	-	-	-
95930922	Dace_0682	response regulator receiver domain protein (CheY-like)		780	GsGmGu----Da	6		0	D. acetoxidans	3169883	3170311	+	142	-	-	-
95931002	Dace_0398	3-hydroxyisobutyrate dehydrogenase		2073	GsGmGu----Da	4		0	D. acetoxidans	3264270	3265136	-	288	-	-	-
95931005	Dace_0401	periplasmic sensor signal transduction histidine kinase		2072	GsGmGu----Da	4		2	D. acetoxidans	3269384	3270892	-	502	-	-	-
95931011	Dace_0407	cytochrome c, putative		2071	GsGmGu----Da	4		3	D. acetoxidans	3276009	3276263	+	84	-	-	-
95931040	Dace_0436	conserved hypothetical protein		2070	GsGmGu----Da	4		0	D. acetoxidans	3304784	3306526	+	580	-	-	-
95931042	Dace_0438	cytochrome c family protein		1012	GsGmGu----Da	6		6	D. acetoxidans	3306887	3307855	+	322	-	-	-
95931043	Dace_0439	conserved hypothetical protein		1013	GsGmGu----Da	6		0	D. acetoxidans	3307937	3308248	+	103	-	-	-
95931061	Dace_0341	hypothetical protein Dace_0341		1444	GsGmGu----Da	5		0	D. acetoxidans	3328408	3328974	-	188	-	-	-
95931062	Dace_0342	histidine kinase, HAMP region		2069	GsGmGu----Da	4		2	D. acetoxidans	3329055	3329864	-	269	-	-	-
95931065	Dace_0345	two component, sigma54 specific, transcriptional regulator, Fis family		2068	GsGmGu----Da	4		0	D. acetoxidans	3332114	3333529	+	471	-	-	-
95931066	Dace_0346	periplasmic sensor signal transduction histidine kinase		2067	GsGmGu----Da	4		2	D. acetoxidans	3333563	3335155	-	530	-	-	-
95931068	Dace_0348	cytochrome c family protein		2066	GsGmGu----Da	4		10	D. acetoxidans	3335723	3337570	-	615	-	-	-
95931078	Dace_0358	cytochrome c family protein		939	GsGmGu----Da	6		13	D. acetoxidans	3351375	3352157	+	260	-	-	-
95931079	Dace_0359	conserved hypothetical protein		939	GsGmGu----Da	6		21	D. acetoxidans	3352238	3353530	+	430	-	-	-
95931084	Dace_0364	polyheme membrane-associated cytochrome c		76	GsGmGu----Da	8		14	D. acetoxidans	3358146	3360434	+	762	-	-	-
95931119	Dace_0273	phosphate-selective porin O and P		157	GsGmGu----Da	7		0	D. acetoxidans	3403962	3405134	-	390	-	-	-
95931120	Dace_0274	rhodanese-like		2064	GsGmGu----Da	4		0	D. acetoxidans	3405204	3406562	-	452	-	-	-
95931130	Dace_0284	sigma54 specific transcriptional regulator, Fis family		1437	GsGmGu----Da	4		0	D. acetoxidans	3417911	3420199	+	762	-	-	-
95931193	Dace_0261	SirA-like		2062	GsGmGu----Da	4		0	D. acetoxidans	3512704	3512940	-	78	-	-	-
95931194	Dace_0262	protein of unknown function DUF395, YeeE/YedE		2061	GsGmGu----Da	4		0	D. acetoxidans	3512952	3514055	-	367	-	-	-
95931211	Dace_0169	protein of unknown function DUF399		2060	GsGmGu----Da	4		0	D. acetoxidans	3530903	3532072	-	389	-	-	-
95931219	Dace_0177	TPR repeat protein		1431	GsGmGu----Da	5		0	D. acetoxidans	3543764	3544204	-	146	-	-	-
95931223	Dace_0181	methyl-accepting chemotaxis sensory transducer		2058	GsGmGu----Da	4		0	D. acetoxidans	3547315	3549111	+	598	-	-	-
95931236	Dace_0306	conserved hypothetical protein		2057	GsGmGu----Da	4		0	D. acetoxidans	3565542	3565886	+	114	-	-	-
95931237	Dace_0307	Na+/solute symporter		2056	GsGmGu----Da	4		0	D. acetoxidans	3565906	3567513	+	535	-	-	-
95931254	Dace_0238	Type II secretory pathway component PulC-like		2054	GsGmGu----Da	4		0	D. acetoxidans	3586052	3586951	+	299	-	-	-
95931255	Dace_0239	type II and III secretion system protein		2053	GsGmGu----Da	4		0	D. acetoxidans	3586964	3588961	+	665	-	-	-
95931256	Dace_0240	type II secretion system protein E		2052	GsGmGu----Da	4		0	D. acetoxidans	3588964	3590655	+	563	-	-	-
95931258	Dace_0242	General secretion pathway protein G		2050	GsGmGu----Da	4		0	D. acetoxidans	3591944	3592390	+	148	-	-	-
95931259	Dace_0243	conserved hypothetical protein		2049	GsGmGu----Da	4		0	D. acetoxidans	3592359	3592907	+	182	-	-	-
95931261	Dace_0245	conserved hypothetical protein		2048	GsGmGu----Da	4		0	D. acetoxidans	3593249	3593896	+	215	-	-	-
95931262	Dace_0246	General secretion pathway protein K		2047	GsGmGu----Da	4		0	D. acetoxidans	3593899	3594834	+	311	-	-	-
95931264	Dace_0248	hypothetical protein Dace_0248		2046	GsGmGu----Da	4		0	D. acetoxidans	3596280	3596804	+	174	-	-	-
95931305	Dace_0204	biotin/lipoyl attachment		1421	GsGmGu----Da	5		0	D. acetoxidans	3642066	3644942	-	958	-	-	-
95931337	Dace_0154	hypothetical protein Dace_0154		2043	GsGmGu----Da	4		5	D. acetoxidans	3680654	3681490	-	278	-	-	-
95931339	Dace_0156	cytochrome b/b6-like		2042	GsGmGu----Da	4		0	D. acetoxidans	3681876	3682505	-	209	-	-	-
95931340	Dace_0157	Rieske (2Fe-2S) region		2041	GsGmGu----Da	4		0	D. acetoxidans	3682566	3682958	-	130	-	-	-
95931341	Dace_0158	cytochrome c family protein		2040	GsGmGu----Da	4		11	D. acetoxidans	3682913	3684157	-	414	-	-	-
95931342	Dace_0159	cytochrome c family protein		2039	GsGmGu----Da	4		13	D. acetoxidans	3684111	3685943	-	610	-	-	-
95931343	Dace_0160	phosphate-selective porin O and P		157	GsGmGu----Da	7		0	D. acetoxidans	3686088	3687257	-	389	-	-	-
95931360	Dace_0113	nucleic acid binding, OB-fold, tRNA/helicase-type		1418	GsGmGu----Da	5		0	D. acetoxidans	3703263	3704015	+	250	-	-	-
95931368	Dace_0121	Leucyl aminopeptidase		1415	GsGmGu----Da	4		0	D. acetoxidans	3711104	3712594	+	496	-	-	-
148262114	Gura_0029	nucleic acid binding, OB-fold, tRNA/helicase-type		1418	GsGmGu----Da	5		0	G. uraniireducens	37784	38554	+	256	5163993	-	-
148262208	Gura_0125	hypothetical protein Gura_0125		2066	GsGmGu----Da	4		9	G. uraniireducens	176170	178026	+	618	5162763	-	-
148262262	Gura_0179	Rubrerythrin		2197	GsGmGu----Da	4		0	G. uraniireducens	239361	239837	-	158	5163562	-	-
148262372	Gura_0289	twin-arginine translocation protein, TatA/E family subunit		1594	GsGmGu----Da	5		0	G. uraniireducens	349797	349988	-	63	5163384	-	-
148262480	Gura_0397	hypothetical protein Gura_0397		2177	GsGmGu----Da	4		4	G. uraniireducens	473424	473780	-	118	5164159	-	-
148262525	Gura_0442	transcriptional regulator, LysR family		1488	GsGmGu----Da	5		0	G. uraniireducens	509814	510764	-	316	5162821	-	-
148262528	Gura_0445	phosphate-selective porin O and P		157	GsGmGu----Da	7		0	G. uraniireducens	514299	515504	+	401	5162936	-	-
148262530	Gura_0447	hypothetical protein Gura_0447		1012	GsGmGu----Da	6		5	G. uraniireducens	515915	516886	+	323	5162938	-	-
148262531	Gura_0448	hypothetical protein Gura_0448		1013	GsGmGu----Da	6		0	G. uraniireducens	516944	517273	+	109	5163880	-	-
148262532	Gura_0449	transcriptional regulator, LysR family		1488	GsGmGu----Da	5		0	G. uraniireducens	517345	518325	-	326	5163881	-	-
148262533	Gura_0450	Rhodanese domain protein		2064	GsGmGu----Da	4		0	G. uraniireducens	518519	519895	+	458	5163882	-	-
148262534	Gura_0451	phosphate-selective porin O and P		157	GsGmGu----Da	7		0	G. uraniireducens	519972	521177	+	401	5166707	-	-
148262536	Gura_0453	hypothetical protein Gura_0453		1012	GsGmGu----Da	6		5	G. uraniireducens	521603	522577	+	324	5166709	-	-
148262537	Gura_0454	hypothetical protein Gura_0454		1013	GsGmGu----Da	6		0	G. uraniireducens	522635	522955	+	106	5166829	-	-
148262538	Gura_0455	hypothetical protein Gura_0455		2039	GsGmGu----Da	4		12	G. uraniireducens	523111	524973	+	620	5166830	-	-
148262539	Gura_0456	hypothetical protein Gura_0456		2040	GsGmGu----Da	4		10	G. uraniireducens	524939	526177	+	412	5166831	-	-
148262540	Gura_0457	Rieske (2Fe-2S) domain protein		2041	GsGmGu----Da	4		0	G. uraniireducens	526132	526524	+	130	5165884	-	-
148262541	Gura_0458	Cytochrome b/b6, N-terminal domain		2042	GsGmGu----Da	4		0	G. uraniireducens	526546	527166	+	206	5165885	-	-
148262543	Gura_0460	hypothetical protein Gura_0460		2043	GsGmGu----Da	4		4	G. uraniireducens	527579	528361	+	260	5163111	-	-
148262563	Gura_0481	4Fe-4S ferredoxin, iron-sulfur binding domain protein		2201	GsGmGu----Da	4		0	G. uraniireducens	551947	552237	+	96	5163469	-	-
148262565	Gura_0483	hypothetical protein Gura_0483		2071	GsGmGu----Da	4		2	G. uraniireducens	552894	553184	-	96	5163471	-	-
148262576	Gura_0494	integral membrane sensor signal transduction histidine kinase		2072	GsGmGu----Da	4		1	G. uraniireducens	562644	564119	+	491	5164976	-	-
148262651	Gura_0572	alpha/beta hydrolase fold		2122	GsGmGu----Da	4		0	G. uraniireducens	669302	670102	-	266	5165715	-	-
148262711	Gura_0632	protein of unknown function UPF0118		2194	GsGmGu----Da	4		0	G. uraniireducens	754528	755574	-	348	5166403	-	-
148262720	Gura_0641	hypothetical protein Gura_0641		939	GsGmGu----Da	6		12	G. uraniireducens	762294	763160	-	288	5162674	-	-
148262731	Gura_0652	biotin/lipoyl attachment domain-containing protein		1421	GsGmGu----Da	5		0	G. uraniireducens	778233	781121	+	962	5165569	-	-
148262746	Gura_0667	nucleic acid binding, OB-fold, tRNA/helicase-type		1418	GsGmGu----Da	5		0	G. uraniireducens	797346	798170	+	274	5166557	-	-
148262753	Gura_0674	hypothetical protein Gura_0674		2046	GsGmGu----Da	4		0	G. uraniireducens	806004	806552	-	182	5165315	-	-
148262755	Gura_0676	General secretion pathway protein K		2047	GsGmGu----Da	4		0	G. uraniireducens	807892	808797	-	301	5165317	-	-
148262756	Gura_0677	hypothetical protein Gura_0677		2048	GsGmGu----Da	4		0	G. uraniireducens	808794	809366	-	190	5163341	-	-
148262758	Gura_0679	hypothetical protein Gura_0679		2049	GsGmGu----Da	4		0	G. uraniireducens	809730	810317	-	195	5162930	-	-
148262759	Gura_0680	general secretion pathway protein G		2050	GsGmGu----Da	4		0	G. uraniireducens	810320	810763	-	147	5162931	-	-
148262761	Gura_0682	general secretory pathway protein E		2052	GsGmGu----Da	4		0	G. uraniireducens	812033	813595	-	520	5165061	-	-
148262762	Gura_0683	general secretion pathway protein D		2053	GsGmGu----Da	4		0	G. uraniireducens	813614	815539	-	641	5165062	-	-
148262763	Gura_0684	Type II secretory pathway component PulC-like protein		2054	GsGmGu----Da	4		0	G. uraniireducens	815660	816538	-	292	5165063	-	-
148262779	Gura_0702	TPR repeat-containing protein		1431	GsGmGu----Da	5		0	G. uraniireducens	836107	836586	-	159	5166524	-	-
148262789	Gura_0712	4Fe-4S ferredoxin, iron-sulfur binding domain protein		1587	GsGmGu----Da	4		0	G. uraniireducens	845685	846662	+	325	5165421	-	-
148262813	Gura_0736	diguanylate cyclase		2173	GsGmGu----Da	4		0	G. uraniireducens	865782	867020	+	412	5166365	-	-
148262936	Gura_0863	4Fe-4S ferredoxin, iron-sulfur binding domain protein		2200	GsGmGu----Da	4		0	G. uraniireducens	1023410	1024195	+	261	5163339	-	-
148262949	Gura_0876	response regulator receiver modulated diguanylate cyclase/phosphodiesterase with PAS/PAC sensor(s)		2215	GsGmGu----Da	4		0	G. uraniireducens	1040188	1042317	-	709	5162742	-	-
148263016	Gura_0943	protein of unknown function DUF185		2170	GsGmGu----Da	4		0	G. uraniireducens	1116385	1117542	-	385	5163456	-	-
148263045	Gura_0972	hypothetical protein Gura_0972		2057	GsGmGu----Da	4		0	G. uraniireducens	1154002	1154325	+	107	5162934	-	-
148263046	Gura_0973	Na+/solute symporter		2056	GsGmGu----Da	4		0	G. uraniireducens	1154318	1155847	+	509	5162935	-	-
148263062	Gura_0989	hypothetical protein Gura_0989		76	GsGmGu----Da	8		9	G. uraniireducens	1171752	1173539	+	595	5163221	-	-
148263067	Gura_0994	hypothetical protein Gura_0994		76	GsGmGu----Da	8		7	G. uraniireducens	1179201	1180805	+	534	5163595	-	-
148263107	Gura_1034	hypothetical protein Gura_1034		1646	GsGmGu----Da	5		0	G. uraniireducens	1236385	1236735	+	116	5166785	-	-
148263353	Gura_1285	Formate dehydrogenase		223	GsGmGu----Da	6		0	G. uraniireducens	1515638	1517668	-	676	5164250	-	-
148263384	Gura_1316	Cytochrome-c peroxidase		1478	GsGmGu----Da	5		2	G. uraniireducens	1553192	1554232	+	346	5164149	-	-
148263490	Gura_1422	integral membrane sensor signal transduction histidine kinase		2195	GsGmGu----Da	4		0	G. uraniireducens	1660594	1662561	+	655	5165689	-	-
148263496	Gura_1428	two component, sigma-54 specific, transcriptional regulator, Fis family		2196	GsGmGu----Da	4		0	G. uraniireducens	1664975	1666357	+	460	5166463	-	-
148263687	Gura_1625	sulfatase		2088	GsGmGu----Da	4		0	G. uraniireducens	1886105	1888012	-	635	5166561	-	-
148263762	Gura_1700	Serine acetyltransferase-like protein		909	GsGmGu----Da	5		0	G. uraniireducens	1969808	1970443	+	211	5163685	-	-
148263832	Gura_1775	protein of unknown function DUF399		2060	GsGmGu----Da	4		0	G. uraniireducens	2054278	2055144	+	288	5165721	-	-
148263833	Gura_1776	hypothetical protein Gura_1776		1628	GsGmGu----Da	5		0	G. uraniireducens	2055245	2055460	-	71	5165722	-	-
148263886	Gura_1829	NUDIX hydrolase		1516	GsGmGu----Da	4		0	G. uraniireducens	2118673	2119125	-	150	5162985	-	-
148263970	Gura_1913	hypothetical protein Gura_1913		1526	GsGmGu----Da	5		1	G. uraniireducens	2216249	2216713	+	154	5162610	-	-
148263977	Gura_1920	NHL repeat containing protein		2179	GsGmGu----Da	4		0	G. uraniireducens	2224614	2225645	+	343	5165515	-	-
148264013	Gura_1956	hypothetical protein Gura_1956		1646	GsGmGu----Da	5		0	G. uraniireducens	2264541	2264891	-	116	5163945	-	-
148264086	Gura_2029	Uncharacterized membrane-associated protein-like protein		2165	GsGmGu----Da	4		0	G. uraniireducens	2367793	2368401	+	202	5165072	-	-
148264130	Gura_2073	malic enzyme		1540	GsGmGu----Da	5		0	G. uraniireducens	2428807	2431065	-	752	5165851	-	-
148264141	Gura_2084	hypothetical protein Gura_2084		1628	GsGmGu----Da	5		0	G. uraniireducens	2441850	2442182	+	110	5165854	-	-
148264200	Gura_2145	hypothetical protein Gura_2145		2159	GsGmGu----Da	4		0	G. uraniireducens	2503031	2503390	-	119	5166609	-	-
148264210	Gura_2155	Tetratricopeptide TPR_2 repeat protein		1431	GsGmGu----Da	5		0	G. uraniireducens	2510783	2511226	-	147	5165877	-	-
148264334	Gura_2287	hypothetical protein Gura_2287		2160	GsGmGu----Da	4		0	G. uraniireducens	2649432	2649824	-	130	5164558	-	-
148264338	Gura_2291	cytochrome C family protein		2172	GsGmGu----Da	4		9	G. uraniireducens	2653470	2654477	-	335	5165076	-	-
148264553	Gura_2508	TrpR binding protein WrbA		2193	GsGmGu----Da	4		0	G. uraniireducens	2898432	2899043	+	203	5163481	-	-
148264755	Gura_2714	hypothetical protein Gura_2714		1444	GsGmGu----Da	5		0	G. uraniireducens	3155477	3155992	+	171	5165916	-	-
148264789	Gura_2748	hypothetical protein Gura_2748		76	GsGmGu----Da	8		22	G. uraniireducens	3189998	3194803	-	1601	5166262	-	-
148264845	Gura_2805	2-hydroxy-3-oxopropionate reductase		2073	GsGmGu----Da	4		0	G. uraniireducens	3268451	3269317	-	288	5166642	-	-
148264990	Gura_2951	Roadblock/LC7 family protein		2124	GsGmGu----Da	4		0	G. uraniireducens	3418955	3419686	+	243	5164934	-	-
148265156	Gura_3128	hypothetical protein Gura_3128		2070	GsGmGu----Da	4		0	G. uraniireducens	3696548	3698236	+	562	5162852	-	-
148265281	Gura_3253	hypothetical protein Gura_3253		2105	GsGmGu----Da	4		0	G. uraniireducens	3824227	3825180	-	317	5163937	-	-
148265310	Gura_3284	hypothetical protein Gura_3284		76	GsGmGu----Da	8		10	G. uraniireducens	3857969	3859750	+	593	5165961	-	-
148265385	Gura_3361	efflux transporter, RND family, MFP subunit		2123	GsGmGu----Da	4		0	G. uraniireducens	3945517	3946749	-	410	5165545	-	-
148265506	Gura_3484	malic enzyme		1540	GsGmGu----Da	5		0	G. uraniireducens	4098441	4100690	-	749	5164268	-	-
148265509	Gura_3487	biotin/lipoyl attachment domain-containing protein		1421	GsGmGu----Da	5		0	G. uraniireducens	4103074	4105962	-	962	5163898	-	-
148265615	Gura_3594	hypothetical protein Gura_3594		2089	GsGmGu----Da	4		0	G. uraniireducens	4215623	4216225	+	200	5167092	-	-
148265659	Gura_3639	molybdopterin oxidoreductase		2214	GsGmGu----Da	4		0	G. uraniireducens	4265131	4267662	-	843	5166946	-	-
148265666	Gura_3646	integral membrane sensor signal transduction histidine kinase		2067	GsGmGu----Da	4		1	G. uraniireducens	4275720	4277288	+	522	5166817	-	-
148265667	Gura_3647	two component, sigma-54 specific, transcriptional regulator, Fis family		2068	GsGmGu----Da	4		0	G. uraniireducens	4277405	4278820	-	471	5166818	-	-
148265669	Gura_3649	response regulator receiver protein		780	GsGmGu----Da	6		0	G. uraniireducens	4279929	4280309	+	126	5165171	-	-
148265676	Gura_3656	histidine kinase, HAMP region domain protein		2069	GsGmGu----Da	4		1	G. uraniireducens	4284837	4285703	+	288	5165923	-	-
148265677	Gura_3657	hypothetical protein Gura_3657		1444	GsGmGu----Da	5		0	G. uraniireducens	4285920	4286465	+	181	5165924	-	-
148265765	Gura_3745	diguanylate cyclase		117	GsGmGu----Da	6		0	G. uraniireducens	4386098	4388143	-	681	5163358	-	-
148265770	Gura_3750	hypothetical protein Gura_3750		2211	GsGmGu----Da	4		0	G. uraniireducens	4392133	4392852	+	239	5163155	-	-
148265890	Gura_3874	aliphatic sulfonates family ABC transporter, periplsmic ligand-binding protein		221	GsGmGu----Da	5		0	G. uraniireducens	4522644	4523675	-	343	5166422	-	-
148265892	Gura_3876	ABC transporter related		1028	GsGmGu----Da	6		0	G. uraniireducens	4525016	4525909	-	297	5166424	-	-
148265907	Gura_3891	sulfate ABC transporter, ATPase subunit		232	GsGmGu----Da	4		0	G. uraniireducens	4541720	4542790	-	356	5165170	-	-
148265925	Gura_3909	hypothetical protein Gura_3909		2121	GsGmGu----Da	4		3	G. uraniireducens	4559860	4560270	-	136	5164920	-	-
148266097	Gura_4087	Carbonic anhydrase/acetyltransferase isoleucine patch superfamily-like protein		909	GsGmGu----Da	5		0	G. uraniireducens	4743585	4744223	+	212	5164892	-	-
148266130	Gura_4120	transcriptional regulator, XRE family		2166	GsGmGu----Da	4		0	G. uraniireducens	4778631	4779548	-	305	5162680	-	-
148266186	Gura_4176	sigma-54 specific transcriptional regulator, Fis family		1437	GsGmGu----Da	4		0	G. uraniireducens	4836600	4838867	-	755	5165973	-	-
148266236	Gura_4226	hypothetical protein Gura_4226		2158	GsGmGu----Da	4		0	G. uraniireducens	4885140	4885352	-	70	5162665	-	-
148266244	Gura_4234	NADH-ubiquinone oxidoreductase, chain 4L		2222	GsGmGu----Da	4		0	G. uraniireducens	4897174	4897476	-	100	5165100	-	-
148266247	Gura_4237	NADH dehydrogenase (quinone)		2221	GsGmGu----Da	4		0	G. uraniireducens	4898440	4899489	-	349	5165353	-	-
148266262	Gura_4252	Leucyl aminopeptidase		1415	GsGmGu----Da	4		0	G. uraniireducens	4914210	4915697	-	495	5165919	-	-
148266328	Gura_4318	hypothetical protein Gura_4318		2062	GsGmGu----Da	4		0	G. uraniireducens	4990474	4990734	-	86	5163146	-	-
148266329	Gura_4319	protein of unknown function DUF395, YeeE/YedE		2061	GsGmGu----Da	4		0	G. uraniireducens	4990789	4991853	-	354	5163061	-	-
148266411	Gura_4401	methyl-accepting chemotaxis sensory transducer		2058	GsGmGu----Da	4		1	G. uraniireducens	5098813	5100900	-	695	5163797	-	-
