# Supplementary material for: Evolution from a respiratory ancestor to fill syntrophic and fermentative niches: comparative fenomics of six Geobacteraceae species
Source: BMC Genomics. 2009 Mar 11;10:103. doi: 10.1186/1471-2164-10-103 (PMC2669807; doi:10.1186/1471-2164-10-103)
Supplement: Additional file 5 — Proteins conserved only within the fermentative species. Spreadsheet showing the proteins that were conserved in all and only the fermentative species. [file 1471-2164-10-103-S5.xls]

## Sheet: Sheet1
NCBI ID	Gene ID	Product Name	Lateral Transfer	Cluster ID	Cluster Phyletic Pattern	Total Members in Cluster	Model Reaction Abbreviation	# CXXCH Motifs	Species	Start	End	Strand	Length	GeneID	Name	COG 1	COG 1 type	COG 2	COG 2 type
77917716	Pcar_0098	hypothetical protein Pcar_0098		3160	------PpPc--	2		0	P. carbinolicus	116879	117904	+	341	3722893	-	-
77917766	Pcar_0150	methyltransferase		3159	------PpPc--	2		0	P. carbinolicus	189792	190601	+	269	3722963	-	COG0500	QR
77917770	Pcar_0154	ABC-type Fe3+-siderophore transport system, permease component		2935	------PpPc--	2		0	P. carbinolicus	194651	195706	+	351	3722967	fepD	COG0609	P
77917772	Pcar_0156	formylmethanofuran dehydrogenase subunit E		3158	------PpPc--	2		0	P. carbinolicus	196558	197115	+	185	3722969	fwdE	COG2191	C
77917785	Pcar_0169	UDP-N-acetylmuramyl pentapeptide synthase		3157	------PpPc--	2		0	P. carbinolicus	213972	215231	+	419	3722982	murF	COG0770	M
77917787	Pcar_0171	hypothetical protein Pcar_0171		3156	------PpPc--	2		0	P. carbinolicus	215483	215839	-	118	3722984	-	-
77917805	Pcar_0189	acetolactate synthase large subunit		3155	------PpPc--	2		0	P. carbinolicus	240609	242351	+	580	3723002	-	COG0028	EH
77917806	Pcar_0190	putative amino acid/amine transport protein		2082	------PpPc--	2		0	P. carbinolicus	242563	243921	-	452	3723003	-	COG0531	E
77917848	Pcar_0232	hypothetical protein Pcar_0232		3154	------PpPc--	2		0	P. carbinolicus	296014	296760	+	248	3722744	-	-
77917917	Pcar_0302	hypothetical protein Pcar_0302		3152	------PpPc--	2		0	P. carbinolicus	382084	382788	+	234	3723350	-	COG0670	R
77917945	Pcar_0330	2,3-butanediol dehydrogenase		1831	------PpPc--	2		0	P. carbinolicus	414965	416032	+	355	3725921	-	COG1063	ER
77917952	Pcar_0337	thiamine biosynthesis protein ThiC		3148	------PpPc--	2		0	P. carbinolicus	422302	424092	+	596	3723470	-	-
77918046	Pcar_0431	putative ATP-binding component of a transport system		2354	------PpPc--	2		0	P. carbinolicus	525479	527404	+	641	3723144	uup	COG0488	R
77918068	Pcar_0453	TonB-like protein		2250	------PpPc--	3		0	P. carbinolicus	551415	552284	-	289	3723436	-	COG0810	M
77918073	Pcar_0458	hypothetical protein Pcar_0458		3140	------PpPc--	2		0	P. carbinolicus	558223	559023	-	266	3723441	-	-
77918074	Pcar_0459	hypothetical protein Pcar_0459		3139	------PpPc--	2		0	P. carbinolicus	559120	560232	-	370	3723442	-	-
77918075	Pcar_0460	hypothetical protein Pcar_0460		3138	------PpPc--	2		0	P. carbinolicus	560259	561989	-	576	3723443	-	-
77918076	Pcar_0461	hypothetical protein Pcar_0461		2967	------PpPc--	2		0	P. carbinolicus	562020	562883	-	287	3723444	-	COG1721	R
77918081	Pcar_0466	hypothetical protein Pcar_0466		2249	------PpPc--	3		0	P. carbinolicus	566850	567674	-	274	3723449	-	-
77918083	Pcar_0468	ABC transport protein		2248	------PpPc--	3		0	P. carbinolicus	570236	571354	-	372	3722799	-	COG0687	E
77918105	Pcar_0490	hypothetical protein Pcar_0490		2249	------PpPc--	3		0	P. carbinolicus	595401	596249	-	282	3725877	-	-
77918107	Pcar_0492	transport protein		2248	------PpPc--	3		0	P. carbinolicus	598796	599905	-	369	3725879	-	COG0687	E
77918144	Pcar_0529	putative transposase		2	------PpPc--	30		0	P. carbinolicus	638770	640320	-	516	3725858	-	COG3666	L
77918149	Pcar_0534	putative transposase		2	------PpPc--	30		0	P. carbinolicus	646060	647610	-	516	3725863	-	COG3666	L
77918151	Pcar_0536	putative transposase		1662	------PpPc--	4		0	P. carbinolicus	649487	650497	-	336	3725865	-	COG2801	L
77918152	Pcar_1352	putative transposase		1206	------PpPc--	5		0	P. carbinolicus	1580147	1580455	-	102	3723545	-	-
77918155	Pcar_0540	putative transposase		2273	------PpPc--	2		0	P. carbinolicus	653872	654165	-	97	3725869	-	COG2963	L
77918232	Pcar_0618	hypothetical protein Pcar_0618		3132	------PpPc--	2		0	P. carbinolicus	746879	747121	+	80	3724072	-	-
77918241	Pcar_0627	hypothetical protein Pcar_0627		3131	------PpPc--	2		0	P. carbinolicus	754598	755242	-	214	3724042	-	-
77918243	Pcar_0629	3-phosphoglycerate dehydrogenase		3130	------PpPc--	2		0	P. carbinolicus	756238	757203	-	321	3724044	-	COG0111	HE
77918408	Pcar_0796	hypothetical protein Pcar_0796		3125	------PpPc--	2		0	P. carbinolicus	942182	943789	-	535	3723115	-	-
77918441	Pcar_0829	ABC-type phosphate transport system, ATPase component		3122	------PpPc--	2		0	P. carbinolicus	978933	979655	+	240	3723267	-	COG1117	P
77918450	Pcar_0839	predicted Co/Zn/Cd cation transporters		2263	------PpPc--	2		0	P. carbinolicus	991524	992810	+	428	3722837	-	COG0053	P	COG1433	S
77918470	Pcar_0860	flavodoxin		3121	------PpPc--	2		0	P. carbinolicus	1013483	1013992	-	169	3724196	fldA	COG0716	C
77918471	Pcar_0861	putative methyltransferase		3120	------PpPc--	2		0	P. carbinolicus	1014333	1014932	-	199	3724197	-	COG0500	QR
77918472	Pcar_0862	AraC family transcription factor		3119	------PpPc--	2		0	P. carbinolicus	1015183	1016100	+	305	3724198	-	-
77918480	Pcar_0870	putative secretion pathway protein		3117	------PpPc--	2		0	P. carbinolicus	1024695	1026515	+	606	3724206	-	COG1450	NU	COG4796	U
77918486	Pcar_0876	hypothetical protein Pcar_0876		3116	------PpPc--	2		0	P. carbinolicus	1032067	1032447	+	126	3724212	-	-
77918487	Pcar_0877	hypothetical protein Pcar_0877		3115	------PpPc--	2		0	P. carbinolicus	1032462	1033028	+	188	3724213	-	-
77918509	Pcar_0899	hypothetical protein Pcar_0899		3114	------PpPc--	2		0	P. carbinolicus	1061363	1063288	-	641	3724157	-	COG4715	S
77918512	Pcar_0903	acetoin reductase, putative		3113	------PpPc--	2		0	P. carbinolicus	1066861	1067670	-	269	3724161	-	COG1028	IQR
77918530	Pcar_0922	hypothetical protein Pcar_0922		3112	------PpPc--	2		0	P. carbinolicus	1087560	1087922	-	120	3724141	-	-
77918540	Pcar_0932	putative uridylate kinase		2247	------PpPc--	3		0	P. carbinolicus	1098442	1099248	-	268	3724151	-	COG0528	F
77918619	Pcar_1013	putative PhnD (ABC-type phosphate/phosphonate transport system, periplasmic component) family protein		1661	------PpPc--	4		0	P. carbinolicus	1187913	1188944	-	343	3723954	-	COG0834	ET	COG3221	P
77918620	Pcar_1014	putative PhnD (ABC-type phosphate/phosphonate transport system, periplasmic component) family protein		1661	------PpPc--	4		0	P. carbinolicus	1188967	1189779	-	270	3723955	-	COG3221	P
77918643	Pcar_1038	isocitrate dehydrogenase, NADP-dependent		3107	------PpPc--	2		0	P. carbinolicus	1215189	1216586	-	465	3723940	icd	COG0538	C
77918727	Pcar_1123	putative glycosyltransferase		3106	------PpPc--	2		0	P. carbinolicus	1319752	1321074	-	440	3722835	-	COG0438	M
77918728	Pcar_1124	predicted Fe-S oxidoreductases		3105	------PpPc--	2		0	P. carbinolicus	1321071	1322087	-	338	3722836	-	COG0535	R
77918729	Pcar_1125	Fe-S oxidoreductase		3104	------PpPc--	2		0	P. carbinolicus	1322196	1323863	-	555	3723739	-	COG1032	C
77918731	Pcar_1127	putative methyltransferase		3103	------PpPc--	2		0	P. carbinolicus	1325018	1326169	-	383	3723741	-	-
77918732	Pcar_1128	nucleoside-diphosphate-sugar epimerase/reductase		3102	------PpPc--	2		0	P. carbinolicus	1326221	1327084	-	287	3723742	-	COG0451	MG
77918733	Pcar_1129	dTDP-4-dehydrorhamnose 3,5-epimerase		3101	------PpPc--	2		0	P. carbinolicus	1327098	1327643	-	181	3723743	-	COG1898	M
77918844	Pcar_1240	pyruvate:ferredoxin oxidoreductase/2-oxoacid:ferredoxin oxidoreductase, beta subunit		3098	------PpPc--	2		0	P. carbinolicus	1455701	1456612	+	303	3723659	-	COG1013	C
77918850	Pcar_1246	NAD-dependent aldehyde dehydrogenase		3097	------PpPc--	2		0	P. carbinolicus	1463711	1465051	-	446	3723626	-	COG1012	C
77918943	Pcar_1339	hypothetical protein Pcar_1339		3095	------PpPc--	2		0	P. carbinolicus	1565733	1566788	+	351	3723532	-	-
77918950	Pcar_1346	putative UV damage endonuclease		3093	------PpPc--	2		0	P. carbinolicus	1575711	1576631	-	306	3723539	uvsE	COG4294	L
77918954	Pcar_1351	transposase and inactivated derivatives		1662	------PpPc--	4		0	P. carbinolicus	1579125	1580135	-	336	3723544	-	COG2801	L
77918955	Pcar_1382	putative transposase or inactivated derivative		1206	------PpPc--	5		0	P. carbinolicus	1621948	1622256	-	102	3723498	-	-
77918982	Pcar_1381	putative integrase		1662	------PpPc--	4		0	P. carbinolicus	1620926	1621936	-	336	3723497	-	COG2801	L
77918983	Pcar_0537	putative transposase		1206	------PpPc--	5		0	P. carbinolicus	650509	650817	-	102	3725866	-	-
77918984	Pcar_3038	transposase IS4 family		2	------PpPc--	30		0	P. carbinolicus	3549778	3551328	-	516	3725745	-	COG3666	L
77919069	Pcar_1468	hypothetical protein Pcar_1468		3091	------PpPc--	2		0	P. carbinolicus	1715633	1716595	+	320	3723801	-	-
77919074	Pcar_1473	transposase, putative		3090	------PpPc--	2		0	P. carbinolicus	1719718	1720257	+	179	3723806	-	COG1943	L
77919132	Pcar_1532	hypothetical protein Pcar_1532		3088	------PpPc--	2		0	P. carbinolicus	1795467	1795988	+	173	3724231	-	-
77919177	Pcar_1578	arsenite efflux pump ACR3 and related permeases		2347	------PpPc--	2		0	P. carbinolicus	1845199	1846170	-	323	3724278	-	COG0798	P
77919201	Pcar_1602	NADP-reducing hydrogenase chain A		1660	------PpPc--	4		0	P. carbinolicus	1872270	1872791	+	173	3724302	hndA-3	COG1905	C
77919202	Pcar_1603	NADP-reducing hydrogenase chain B		1659	------PpPc--	4		0	P. carbinolicus	1872811	1873194	+	127	3724303	hndB-3	-
77919203	Pcar_1604	NADP-reducing hydrogenase chain C		1205	------PpPc--	5		0	P. carbinolicus	1873213	1874673	+	486	3724304	hndC-3	COG1145	C	COG1894	C
77919206	Pcar_1607	biotin synthase		2245	------PpPc--	3		0	P. carbinolicus	1878001	1879014	+	337	3724307	-	COG0502	H
77919225	Pcar_1626	hypothetical protein Pcar_1626		3087	------PpPc--	2		0	P. carbinolicus	1901010	1901360	-	116	3724326	-	-
77919228	Pcar_1629	predicted GTPases		3086	------PpPc--	2		0	P. carbinolicus	1903019	1904269	-	416	3724329	-	COG1160	R
77919229	Pcar_1630	aspartate ammonia-lyase		3085	------PpPc--	2		0	P. carbinolicus	1904266	1905678	-	470	3724330	aspA	COG1027	E
77919230	Pcar_1631	thiamine biosynthesis protein ThiH		3084	------PpPc--	2		0	P. carbinolicus	1905681	1907105	-	474	3724331	thiH	COG1060	HR
77919233	Pcar_1634	NADP-reducing hydrogenase chain C		1205	------PpPc--	5		0	P. carbinolicus	1910143	1911603	-	486	3724334	hndC-2	COG1145	C	COG1894	C
77919234	Pcar_1635	NADP-reducing hydrogenase chain B		1659	------PpPc--	4		0	P. carbinolicus	1911622	1912005	-	127	3724335	hndB-2	-
77919235	Pcar_1636	NADP-reducing hydrogenase chain A		1660	------PpPc--	4		0	P. carbinolicus	1912023	1912541	-	172	3724336	hndA-2	COG1905	C
77919320	Pcar_1722	biotin synthase		2245	------PpPc--	3		0	P. carbinolicus	2013437	2014483	+	348	3724431	-	COG0502	H
77919344	Pcar_1746	Flp pilus assembly protein CpaB		3083	------PpPc--	2		0	P. carbinolicus	2043709	2044527	+	272	3725947	-	-
77919349	Pcar_1751	Flp pilus assembly ATPase CpaE		3081	------PpPc--	2		0	P. carbinolicus	2048257	2049435	+	392	3724440	-	COG2197	TK	COG4963	U
77919350	Pcar_1752	Flp pilus assembly ATPase CpaF		3080	------PpPc--	2		0	P. carbinolicus	2049554	2050909	+	451	3724441	-	COG4962	U
77919351	Pcar_1753	Flp pilus assembly protein TadB		3079	------PpPc--	2		0	P. carbinolicus	2050919	2051896	+	325	3724442	-	COG4965	U
77919352	Pcar_1754	Flp pilus assembly protein TadC		3078	------PpPc--	2		0	P. carbinolicus	2051908	2052888	+	326	3724443	-	COG2064	NU
77919360	Pcar_1762	hypothetical protein Pcar_1762		3077	------PpPc--	2		0	P. carbinolicus	2059017	2059313	-	98	3724451	-	-
77919419	Pcar_1823	prophage P4 integrase		3076	------PpPc--	2		0	P. carbinolicus	2133571	2134836	-	421	3724512	intB	COG0582	L
77919440	Pcar_1844	NADP-reducing hydrogenase chain C		1205	------PpPc--	5		0	P. carbinolicus	2159568	2161028	-	486	3724534	hndC-1	COG1145	C	COG1894	C
77919441	Pcar_1845	NADP-reducing hydrogenase chain B		1659	------PpPc--	4		0	P. carbinolicus	2161047	2161430	-	127	3724535	hndB-1	-
77919442	Pcar_1846	NADP-reducing hydrogenase chain A		1660	------PpPc--	4		0	P. carbinolicus	2161451	2161957	-	168	3724536	hndA-1	COG1905	C
77919571	Pcar_1975	hypothetical protein Pcar_1975		2244	------PpPc--	3		0	P. carbinolicus	2297595	2298374	-	259	3724684	-	COG2014	S
77919586	Pcar_1990	two component sensor histidine kinase		3075	------PpPc--	2		0	P. carbinolicus	2319732	2321705	-	657	3724660	-	COG0642	T
77919602	Pcar_2006	AAA+ class ATPase		3074	------PpPc--	2		0	P. carbinolicus	2337563	2338969	-	468	3724697	-	COG0606	O
77919603	Pcar_2007	ABC-type transport system, permease component		3073	------PpPc--	2		0	P. carbinolicus	2339141	2339941	-	266	3724698	-	COG0390	R
77919604	Pcar_2008	ABC-type transport system, ATPase component		3072	------PpPc--	2		0	P. carbinolicus	2339938	2340699	-	253	3724699	-	COG1126	E
77919630	Pcar_2034	TPR-repeat-containing protein		2345	------PpPc--	2		0	P. carbinolicus	2364162	2365412	-	416	3724725	-	COG0457	R
77919645	Pcar_2049	pyruvate-formate lyase-activating enzyme		3071	------PpPc--	2		0	P. carbinolicus	2384179	2385966	-	595	3724740	-	COG0614	P	COG1180	O
77919713	Pcar_2118	hypothetical protein Pcar_2118		3069	------PpPc--	2		0	P. carbinolicus	2469283	2469561	+	92	3724809	-	COG3830	T
77919714	Pcar_2119	hypothetical protein Pcar_2119		3068	------PpPc--	2		0	P. carbinolicus	2469573	2470934	+	453	3724810	-	COG2848	S
77919718	Pcar_2124	putative transposase		1206	------PpPc--	5		0	P. carbinolicus	2475113	2475418	-	101	3724815	-	-
77919775	Pcar_2181	putative antibiotic transporter		3067	------PpPc--	2		0	P. carbinolicus	2546563	2547771	+	402	3724873	-	-
77919786	Pcar_2192	shikimate 5-dehydrogenase		3064	------PpPc--	2		0	P. carbinolicus	2558751	2559584	-	277	3724884	-	COG0169	E
77919846	Pcar_2252	glycosyl transferase, group 2 family protein		3063	------PpPc--	2		0	P. carbinolicus	2630190	2631128	+	312	3724944	-	COG0463	M
77919979	Pcar_2385	hypothetical protein Pcar_2385		3059	------PpPc--	2		0	P. carbinolicus	2809768	2809974	-	68	3725087	-	-
77919980	Pcar_2386	uridylate kinase		2247	------PpPc--	3		0	P. carbinolicus	2810072	2810878	-	268	3725088	-	COG0528	F
77919993	Pcar_2399	ABC-type tungstate transport system, permease component		3058	------PpPc--	2		0	P. carbinolicus	2824671	2825564	+	297	3725101	-	COG2998	H
77920161	Pcar_2568	hypothetical protein Pcar_2568		1658	------PpPc--	4		0	P. carbinolicus	3016104	3017156	-	350	3725271	-	COG2984	R
77920162	Pcar_2569	hypothetical protein Pcar_2569		1658	------PpPc--	4		0	P. carbinolicus	3017153	3018199	-	348	3725272	-	COG2984	R
77920189	Pcar_2596	dTDP-4-dehydrorhamnose 3,5-epimerase		3057	------PpPc--	2		0	P. carbinolicus	3046418	3046924	+	168	3725299	rfbC	COG1898	M
77920215	Pcar_2622	NADH:ubiquinone oxidoreductase subunit 5(chain L)/Multisubunit Na+/H+ antiporter, MnhA subunit		1157	------PpPc--	2		0	P. carbinolicus	3071397	3073673	-	758	3725325	-	COG1009	CP	COG2111	P
77920251	Pcar_2660	Fe-S oxidoreductase, putative coenzyme synthesis protein		3055	------PpPc--	2		0	P. carbinolicus	3113187	3114221	-	344	3725363	-	COG0535	R
77920299	Pcar_2708	NADH dehydrogenase I, F subunit		1205	------PpPc--	5		0	P. carbinolicus	3160774	3162240	-	488	3725413	nouF	COG1145	C	COG1894	C
77920326	Pcar_2736	ADP-ribose pyrophosphatase		3053	------PpPc--	2		0	P. carbinolicus	3196075	3196977	-	300	3725441	-	COG1051	F
77920347	Pcar_2757	hypothetical protein Pcar_2757		3052	------PpPc--	2		0	P. carbinolicus	3213614	3214015	-	133	3725462	-	-
77920436	Pcar_2846	hypothetical protein Pcar_2846		3050	------PpPc--	2		0	P. carbinolicus	3326541	3327407	-	288	3725552	-	-
77920438	Pcar_2848	alcohol dehydrogenase, class IV		3049	------PpPc--	2		0	P. carbinolicus	3328736	3329905	-	389	3725554	-	COG1454	C
77920448	Pcar_2858	pyruvate decarboxylase		3048	------PpPc--	2		0	P. carbinolicus	3344142	3345785	-	547	3725564	-	COG3961	GHR
77920461	Pcar_2871	hypothetical protein Pcar_2871		2243	------PpPc--	3		0	P. carbinolicus	3355914	3357107	+	397	3725577	-	COG0426	C
77920463	Pcar_2873	hypothetical protein Pcar_2873		3047	------PpPc--	2		0	P. carbinolicus	3359096	3359437	-	113	3725579	-	-
77920504	Pcar_2914	hypothetical protein Pcar_2914		3046	------PpPc--	2		0	P. carbinolicus	3401690	3403666	-	658	3725620	-	COG0210	L	COG3973	R
77920600	Pcar_3010	hypothetical protein Pcar_3010		3045	------PpPc--	2		0	P. carbinolicus	3524108	3524554	+	148	3725717	-	-
77920624	Pcar_3034	hypothetical protein Pcar_3034		3044	------PpPc--	2		0	P. carbinolicus	3546097	3547344	+	415	3725741	-	-
77920628	Pcar_1383	putative transposase or inactivated derivative		2	------PpPc--	30		0	P. carbinolicus	1622664	1624214	+	516	3723499	-	COG3666	L
77920642	Pcar_3052	transposase IS4 family		2	------PpPc--	30		0	P. carbinolicus	3563578	3565128	-	516	3725759	-	COG3666	L
116878363	Pcar_3168	hypothetical protein Pcar_3168		3173	------PpPc--	2		0	P. carbinolicus	278481	278678	+	65	4466689	-	-
116878401	Pcar_0467	ethanolamine ammonia-lyase, large subunit		2255	------PpPc--	2		0	P. carbinolicus	567845	570112	-	755	3722798	-	-
116878461	Pcar_3248	hypothetical protein Pcar_3248		3170	------PpPc--	2		0	P. carbinolicus	1008245	1008427	-	60	4466712	-	-
116878582	Pcar_2246	hydrolases of the alpha/beta superfamily		3164	------PpPc--	2		0	P. carbinolicus	2622513	2623274	-	253	3724919	-	-
116878673	Pcar_3413	hypothetical protein Pcar_3413		2253	------PpPc--	3		0	P. carbinolicus	3573532	3573777	+	81	4466549	-	-
118577303	Ppro_3699	hypothetical protein Ppro_3699		2243	------PpPc--	3		0	P. propionicus	76806	78014	-	402	4571377	-	-
118578468	Ppro_0019	transposase, IS4 family protein		2	------PpPc--	30		0	P. propionicus	21616	22974	+	452	4573856	-	-
118578553	Ppro_0106	transposase, IS4 family protein		2	------PpPc--	30		0	P. propionicus	120219	121577	+	452	4573549	-	-
118578578	Ppro_0133	pyridoxamine 5'-phosphate oxidase-related, FMN-binding		3045	------PpPc--	2		0	P. propionicus	145254	145697	-	147	4573506	-	-
118578581	Ppro_0136	putative UV damage endonuclease		3093	------PpPc--	2		0	P. propionicus	146650	147327	+	225	4573509	uvsE	-
118578631	Ppro_0187	hypothetical protein Ppro_0187		3164	------PpPc--	2		0	P. propionicus	188534	189307	+	257	4573403	-	-
118578761	Ppro_0319	thiamine pyrophosphate enzyme domain protein TPP-binding		3098	------PpPc--	2		0	P. propionicus	317131	317910	+	259	4573120	-	-
118578770	Ppro_0328	hypothetical protein Ppro_0328		3132	------PpPc--	2		0	P. propionicus	327430	327681	+	83	4573129	-	-
118578798	Ppro_0356	hypothetical protein Ppro_0356		3087	------PpPc--	2		0	P. propionicus	362131	362469	+	112	4573089	-	-
118578826	Ppro_0384	ABC transporter related		2354	------PpPc--	2		0	P. propionicus	396677	398563	+	628	4573048	-	-
118578892	Ppro_0452	isocitrate dehydrogenase, NADP-dependent		3107	------PpPc--	2		0	P. propionicus	475085	476497	+	470	4572980	-	-
118578965	Ppro_0526	transposase, IS4 family protein		2	------PpPc--	30		0	P. propionicus	559194	560552	+	452	4572708	-	-
118579051	Ppro_0612	hypothetical protein Ppro_0612		3069	------PpPc--	2		0	P. propionicus	648667	648945	+	92	4572133	-	-
118579052	Ppro_0613	hypothetical protein Ppro_0613		3068	------PpPc--	2		0	P. propionicus	648957	650321	+	454	4572134	-	-
118579156	Ppro_0717	histidine kinase		3075	------PpPc--	2		0	P. propionicus	750293	752269	+	658	4574960	-	-
118579167	Ppro_0728	hypothetical protein Ppro_0728		3052	------PpPc--	2		0	P. propionicus	763469	763870	-	133	4574971	-	-
118579236	Ppro_0798	flavodoxin		3121	------PpPc--	2		0	P. propionicus	844821	845327	+	168	4574192	-	-
118579237	Ppro_0799	Methyltransferase type 11		3120	------PpPc--	2		0	P. propionicus	845577	846164	-	195	4574193	-	-
118579241	Ppro_0803	transcriptional regulator, AraC family		3119	------PpPc--	2		0	P. propionicus	849109	850044	+	311	4574062	-	-
118579244	Ppro_0806	hypothetical protein Ppro_0806		3170	------PpPc--	2		0	P. propionicus	852654	852848	+	64	4574065	-	-
118579256	Ppro_0818	type II and III secretion system protein		3117	------PpPc--	2		0	P. propionicus	864007	866310	+	767	4574077	-	-
118579261	Ppro_0823	general secretion pathway protein G		3116	------PpPc--	2		0	P. propionicus	871829	872194	+	121	4573760	-	-
118579262	Ppro_0824	hypothetical protein Ppro_0824		3115	------PpPc--	2		0	P. propionicus	872221	872760	+	179	4573761	-	-
118579276	Ppro_0839	hypothetical protein Ppro_0839		2253	------PpPc--	3		0	P. propionicus	887591	887917	-	108	4573635	-	-
118579277	Ppro_0840	hypothetical protein Ppro_0840		2253	------PpPc--	3		0	P. propionicus	887944	888186	-	80	4573636	-	-
118579296	Ppro_0859	major facilitator superfamily MFS_1		3067	------PpPc--	2		0	P. propionicus	901964	903142	-	392	4572095	-	-
118579298	Ppro_0861	transposase, IS4 family protein		2	------PpPc--	30		0	P. propionicus	903800	905158	-	452	4572097	-	-
118579303	Ppro_0866	NUDIX hydrolase		3053	------PpPc--	2		0	P. propionicus	908298	909122	+	274	4572102	-	-
118579311	Ppro_0874	transposase, IS4 family protein		2	------PpPc--	30		0	P. propionicus	918285	919643	+	452	4571769	-	-
118579333	Ppro_0896	transposase, IS4 family protein		2	------PpPc--	30		0	P. propionicus	942843	944201	+	452	4572079	-	-
118579348	Ppro_0911	Radical SAM domain protein		3055	------PpPc--	2		0	P. propionicus	961997	963490	+	497	4574636	-	-
118579448	Ppro_1013	transposase, IS4 family protein		2	------PpPc--	30		0	P. propionicus	1062510	1063868	+	452	4572838	-	-
118579468	Ppro_1034	thiamine biosynthesis protein ThiC		3148	------PpPc--	2		0	P. propionicus	1083519	1085297	+	592	4572774	-	-
118579469	Ppro_1036	hypothetical protein Ppro_1036		3112	------PpPc--	2		0	P. propionicus	1086393	1086755	+	120	4572776	-	-
118579476	Ppro_1043	Alcohol dehydrogenase GroES domain protein		1831	------PpPc--	2		0	P. propionicus	1093244	1094305	-	353	4572783	-	-
118579496	Ppro_1063	hypothetical protein Ppro_1063		3077	------PpPc--	2		0	P. propionicus	1113621	1113884	+	87	4575029	-	-
118579506	Ppro_1073	conserved hypothetical protein 245		3073	------PpPc--	2		0	P. propionicus	1124967	1125758	-	263	4575039	-	-
118579507	Ppro_1074	ABC transporter related		3072	------PpPc--	2		0	P. propionicus	1125760	1126557	-	265	4575040	-	-
118579540	Ppro_1107	transposase, IS4 family protein		2	------PpPc--	30		0	P. propionicus	1151436	1152794	+	452	4573297	-	-
118579541	Ppro_1108	transposase, IS4 family protein		2	------PpPc--	30		0	P. propionicus	1153176	1154534	+	452	4573298	-	-
118579554	Ppro_1122	HMG-I and HMG-Y, DNA-binding domain protein		3125	------PpPc--	2		0	P. propionicus	1162978	1164696	+	572	4574932	-	-
118579560	Ppro_1128	transposase, IS4 family protein		2	------PpPc--	30		0	P. propionicus	1169600	1170958	+	452	4574938	-	-
118579572	Ppro_1140	ABC-type uncharacterized transport system periplasmic component-like protein		1658	------PpPc--	4		0	P. propionicus	1187452	1188456	-	334	4571489	-	-
118579573	Ppro_1141	hypothetical protein Ppro_1141		1658	------PpPc--	4		0	P. propionicus	1188542	1189552	-	336	4571490	-	-
118579632	Ppro_1203	hypothetical protein Ppro_1203		2243	------PpPc--	3		0	P. propionicus	1255190	1256407	+	405	4574393	-	-
118579637	Ppro_1208	extracellular solute-binding protein, family 1		2248	------PpPc--	3		0	P. propionicus	1260163	1261263	+	366	4574398	-	-
118579639	Ppro_1210	Ethanolamine ammonia lyase large subunit		2255	------PpPc--	2		0	P. propionicus	1262321	1264603	+	760	4574400	-	-
118579640	Ppro_1211	hypothetical protein Ppro_1211		2249	------PpPc--	3		0	P. propionicus	1264724	1265506	+	260	4574210	-	-
118579645	Ppro_1216	protein of unknown function DUF58		2967	------PpPc--	2		0	P. propionicus	1269475	1270353	+	292	4574215	-	-
118579646	Ppro_1217	hypothetical protein Ppro_1217		3138	------PpPc--	2		0	P. propionicus	1270371	1271993	+	540	4574216	-	-
118579647	Ppro_1218	hypothetical protein Ppro_1218		3139	------PpPc--	2		0	P. propionicus	1272000	1273103	+	367	4574217	-	-
118579648	Ppro_1219	hypothetical protein Ppro_1219		3140	------PpPc--	2		0	P. propionicus	1273107	1273865	+	252	4574218	-	-
118579665	Ppro_1236	TonB family protein		2250	------PpPc--	3		0	P. propionicus	1293749	1294558	-	269	4574122	-	-
118579673	Ppro_1244	TonB family protein		2250	------PpPc--	3		0	P. propionicus	1301520	1302323	+	267	4574130	-	-
118579681	Ppro_1252	amino acid permease-associated region		2082	------PpPc--	2		0	P. propionicus	1309022	1310476	+	484	4574051	-	-
118579743	Ppro_1315	phage integrase family protein		3076	------PpPc--	2		0	P. propionicus	1387579	1388715	+	378	4572364	-	-
118579745	Ppro_1317	zinc finger, SWIM domain protein		3114	------PpPc--	2		0	P. propionicus	1391257	1392555	+	432	4572366	-	-
118579862	Ppro_1438	ABC-type phosphate/phosphonate transport system periplasmic component-like protein		1661	------PpPc--	4		0	P. propionicus	1538018	1538995	-	325	4571957	-	-
118579863	Ppro_1439	hypothetical protein Ppro_1439		1661	------PpPc--	4		0	P. propionicus	1538992	1539918	-	308	4571958	-	-
118579886	Ppro_1462	transport system permease protein		2935	------PpPc--	2		0	P. propionicus	1563704	1564723	+	339	4571861	-	-
118579888	Ppro_1464	formylmethanofuran dehydrogenase, subunit E region		3158	------PpPc--	2		0	P. propionicus	1565563	1566135	+	190	4571863	-	-
118579897	Ppro_1473	Methyltransferase type 12		3159	------PpPc--	2		0	P. propionicus	1575538	1576350	+	270	4572305	-	-
118579900	Ppro_1476	hypothetical protein Ppro_1476		2244	------PpPc--	3		0	P. propionicus	1578763	1579518	+	251	4572308	-	-
118579904	Ppro_1480	transposase, IS4 family protein		2	------PpPc--	30		0	P. propionicus	1584062	1585420	+	452	4572312	-	-
118579906	Ppro_1482	tungstate ABC transporter permease		3058	------PpPc--	2		0	P. propionicus	1588151	1589041	+	296	4572314	-	-
118579908	Ppro_1484	Radical SAM domain protein		3071	------PpPc--	2		0	P. propionicus	1589888	1591699	+	603	4572316	-	-
118579915	Ppro_1491	biotin synthase		2245	------PpPc--	3		0	P. propionicus	1599288	1600361	+	357	4572166	-	-
118579916	Ppro_1492	thiamine biosynthesis protein ThiH		3084	------PpPc--	2		0	P. propionicus	1600358	1601779	+	473	4572167	thiH	-
118579917	Ppro_1493	aspartate ammonia-lyase		3085	------PpPc--	2		0	P. propionicus	1601812	1603227	+	471	4572168	aspA	-
118579918	Ppro_1494	small GTP-binding protein		3086	------PpPc--	2		0	P. propionicus	1603224	1604462	+	412	4572169	-	-
118579953	Ppro_1530	hypothetical protein Ppro_1530		3059	------PpPc--	2		0	P. propionicus	1634508	1634720	-	70	4572152	-	-
118579954	Ppro_1531	aspartate/glutamate/uridylate kinase		2247	------PpPc--	3		0	P. propionicus	1634823	1635629	-	268	4572153	-	-
118579978	Ppro_1555	hypothetical protein Ppro_1555		3173	------PpPc--	2		0	P. propionicus	1660464	1660781	-	105	4572975	-	-
118579994	Ppro_1571	thiamine pyrophosphate enzyme TPP binding domain protein		3048	------PpPc--	2		0	P. propionicus	1675620	1677257	+	545	4572868	-	-
118580071	Ppro_1649	transposase, IS4 family protein		2	------PpPc--	30		0	P. propionicus	1768702	1770060	-	452	4572289	-	-
118580256	Ppro_1836	transposase, IS4 family protein		2	------PpPc--	30		0	P. propionicus	1976403	1977761	+	452	4572816	-	-
118580261	Ppro_1841	Integrase, catalytic region		1662	------PpPc--	4		0	P. propionicus	1981586	1982491	-	301	4574841	-	-
118580262	Ppro_1842	transposase IS3/IS911 family protein		1206	------PpPc--	5		0	P. propionicus	1982593	1982901	-	102	4574842	-	-
118580275	Ppro_1855	protein of unknown function DUF1568		3090	------PpPc--	2		0	P. propionicus	1996765	1997292	-	175	4574855	-	-
118580341	Ppro_1924	aldehyde dehydrogenase		3097	------PpPc--	2		0	P. propionicus	2072715	2074052	-	445	4572801	-	-
118580351	Ppro_1934	Bile acid:sodium symporter		2347	------PpPc--	2		0	P. propionicus	2083392	2084366	+	324	4574272	-	-
118580365	Ppro_1948	hypothetical protein Ppro_1948		2244	------PpPc--	3		0	P. propionicus	2097624	2098439	-	271	4572636	-	-
118580366	Ppro_1949	hypothetical protein Ppro_1949		3156	------PpPc--	2		0	P. propionicus	2098460	2098813	-	117	4572637	-	-
118580378	Ppro_1961	cation diffusion facilitator family transporter		2263	------PpPc--	2		0	P. propionicus	2106150	2107463	+	437	4571786	-	-
118580381	Ppro_1964	hypothetical protein Ppro_1964		3154	------PpPc--	2		0	P. propionicus	2109329	2110072	+	247	4571789	-	-
118580384	Ppro_1967	hypothetical protein Ppro_1967		3091	------PpPc--	2		0	P. propionicus	2111467	2112423	+	318	4571792	-	-
118580391	Ppro_1975	hypothetical protein Ppro_1975		3047	------PpPc--	2		0	P. propionicus	2120030	2120371	+	113	4571800	-	-
118580416	Ppro_2000	conserved hypothetical protein; putative signal peptide		3050	------PpPc--	2		0	P. propionicus	2147394	2148269	-	291	4572671	-	-
118580417	Ppro_2001	iron-containing alcohol dehydrogenase		3049	------PpPc--	2		0	P. propionicus	2148462	2149625	-	387	4572672	-	-
118580534	Ppro_2118	dTDP-4-dehydrorhamnose 3,5-epimerase		3057	------PpPc--	2		0	P. propionicus	2277761	2278306	+	181	4575132	-	-
118580536	Ppro_2120	transposase, IS4 family protein		2	------PpPc--	30		0	P. propionicus	2279829	2281187	-	452	4575134	-	-
118580557	Ppro_2141	protein of unknown function UPF0005		3152	------PpPc--	2		0	P. propionicus	2296411	2297109	+	232	4575122	-	-
118580581	Ppro_2165	hypothetical protein Ppro_2165		3131	------PpPc--	2		0	P. propionicus	2335218	2335928	-	236	4575115	-	-
118580582	Ppro_2166	D-isomer specific 2-hydroxyacid dehydrogenase, NAD-binding		3130	------PpPc--	2		0	P. propionicus	2336028	2337101	+	357	4575081	-	-
118580656	Ppro_2241	transposase, IS4 family protein		2	------PpPc--	30		0	P. propionicus	2420993	2422351	+	452	4575000	-	-
118580774	Ppro_2359	shikimate 5-dehydrogenase		3064	------PpPc--	2		0	P. propionicus	2553103	2553936	+	277	4575054	-	-
118580943	Ppro_2531	superfamily I DNA and RNA helicases-like protein		3046	------PpPc--	2		0	P. propionicus	2743350	2745260	-	636	4571556	-	-
118580972	Ppro_2560	thiamine pyrophosphate enzyme TPP binding domain protein		3155	------PpPc--	2		0	P. propionicus	2773871	2775592	+	573	4572388	-	-
118580974	Ppro_2562	transposase (class V)		2273	------PpPc--	2		0	P. propionicus	2776669	2776929	-	86	4572390	-	-
118580992	Ppro_2580	transposase, IS4 family protein		2	------PpPc--	30		0	P. propionicus	2796154	2797512	+	452	4572688	-	-
118581093	Ppro_2682	transposase, IS4 family protein		2	------PpPc--	30		0	P. propionicus	2917473	2918831	+	452	4573806	-	-
118581100	Ppro_2690	phosphoesterase, PA-phosphatase related		3160	------PpPc--	2		0	P. propionicus	2929913	2930413	-	166	4573814	-	-
118581102	Ppro_2692	AAA ATPase		3074	------PpPc--	2		0	P. propionicus	2931138	2932547	-	469	4573816	-	-
118581108	Ppro_2698	type II secretion system protein		3078	------PpPc--	2		0	P. propionicus	2938616	2939524	-	302	4573787	-	-
118581109	Ppro_2699	type II secretion system protein		3079	------PpPc--	2		0	P. propionicus	2939535	2940500	-	321	4573788	-	-
118581110	Ppro_2700	type II secretion system protein E		3080	------PpPc--	2		0	P. propionicus	2940511	2941824	-	437	4573789	-	-
118581111	Ppro_2701	response regulator receiver protein		3081	------PpPc--	2		0	P. propionicus	2941865	2942986	-	373	4573790	-	-
118581114	Ppro_2704	SAF domain		3083	------PpPc--	2		0	P. propionicus	2945362	2946237	-	291	4573793	-	-
118581149	Ppro_2742	Mur ligase, middle domain protein		3157	------PpPc--	2		0	P. propionicus	3000366	3001586	+	406	4574572	-	-
118581166	Ppro_2759	glycosyl transferase, family 2		3063	------PpPc--	2		0	P. propionicus	3019952	3020974	+	340	4574814	-	-
118581170	Ppro_2763	transposase, IS4 family protein		2	------PpPc--	30		0	P. propionicus	3023875	3025233	-	452	4574818	-	-
118581246	Ppro_2840	ABC transporter related		3122	------PpPc--	2		0	P. propionicus	3106877	3107587	-	236	4574860	-	-
118581252	Ppro_2846	hypothetical protein Ppro_2846		3095	------PpPc--	2		0	P. propionicus	3113906	3114979	+	357	4574866	-	-
118581269	Ppro_2864	hypothetical protein Ppro_2864		3088	------PpPc--	2		0	P. propionicus	3134880	3135446	-	188	4571628	-	-
118581511	Ppro_3110	short-chain dehydrogenase/reductase SDR		3113	------PpPc--	2		0	P. propionicus	3412937	3413788	-	283	4573661	-	-
118581516	Ppro_3115	hypothetical protein Ppro_3115		3044	------PpPc--	2		0	P. propionicus	3417935	3418753	-	272	4573666	-	-
118581555	Ppro_3154	transposase, IS4 family protein		2	------PpPc--	30		0	P. propionicus	3459795	3461153	+	452	4573344	-	-
118581619	Ppro_3218	putative monovalent cation/H+ antiporter subunit A		1157	------PpPc--	2		0	P. propionicus	3535309	3537612	+	767	4573250	-	-
118581629	Ppro_3228	transposase, IS4 family protein		2	------PpPc--	30		0	P. propionicus	3545803	3547161	+	452	4573190	-	-
118581730	Ppro_3330	TPR repeat-containing protein		2345	------PpPc--	2		0	P. propionicus	3667518	3670634	+	1038	4572221	-	-
118581739	Ppro_3339	Radical SAM domain protein		3104	------PpPc--	2		0	P. propionicus	3684329	3685996	-	555	4572230	-	-
118581743	Ppro_3343	methyltransferase FkbM family		3103	------PpPc--	2		0	P. propionicus	3690654	3691769	-	371	4572406	-	-
118581744	Ppro_3344	glycosyl transferase, group 1		3106	------PpPc--	2		0	P. propionicus	3691766	3693103	-	445	4572407	-	-
118581745	Ppro_3345	Radical SAM domain protein		3105	------PpPc--	2		0	P. propionicus	3693100	3694116	-	338	4572408	-	-
118581746	Ppro_3346	NAD-dependent epimerase/dehydratase		3102	------PpPc--	2		0	P. propionicus	3694148	3695002	-	284	4572409	-	-
118581747	Ppro_3347	dTDP-4-dehydrorhamnose 3,5-epimerase		3101	------PpPc--	2		0	P. propionicus	3694999	3695562	-	187	4572410	-	-
118581808	Ppro_3408	transposase, IS4 family protein		2	------PpPc--	30		0	P. propionicus	3762208	3763566	-	452	4572333	-	-
118581879	Ppro_3479	transposase, IS4 family protein		2	------PpPc--	30		0	P. propionicus	3841182	3842540	-	452	4572507	-	-
118581904	Ppro_3504	transposase, IS4 family protein		2	------PpPc--	30		0	P. propionicus	3873701	3875059	-	452	4574353	-	-
118581916	Ppro_3516	NADH dehydrogenase (quinone)		1205	------PpPc--	5		0	P. propionicus	3888289	3889755	-	488	4574427	-	-
118581917	Ppro_3517	NADP-reducing hydrogenase, subunit B		1659	------PpPc--	4		0	P. propionicus	3889776	3890159	-	127	4574428	-	-
118581918	Ppro_3518	NADH dehydrogenase (ubiquinone), 24 kDa subunit		1660	------PpPc--	4		0	P. propionicus	3890183	3890701	-	172	4574429	-	-
118581934	Ppro_3534	transposase, IS4 family protein		2	------PpPc--	30		0	P. propionicus	3905316	3906674	+	452	4574616	-	-
118582000	Ppro_3601	transposase, IS4 family protein		2	------PpPc--	30		0	P. propionicus	3983396	3984754	+	452	4574681	-	-
