# Supplementary material for: Evolution from a respiratory ancestor to fill syntrophic and fermentative niches: comparative fenomics of six Geobacteraceae species
Source: BMC Genomics. 2009 Mar 11;10:103. doi: 10.1186/1471-2164-10-103 (PMC2669807; doi:10.1186/1471-2164-10-103)
Supplement: Additional file 6 — Proteins used in the whole genome phylogeny. Spreadsheet showing the proteins used and their COG single-letter code and COG functional categorization. [file 1471-2164-10-103-S6.xls]

## Sheet: Sheet1
Organism	NCBI ID	COG	COG Functional Role	Product Name
Geobacter sulfurreducens	39995112	L	Information storage and processing	DNA polymerase III, beta subunit
Geobacter sulfurreducens	39995113	L	Information storage and processing	recF protein
Geobacter sulfurreducens	39995114	L	Information storage and processing	DNA gyrase, B subunit
Geobacter sulfurreducens	39995115	L	Information storage and processing	DNA gyrase, A subunit
Geobacter sulfurreducens	39995117	C	Metabolism	glycerol-3-phosphate dehydrogenase (NAD(P)+)
Geobacter sulfurreducens	39995125	O	Cellular processes and signaling	phage prohead protease, HK97 family/dnaJ domain protein
Geobacter sulfurreducens	39995126	O	Cellular processes and signaling	PPIC-type PPIASE domain protein
Geobacter sulfurreducens	39995128	L	Information storage and processing	transcription-repair coupling factor
Geobacter sulfurreducens	39995136	U	Cellular processes and signaling	tolB protein
Geobacter sulfurreducens	39995137	M	Cellular processes and signaling	TonB-dependent receptor, putative
Geobacter sulfurreducens	39995141	H	Metabolism	oxygen-independent coproporphyrinogen III oxidase, putative
Geobacter sulfurreducens	39995142	K	Information storage and processing	heat-inducible transcription repressor HrcA
Geobacter sulfurreducens	39995143	O	Cellular processes and signaling	GrpE protein
Geobacter sulfurreducens	39995145	O	Cellular processes and signaling	chaperone protein dnaJ
Geobacter sulfurreducens	39995146	J	Information storage and processing	2',5' RNA ligase, putative
Geobacter sulfurreducens	39995148	J	Information storage and processing	seryl-tRNA synthetase
Geobacter sulfurreducens	39995176	F	Metabolism	cytidine/deoxycytidylate deaminase family protein
Geobacter sulfurreducens	39995185	Q	Metabolism	isoprenoid biosynthesis protein with amidotransferase-like domain
Geobacter sulfurreducens	39995192			hypothetical protein GSU0081
Geobacter sulfurreducens	39995194	S	Poorly characterized	conserved hypothetical protein TIGR00726
Geobacter sulfurreducens	39995205	L	Information storage and processing	DNA polymerase III, gamma and tau subunits
Geobacter sulfurreducens	39995207	L	Information storage and processing	recombination protein RecR
Geobacter sulfurreducens	39995209	R	Poorly characterized	MglB protein
Geobacter sulfurreducens	39995218	K	Information storage and processing	parB-like domain protein
Geobacter sulfurreducens	39995226			pyridoxal phosphate biosynthetic protein PdxA
Geobacter sulfurreducens	39995235	R	Poorly characterized	competence protein F, putative
Geobacter sulfurreducens	39995238	D	Cellular processes and signaling	hypothetical protein GSU0127
Geobacter sulfurreducens	39995239	L	Information storage and processing	primosomal protein n`
Geobacter sulfurreducens	39995240			polypeptide deformylase
Geobacter sulfurreducens	39995241	J	Information storage and processing	methionyl-tRNA formyltransferase
Geobacter sulfurreducens	39995246			delta-aminolevulinic acid dehydratase
Geobacter sulfurreducens	39995249	J	Information storage and processing	peptide chain release factor 3
Geobacter sulfurreducens	39995254	R	Poorly characterized	competence/damage-inducible protein CinA
Geobacter sulfurreducens	39995258	R	Poorly characterized	regulatory protein RecX
Geobacter sulfurreducens	39995259	J	Information storage and processing	alanyl-tRNA synthetase
Geobacter sulfurreducens	39995261	E	Metabolism	acetylglutamate kinase
Geobacter sulfurreducens	39995263	E	Metabolism	ornithine carbamoyltransferase
Geobacter sulfurreducens	39995264	E	Metabolism	argininosuccinate synthase
Geobacter sulfurreducens	39995267	E	Metabolism	argininosuccinate lyase
Geobacter sulfurreducens	39995270	E	Metabolism	dihydrodipicolinate synthase
Geobacter sulfurreducens	39995271	E	Metabolism	dihydrodipicolinate reductase
Geobacter sulfurreducens	39995381	M	Cellular processes and signaling	UDP-N-acetylglucosamine pyrophosphorylase
Geobacter sulfurreducens	39995382			hypothetical protein GSU0272
Geobacter sulfurreducens	39995393	T	Cellular processes and signaling	dnaK suppressor protein
Geobacter sulfurreducens	39995427	O	Cellular processes and signaling	peptidase, M48 family
Geobacter sulfurreducens	39995446	H	Metabolism	glutamate-1-semialdehyde-2,1-aminomutase
Geobacter sulfurreducens	39995471	K	Information storage and processing	ATP-dependent helicase DinG
Geobacter sulfurreducens	39995515	N	Cellular processes and signaling	flagellar basal-body rod protein FlgB
Geobacter sulfurreducens	39995516	N	Cellular processes and signaling	flagellar basal-body rod protein FlgC
Geobacter sulfurreducens	39995517	N	Cellular processes and signaling	flagellar hook-basal body complex protein FliE
Geobacter sulfurreducens	39995518	N	Cellular processes and signaling	flagellar M-ring protein FliF
Geobacter sulfurreducens	39995519	N	Cellular processes and signaling	flagellar motor switch protein FliG
Geobacter sulfurreducens	39995528	N	Cellular processes and signaling	flagellar protein FliL
Geobacter sulfurreducens	39995529	N	Cellular processes and signaling	flagellar motor switch protein FliM
Geobacter sulfurreducens	39995530	N	Cellular processes and signaling	flagellar motor switch protein FliN
Geobacter sulfurreducens	39995531	N	Cellular processes and signaling	flagellar biosynthesis protein FliP
Geobacter sulfurreducens	39995542	J	Information storage and processing	hypothetical protein GSU0434
Geobacter sulfurreducens	39995547	H	Metabolism	prenyltransferase
Geobacter sulfurreducens	39995549	H	Metabolism	radical SAM domain protein
Geobacter sulfurreducens	39995550	H	Metabolism	radical SAM domain protein
Geobacter sulfurreducens	39995551	J	Information storage and processing	ribonuclease D, putative
Geobacter sulfurreducens	39995555	J	Information storage and processing	ribosomal protein L11 methyltransferase
Geobacter sulfurreducens	39995562	R	Poorly characterized	hypothetical protein GSU0454
Geobacter sulfurreducens	39995565			lipoprotein, putative
Geobacter sulfurreducens	39995591	R	Poorly characterized	exsB protein
Geobacter sulfurreducens	39995600	L	Information storage and processing	site-specific recombinase, phage integrase family
Geobacter sulfurreducens	39995607	T	Cellular processes and signaling	GTP-binding protein TypA
Geobacter sulfurreducens	39995608	R	Poorly characterized	lipoprotein, putative
Geobacter sulfurreducens	39995614	S	Poorly characterized	hypothetical protein GSU0507
Geobacter sulfurreducens	39995615			conserved hypothetical protein TIGR00247
Geobacter sulfurreducens	39995620	H	Metabolism	dephospho-CoA kinase
Geobacter sulfurreducens	39995627	S	Poorly characterized	hypothetical protein GSU0520
Geobacter sulfurreducens	39995628	R	Poorly characterized	methyltransferase, putative
Geobacter sulfurreducens	39995632			D-tyrosyl-tRNA deacylase
Geobacter sulfurreducens	39995636	L	Information storage and processing	endonuclease IV
Geobacter sulfurreducens	39995638	E	Metabolism	diaminopimelate epimerase
Geobacter sulfurreducens	39995647			hypothetical protein GSU0540
Geobacter sulfurreducens	39995648	L	Information storage and processing	DNA polymerase I
Geobacter sulfurreducens	39995654	L	Information storage and processing	MutS2 family protein
Geobacter sulfurreducens	39995684	L	Information storage and processing	DNA repair protein RecO
Geobacter sulfurreducens	39995685			glycyl-tRNA synthetase subunit alpha
Geobacter sulfurreducens	39995686	J	Information storage and processing	glycyl-tRNA synthetase, beta subunit
Geobacter sulfurreducens	39995713	M	Cellular processes and signaling	alanine racemase
Geobacter sulfurreducens	39995714	E	Metabolism	selenide, water dikinase, selenocysteine-containing
Geobacter sulfurreducens	39995716			phosphoribosylaminoimidazolecarboxamide formyltransferase/IMP cyclohydrolase
Geobacter sulfurreducens	39995717	F	Metabolism	phosphoribosylamine--glycine ligase
Geobacter sulfurreducens	39995748	U	Cellular processes and signaling	signal recognition particle protein
Geobacter sulfurreducens	39995749			30S ribosomal protein S16
Geobacter sulfurreducens	39995751	J	Information storage and processing	16S rRNA processing protein RimM
Geobacter sulfurreducens	39995752			tRNA (guanine-N1)-methyltransferase
Geobacter sulfurreducens	39995754			50S ribosomal protein L19
Geobacter sulfurreducens	39995755	L	Information storage and processing	ribonuclease HII
Geobacter sulfurreducens	39995756	L	Information storage and processing	conserved hypothetical protein TIGR00252
Geobacter sulfurreducens	39995759	R	Poorly characterized	tetrapyrrole methylase family protein
Geobacter sulfurreducens	39995762	E	Metabolism	branched-chain amino acid aminotransferase
Geobacter sulfurreducens	39995766	I	Metabolism	4-diphosphocytidyl-2C-methyl-D-erythritol kinase
Geobacter sulfurreducens	39995767	F	Metabolism	ribose-phosphate pyrophosphokinase
Geobacter sulfurreducens	39995768	J	Information storage and processing	50S ribosomal protein L25/general stress protein Ctc
Geobacter sulfurreducens	39995769			peptidyl-tRNA hydrolase
Geobacter sulfurreducens	39995770	J	Information storage and processing	translation-associated GTPase
Geobacter sulfurreducens	39995771	J	Information storage and processing	30S ribosomal protein S6
Geobacter sulfurreducens	39995772			30S ribosomal protein S18
Geobacter sulfurreducens	39995774	J	Information storage and processing	50S ribosomal protein L9
Geobacter sulfurreducens	39995786			hypothetical protein GSU0680
Geobacter sulfurreducens	39995797			translation initiation factor Sui1
Geobacter sulfurreducens	39995964	M	Cellular processes and signaling	TonB-dependent receptor, putative
Geobacter sulfurreducens	39995970	S	Poorly characterized	conserved hypothetical protein TIGR00251
Geobacter sulfurreducens	39995973	H	Metabolism	ubiquinone/menaquinone biosynthesis methyltransferase UbiE, putative
Geobacter sulfurreducens	39995992	R	Poorly characterized	radical SAM domain protein
Geobacter sulfurreducens	39995996	L	Information storage and processing	DNA ligase, NAD-dependent
Geobacter sulfurreducens	39996043			ammonium transporter
Geobacter sulfurreducens	39996100	L	Information storage and processing	formamidopyrimidine-DNA glycosylase
Geobacter sulfurreducens	39996101	L	Information storage and processing	replicative DNA helicase
Geobacter sulfurreducens	39996108	J	Information storage and processing	dihydrouridine synthase family protein
Geobacter sulfurreducens	39996111	I	Metabolism	enoyl-(acyl-carrier-protein) reductase
Geobacter sulfurreducens	39996113	M	Cellular processes and signaling	transglycosylase, Slt family
Geobacter sulfurreducens	39996114			hypothetical protein GSU1011
Geobacter sulfurreducens	39996117	S	Poorly characterized	smr domain protein
Geobacter sulfurreducens	39996120	F	Metabolism	hypoxanthine-guanine phosphoribosyltransferase
Geobacter sulfurreducens	39996158			conserved hypothetical protein TIGR00149
Geobacter sulfurreducens	39996163	E	Metabolism	aspartate aminotransferase
Geobacter sulfurreducens	39996176			hypothetical protein GSU1074
Geobacter sulfurreducens	39996177	L	Information storage and processing	crossover junction endodeoxyribonuclease RuvC
Geobacter sulfurreducens	39996178	L	Information storage and processing	Holliday junction DNA helicase RuvA
Geobacter sulfurreducens	39996179	L	Information storage and processing	Holliday junction DNA helicase B
Geobacter sulfurreducens	39996209			conserved hypothetical protein TIGR00296
Geobacter sulfurreducens	39996212			nucleoside diphosphate kinase
Geobacter sulfurreducens	39996214	F	Metabolism	methylthioadenosine phosphorylase
Geobacter sulfurreducens	39996216	R	Poorly characterized	TPR domain protein
Geobacter sulfurreducens	39996220	T	Cellular processes and signaling	universal stress protein family
Geobacter sulfurreducens	39996223	R	Poorly characterized	hypothetical protein GSU1121
Geobacter sulfurreducens	39996224	R	Poorly characterized	HD domain protein
Geobacter sulfurreducens	39996226	H	Metabolism	phosphopantothenoylcysteine decarboxylase/phosphopantothenate--cysteine ligase
Geobacter sulfurreducens	39996227			hypothetical protein GSU1125
Geobacter sulfurreducens	39996228	L	Information storage and processing	phage SPO1 DNA polymerase-related protein
Geobacter sulfurreducens	39996232	D	Cellular processes and signaling	chromosome segregation SMC protein, putative
Geobacter sulfurreducens	39996234	U	Cellular processes and signaling	cell division protein FtsY
Geobacter sulfurreducens	39996238			5-formyltetrahydrofolate cyclo-ligase family protein
Geobacter sulfurreducens	39996240	S	Poorly characterized	Ser/Thr protein phosphatase family protein
Geobacter sulfurreducens	39996241	J	Information storage and processing	tyrosyl-tRNA synthetase
Geobacter sulfurreducens	39996258	J	Information storage and processing	asparaginyl-tRNA synthetase
Geobacter sulfurreducens	39996274	R	Poorly characterized	virulence factor mviN protein
Geobacter sulfurreducens	39996276	R	Poorly characterized	nucleoside triphosphate pyrophosphohydrolase
Geobacter sulfurreducens	39996310	S	Poorly characterized	hypothetical protein GSU1208
Geobacter sulfurreducens	39996335	R	Poorly characterized	phosphoesterase, putative
Geobacter sulfurreducens	39996336	O	Cellular processes and signaling	signal peptide peptidase SppA, 36K type
Geobacter sulfurreducens	39996345	H	Metabolism	pantetheine-phosphate adenylyltransferase
Geobacter sulfurreducens	39996346	L	Information storage and processing	methyltransferase, putative
Geobacter sulfurreducens	39996348	F	Metabolism	deoxyguanosinetriphosphate triphosphohydrolase-like protein
Geobacter sulfurreducens	39996365			conserved hypothetical protein TIGR00253
Geobacter sulfurreducens	39996368	M	Cellular processes and signaling	GTP-binding protein LepA
Geobacter sulfurreducens	39996372	F	Metabolism	pyrimidine regulatory protein PyrR
Geobacter sulfurreducens	39996373	F	Metabolism	aspartate carbamoyltransferase catalytic subunit
Geobacter sulfurreducens	39996374	F	Metabolism	dihydroorotase, multifunctional complex type
Geobacter sulfurreducens	39996375	E	Metabolism	carbamoyl phosphate synthase small subunit
Geobacter sulfurreducens	39996379	K	Information storage and processing	transcription elongation factor GreA
Geobacter sulfurreducens	39996413	G	Metabolism	glucose-6-phosphate isomerase
Geobacter sulfurreducens	39996419	H	Metabolism	octaprenyl-diphosphate synthase
Geobacter sulfurreducens	39996428	L	Information storage and processing	ATP-dependent DNA helicase RecG
Geobacter sulfurreducens	39996503	I	Metabolism	acetyl-CoA carboxylase, carboxyl transferase, alpha subunit
Geobacter sulfurreducens	39996504	J	Information storage and processing	ribosomal large subunit pseudouridine synthase B
Geobacter sulfurreducens	39996526			prolipoprotein diacylglyceryl transferase
Geobacter sulfurreducens	39996548	R	Poorly characterized	PHP domain protein
Geobacter sulfurreducens	39996550	L	Information storage and processing	endonuclease III, putative
Geobacter sulfurreducens	39996559			1-hydroxy-2-methyl-2-(E)-butenyl 4-diphosphate
Geobacter sulfurreducens	39996560	J	Information storage and processing	prolyl-tRNA synthetase
Geobacter sulfurreducens	39996561	F	Metabolism	orotidine 5`-phosphate decarboxylase
Geobacter sulfurreducens	39996562	J	Information storage and processing	RNA methyltransferase, TrmH family, group 3
Geobacter sulfurreducens	39996585	K	Information storage and processing	ribonuclease R, putative
Geobacter sulfurreducens	39996587	H	Metabolism	riboflavin biosynthesis protein RibF
Geobacter sulfurreducens	39996616	J	Information storage and processing	translation initiation factor IF-3
Geobacter sulfurreducens	39996617	J	Information storage and processing	50S ribosomal protein L35
Geobacter sulfurreducens	39996618			50S ribosomal protein L20
Geobacter sulfurreducens	39996619	J	Information storage and processing	phenylalanyl-tRNA synthetase, alpha subunit
Geobacter sulfurreducens	39996620	J	Information storage and processing	phenylalanyl-tRNA synthetase, beta subunit
Geobacter sulfurreducens	39996623	R	Poorly characterized	stationary-phase survival protein SurE
Geobacter sulfurreducens	39996626	F	Metabolism	adenine phosphoribosyltransferase
Geobacter sulfurreducens	39996685	S	Poorly characterized	hypothetical protein GSU1585
Geobacter sulfurreducens	39996686	K	Information storage and processing	transcription elongation factor NusA
Geobacter sulfurreducens	39996687	J	Information storage and processing	ribosomal protein L7Ae family protein
Geobacter sulfurreducens	39996688	J	Information storage and processing	translation initiation factor IF-2
Geobacter sulfurreducens	39996689	J	Information storage and processing	ribosome-binding factor A
Geobacter sulfurreducens	39996691	J	Information storage and processing	tRNA pseudouridine synthase B
Geobacter sulfurreducens	39996692			30S ribosomal protein S15
Geobacter sulfurreducens	39996693	J	Information storage and processing	polynucleotide phosphorylase/polyadenylase
Geobacter sulfurreducens	39996695			deoxyuridine 5'-triphosphate nucleotidohydrolase
Geobacter sulfurreducens	39996696	J	Information storage and processing	Sua5/YciO/YrdC/YwlC family protein
Geobacter sulfurreducens	39996698	R	Poorly characterized	hypothetical protein GSU1598
Geobacter sulfurreducens	39996699	J	Information storage and processing	50S ribosomal protein L32
Geobacter sulfurreducens	39996700	I	Metabolism	fatty acid/phospholipid synthesis protein
Geobacter sulfurreducens	39996702	I	Metabolism	malonyl CoA-acyl carrier protein transacylase
Geobacter sulfurreducens	39996704	I	Metabolism	acyl carrier protein
Geobacter sulfurreducens	39996707	E	Metabolism	serine hydroxymethyltransferase
Geobacter sulfurreducens	39996714	R	Poorly characterized	CoA-binding protein
Geobacter sulfurreducens	39996727	U	Cellular processes and signaling	preprotein translocase subunit SecG
Geobacter sulfurreducens	39996732	F	Metabolism	adenylosuccinate lyase
Geobacter sulfurreducens	39996734	F	Metabolism	phosphoribosylformylglycinamidine synthase II, putative
Geobacter sulfurreducens	39996735	F	Metabolism	phosphoribosylformylglycinamidine synthase I, putative
Geobacter sulfurreducens	39996736	F	Metabolism	amidophosphoribosyltransferase
Geobacter sulfurreducens	39996737	F	Metabolism	orotate phosphoribosyltransferase
Geobacter sulfurreducens	39996741	C	Metabolism	cytochrome d ubiquinol oxidase, subunit II
Geobacter sulfurreducens	39996757	R	Poorly characterized	DNA internalization-related competence protein ComEC/Rec2
Geobacter sulfurreducens	39996759	J	Information storage and processing	histidyl-tRNA synthetase
Geobacter sulfurreducens	39996760	C	Metabolism	bifunctional aconitate hydratase 2/2-methylisocitrate dehydratase
Geobacter sulfurreducens	39996786	F	Metabolism	cytidine/deoxycytidylate deaminase family protein
Geobacter sulfurreducens	39996787			hypothetical protein GSU1687
Geobacter sulfurreducens	39996788	H	Metabolism	riboflavin biosynthesis protein RibD
Geobacter sulfurreducens	39996789	H	Metabolism	riboflavin synthase subunit alpha
Geobacter sulfurreducens	39996791			riboflavin synthase, beta subunit
Geobacter sulfurreducens	39996792	K	Information storage and processing	N utilization substance protein B
Geobacter sulfurreducens	39996793	E	Metabolism	homoserine dehydrogenase
Geobacter sulfurreducens	39996798			TPR domain protein
Geobacter sulfurreducens	39996805	H	Metabolism	3-methyl-2-oxobutanoate hydroxymethyltransferase
Geobacter sulfurreducens	39996806			pantoate--beta-alanine ligase
Geobacter sulfurreducens	39996808	F	Metabolism	chlorohydrolase, Atz/Trz family
Geobacter sulfurreducens	39996809	O	Cellular processes and signaling	SsrA-binding protein
Geobacter sulfurreducens	39996819	H	Metabolism	6-pyruvoyl tetrahydrobiopterin synthase family protein
Geobacter sulfurreducens	39996820	O	Cellular processes and signaling	radical SAM domain protein
Geobacter sulfurreducens	39996827	O	Cellular processes and signaling	hypothetical protein GSU1728
Geobacter sulfurreducens	39996835	R	Poorly characterized	ACT domain protein
Geobacter sulfurreducens	39996837	C	Metabolism	indolepyruvate oxidoreductase subunit B
Geobacter sulfurreducens	39996847	J	Information storage and processing	RNA methyltransferase, TrmA family
Geobacter sulfurreducens	39996851	J	Information storage and processing	translation elongation factor P
Geobacter sulfurreducens	39996854	F	Metabolism	dihydroorotate dehydrogenase
Geobacter sulfurreducens	39996856	R	Poorly characterized	ribosomal-protein-alanine acetyltransferase
Geobacter sulfurreducens	39996857	F	Metabolism	phosphoribosylaminoimidazole synthetase
Geobacter sulfurreducens	39996858			phosphoribosylglycinamide formyltransferase
Geobacter sulfurreducens	39996864	H	Metabolism	geranyltranstransferase
Geobacter sulfurreducens	39996865			exodeoxyribonuclease VII, small subunit
Geobacter sulfurreducens	39996866	L	Information storage and processing	exodeoxyribonuclease VII, large subunit
Geobacter sulfurreducens	39996873	D	Cellular processes and signaling	cell division ABC transporter, permease protein FtsX, putative
Geobacter sulfurreducens	39996891	O	Cellular processes and signaling	ATP-dependent Clp protease, proteolytic subunit ClpP
Geobacter sulfurreducens	39996892	O	Cellular processes and signaling	trigger factor
Geobacter sulfurreducens	39996893	F	Metabolism	HAM1 protein
Geobacter sulfurreducens	39996894	J	Information storage and processing	ribonuclease PH
Geobacter sulfurreducens	39996897	E	Metabolism	putative alpha-isopropylmalate/homocitrate synthase family transferase
Geobacter sulfurreducens	39996898	E	Metabolism	aspartate kinase
Geobacter sulfurreducens	39996899	R	Poorly characterized	conserved hypothetical protein TIGR00150
Geobacter sulfurreducens	39996901	S	Poorly characterized	YjeF family protein
Geobacter sulfurreducens	39996902	I	Metabolism	holo-(acyl-carrier-protein) synthase
Geobacter sulfurreducens	39996903			pyridoxal phosphate biosynthetic protein PdxJ
Geobacter sulfurreducens	39996904	G	Metabolism	phosphoglucosamine mutase
Geobacter sulfurreducens	39996907	H	Metabolism	dihydropteroate synthase
Geobacter sulfurreducens	39996909	D	Cellular processes and signaling	cell cycle protein MesJ, putative
Geobacter sulfurreducens	39996910	D	Cellular processes and signaling	hypothetical protein GSU1811
Geobacter sulfurreducens	39996911	J	Information storage and processing	arginyl-tRNA synthetase
Geobacter sulfurreducens	39996913	D	Cellular processes and signaling	septum formation initiator family protein
Geobacter sulfurreducens	39996918	L	Information storage and processing	integrase/recombinase XerD
Geobacter sulfurreducens	39996919	O	Cellular processes and signaling	protein-P-II uridylyltransferase, putative
Geobacter sulfurreducens	39996921	L	Information storage and processing	DNA mismatch repair protein
Geobacter sulfurreducens	39996929	R	Poorly characterized	hypothetical protein GSU1830
Geobacter sulfurreducens	39996930			conserved hypothetical protein TIGR00281
Geobacter sulfurreducens	39996931	S	Poorly characterized	hypothetical protein GSU1832
Geobacter sulfurreducens	39996933	R	Poorly characterized	peptidase, M50 family
Geobacter sulfurreducens	39996934			glutamine synthetase, type I
Geobacter sulfurreducens	39996937	L	Information storage and processing	ATP-dependent helicase HrpB
Geobacter sulfurreducens	39996962	J	Information storage and processing	dimethyladenosine transferase
Geobacter sulfurreducens	39996963	O	Cellular processes and signaling	metalloendopeptidase, putative, glycoprotease family
Geobacter sulfurreducens	39996964	T	Cellular processes and signaling	phoH family protein
Geobacter sulfurreducens	39996973	H	Metabolism	S-adenosyl-L-homocysteine hydrolase
Geobacter sulfurreducens	39996975	R	Poorly characterized	oxidoreductase, 2-nitropropane dioxygenase family
Geobacter sulfurreducens	39996978	#		#N/A
Geobacter sulfurreducens	39996979	G	Metabolism	phosphoenolpyruvate-protein phosphotransferase
Geobacter sulfurreducens	39996980	G	Metabolism	phosphocarrier protein HPr
Geobacter sulfurreducens	39996981	G	Metabolism	PTS system, IIA component, putative
Geobacter sulfurreducens	39996982	R	Poorly characterized	hypothetical protein GSU1884
Geobacter sulfurreducens	39996984	J	Information storage and processing	ribosomal subunit interface protein
Geobacter sulfurreducens	39996990	R	Poorly characterized	phosphatase, YrbI family
Geobacter sulfurreducens	39996991	R	Poorly characterized	carbohydrate isomerase, KpsF/GutQ family
Geobacter sulfurreducens	39996992	M	Cellular processes and signaling	2-dehydro-3-deoxyphosphooctonate aldolase
Geobacter sulfurreducens	39996993	F	Metabolism	CTP synthetase
Geobacter sulfurreducens	39996994	M	Cellular processes and signaling	3-deoxy-manno-octulosonate cytidylyltransferase
Geobacter sulfurreducens	39997005	I	Metabolism	CDP-diacylglycerol--serine O-phosphatidyltransferase
Geobacter sulfurreducens	39997007	E	Metabolism	ketol-acid reductoisomerase
Geobacter sulfurreducens	39997010			dihydroxy-acid dehydratase
Geobacter sulfurreducens	39997011	O	Cellular processes and signaling	glycoprotease family protein
Geobacter sulfurreducens	39997013			1-deoxy-D-xylulose 5-phosphate reductoisomerase
Geobacter sulfurreducens	39997014	I	Metabolism	phosphatidate cytidylyltransferase
Geobacter sulfurreducens	39997015	I	Metabolism	undecaprenyl diphosphate synthase
Geobacter sulfurreducens	39997016			ribosome recycling factor
Geobacter sulfurreducens	39997017	F	Metabolism	uridylate kinase
Geobacter sulfurreducens	39997018			elongation factor Ts
Geobacter sulfurreducens	39997019			30S ribosomal protein S2
Geobacter sulfurreducens	39997020			hypothetical protein GSU1922
Geobacter sulfurreducens	39997029			hypothetical protein GSU1931
Geobacter sulfurreducens	39997032	K	Information storage and processing	pantothenate kinase
Geobacter sulfurreducens	39997033	H	Metabolism	birA biofunctional protein, putative
Geobacter sulfurreducens	39997034	H	Metabolism	nicotinate-nucleotide pyrophosphorylase
Geobacter sulfurreducens	39997098	J	Information storage and processing	tRNA delta(2)-isopentenylpyrophosphate transferase
Geobacter sulfurreducens	39997099	L	Information storage and processing	DNA mismatch repair protein MutL
Geobacter sulfurreducens	39997118	I	Metabolism	acetyl-CoA carboxylase, biotin carboxyl carrier protein
Geobacter sulfurreducens	39997120	E	Metabolism	3-dehydroquinate dehydratase
Geobacter sulfurreducens	39997121	R	Poorly characterized	hypothetical protein GSU2023
Geobacter sulfurreducens	39997123	E	Metabolism	3-dehydroquinate synthase
Geobacter sulfurreducens	39997125			chorismate synthase
Geobacter sulfurreducens	39997126	U	Cellular processes and signaling	type IV pilus biogenesis protein PilQ
Geobacter sulfurreducens	39997127			lipoprotein, putative
Geobacter sulfurreducens	39997128	N	Cellular processes and signaling	type IV pilus biogenesis protein PilO
Geobacter sulfurreducens	39997129	N	Cellular processes and signaling	type IV pilus biogenesis protein PilN
Geobacter sulfurreducens	39997130	N	Cellular processes and signaling	type IV pilus biogenesis protein PilM
Geobacter sulfurreducens	39997143	J	Information storage and processing	valyl-tRNA synthetase
Geobacter sulfurreducens	39997147			bifunctional ornithine acetyltransferase/N-acetylglutamate synthase protein
Geobacter sulfurreducens	39997162	L	Information storage and processing	DNA repair protein RecN
Geobacter sulfurreducens	39997163	G	Metabolism	ATP-NAD kinase
Geobacter sulfurreducens	39997168	V	Cellular processes and signaling	HNH endonuclease family protein
Geobacter sulfurreducens	39997176			rod shape-determining protein RodA
Geobacter sulfurreducens	39997177	M	Cellular processes and signaling	penicillin-binding protein 2
Geobacter sulfurreducens	39997179	M	Cellular processes and signaling	rod shape-determining protein MreC
Geobacter sulfurreducens	39997181	M	Cellular processes and signaling	glucose-1-phosphate thymidylyltransferase
Geobacter sulfurreducens	39997188			hypothetical protein GSU2090
Geobacter sulfurreducens	39997189			phosphoribosylaminoimidazole-succinocarboxamide synthase
Geobacter sulfurreducens	39997292	F	Metabolism	bifunctional GMP synthase/glutamine amidotransferase protein
Geobacter sulfurreducens	39997296	J	Information storage and processing	tRNA-i(6)A37 modification enzyme MiaB
Geobacter sulfurreducens	39997304	J	Information storage and processing	30S ribosomal protein S20
Geobacter sulfurreducens	39997305	L	Information storage and processing	DNA polymerase III, delta subunit, putative
Geobacter sulfurreducens	39997307	J	Information storage and processing	leucyl-tRNA synthetase
Geobacter sulfurreducens	39997323	R	Poorly characterized	GTP-binding protein EngA
Geobacter sulfurreducens	39997324	R	Poorly characterized	GTP-binding protein Era
Geobacter sulfurreducens	39997326	K	Information storage and processing	ribonuclease III
Geobacter sulfurreducens	39997328	L	Information storage and processing	DNA polymerase III, delta prime subunit
Geobacter sulfurreducens	39997330	J	Information storage and processing	methionyl-tRNA synthetase
Geobacter sulfurreducens	39997333	J	Information storage and processing	endoribonuclease L-PSP, putative
Geobacter sulfurreducens	39997335	K	Information storage and processing	DNA-directed RNA polymerase, omega subunit
Geobacter sulfurreducens	39997336	F	Metabolism	guanylate kinase
Geobacter sulfurreducens	39997337	S	Poorly characterized	hypothetical protein GSU2239
Geobacter sulfurreducens	39997356	M	Cellular processes and signaling	tetraacyldisaccharide 4'-kinase
Geobacter sulfurreducens	39997357	M	Cellular processes and signaling	3-deoxy-D-manno-octulosonic-acid transferase, putative
Geobacter sulfurreducens	39997359	M	Cellular processes and signaling	lipid-A-disaccharide synthase
Geobacter sulfurreducens	39997365	M	Cellular processes and signaling	outer membrane protein, putative
Geobacter sulfurreducens	39997366	M	Cellular processes and signaling	outer membrane protein, putative
Geobacter sulfurreducens	39997368	M	Cellular processes and signaling	ABC transporter, permease protein
Geobacter sulfurreducens	39997373	S	Poorly characterized	hypothetical protein GSU2275
Geobacter sulfurreducens	39997376	J	Information storage and processing	peptide chain release factor 2
Geobacter sulfurreducens	39997382	R	Poorly characterized	conserved hypothetical protein TIGR00043
Geobacter sulfurreducens	39997383	R	Poorly characterized	HD domain protein
Geobacter sulfurreducens	39997384	G	Metabolism	enolase
Geobacter sulfurreducens	39997462	M	Cellular processes and signaling	dTDP-glucose 4,6-dehydratase
Geobacter sulfurreducens	39997463	M	Cellular processes and signaling	organic solvent tolerance protein, putative
Geobacter sulfurreducens	39997464	H	Metabolism	folC bifunctional protein
Geobacter sulfurreducens	39997466	I	Metabolism	acetyl-CoA carboxylase, carboxyl transferase, beta subunit
Geobacter sulfurreducens	39997467	E	Metabolism	tryptophan synthase subunit alpha
Geobacter sulfurreducens	39997473	E	Metabolism	N-(5'phosphoribosyl)anthranilate isomerase
Geobacter sulfurreducens	39997475	E	Metabolism	Indole-3-glycerol phosphate synthase
Geobacter sulfurreducens	39997476	E	Metabolism	anthranilate phosphoribosyltransferase
Geobacter sulfurreducens	39997477	E	Metabolism	anthranilate synthase component II
Geobacter sulfurreducens	39997555	S	Poorly characterized	ribonuclease BN, putative
Geobacter sulfurreducens	39997557	E	Metabolism	homoserine O-acetyltransferase
Geobacter sulfurreducens	39997632	E	Metabolism	arginine decarboxylase
Geobacter sulfurreducens	39997636	E	Metabolism	pyrroline-5-carboxylate reductase
Geobacter sulfurreducens	39997639	R	Poorly characterized	conserved hypothetical protein TIGR00044
Geobacter sulfurreducens	39997640	D	Cellular processes and signaling	maf protein
Geobacter sulfurreducens	39997642	J	Information storage and processing	tRNA (uracil-5-)-methyltransferase Gid
Geobacter sulfurreducens	39997644	L	Information storage and processing	DNA topoisomerase I
Geobacter sulfurreducens	39997645	L	Information storage and processing	DNA processing protein DprA
Geobacter sulfurreducens	39997646	S	Poorly characterized	LysM domain protein
Geobacter sulfurreducens	39997664	J	Information storage and processing	tRNA (5-methylaminomethyl-2-thiouridylate)-methyltransferase
Geobacter sulfurreducens	39997698			penicillin tolerance protein LytB
Geobacter sulfurreducens	39997699	F	Metabolism	cytidylate kinase
Geobacter sulfurreducens	39997700	E	Metabolism	3-phosphoshikimate 1-carboxyvinyltransferase
Geobacter sulfurreducens	39997701	E	Metabolism	prephenate dehydrogenase
Geobacter sulfurreducens	39997702	E	Metabolism	chorismate mutase/prephenate dehydratase
Geobacter sulfurreducens	39997706	C	Metabolism	rubrerythrin/rubredoxin protein, putative
Geobacter sulfurreducens	39997707	P	Metabolism	cation efflux family protein
Geobacter sulfurreducens	39997708	L	Information storage and processing	single-stranded-DNA-specific exonuclease RecJ
Geobacter sulfurreducens	39997710	U	Cellular processes and signaling	preprotein translocase subunit SecF
Geobacter sulfurreducens	39997711	U	Cellular processes and signaling	preprotein translocase subunit SecD
Geobacter sulfurreducens	39997712	U	Cellular processes and signaling	preprotein translocase, YajC subunit
Geobacter sulfurreducens	39997714			S-adenosylmethionine:tRNA ribosyltransferase-isomerase
Geobacter sulfurreducens	39997804			hypothetical protein GSU2710
Geobacter sulfurreducens	39997922	J	Information storage and processing	50S ribosomal protein L17
Geobacter sulfurreducens	39997923	K	Information storage and processing	DNA-directed RNA polymerase subunit alpha
Geobacter sulfurreducens	39997924	J	Information storage and processing	30S ribosomal protein S4
Geobacter sulfurreducens	39997925	J	Information storage and processing	30S ribosomal protein S11
Geobacter sulfurreducens	39997926	J	Information storage and processing	30S ribosomal protein S13
Geobacter sulfurreducens	39997928	F	Metabolism	adenylate kinase
Geobacter sulfurreducens	39997929	U	Cellular processes and signaling	preprotein translocase subunit SecY
Geobacter sulfurreducens	39997930	J	Information storage and processing	50S ribosomal protein L15
Geobacter sulfurreducens	39997931	J	Information storage and processing	50S ribosomal protein L30
Geobacter sulfurreducens	39997932	J	Information storage and processing	30S ribosomal protein S5
Geobacter sulfurreducens	39997933	J	Information storage and processing	50S ribosomal protein L18
Geobacter sulfurreducens	39997934	J	Information storage and processing	50S ribosomal protein L6
Geobacter sulfurreducens	39997940	J	Information storage and processing	30S ribosomal protein S17
Geobacter sulfurreducens	39997942	J	Information storage and processing	50S ribosomal protein L16
Geobacter sulfurreducens	39997943	J	Information storage and processing	30S ribosomal protein S3
Geobacter sulfurreducens	39997944			50S ribosomal protein L22
Geobacter sulfurreducens	39997946	J	Information storage and processing	50S ribosomal protein L2
Geobacter sulfurreducens	39997947	J	Information storage and processing	50S ribosomal protein L23
Geobacter sulfurreducens	39997948			50S ribosomal protein L4
Geobacter sulfurreducens	39997949			50S ribosomal protein L3
Geobacter sulfurreducens	39997954	K	Information storage and processing	DNA-directed RNA polymerase subunit beta
Geobacter sulfurreducens	39997955	J	Information storage and processing	50S ribosomal protein L7/L12
Geobacter sulfurreducens	39997956	J	Information storage and processing	50S ribosomal protein L10
Geobacter sulfurreducens	39997957			50S ribosomal protein L1
Geobacter sulfurreducens	39997958			50S ribosomal protein L11
Geobacter sulfurreducens	39997959	K	Information storage and processing	transcription antitermination protein NusG
Geobacter sulfurreducens	39997960	U	Cellular processes and signaling	preprotein translocase subunit SecE
Geobacter sulfurreducens	39997964	C	Metabolism	radical SAM domain protein
Geobacter sulfurreducens	39997968	J	Information storage and processing	tRNA pseudouridine synthase A
Geobacter sulfurreducens	39997970	C	Metabolism	3-isopropylmalate dehydrogenase
Geobacter sulfurreducens	39998014	M	Cellular processes and signaling	glutamate racemase
Geobacter sulfurreducens	39998068			putative translaldolase
Geobacter sulfurreducens	39998070	H	Metabolism	2-amino-4-hydroxy-6-hydroxymethyldihydropteridine pyrophosphokinase
Geobacter sulfurreducens	39998075	P	Metabolism	ABC transporter, permease protein
Geobacter sulfurreducens	39998077	P	Metabolism	adhesion lipoprotein
Geobacter sulfurreducens	39998081	H	Metabolism	cobalamin biosynthesis protein CobD
Geobacter sulfurreducens	39998104	R	Poorly characterized	GTPase EngB
Geobacter sulfurreducens	39998118	N	Cellular processes and signaling	chemotaxis MotA protein
Geobacter sulfurreducens	39998119	N	Cellular processes and signaling	chemotaxis MotB protein
Geobacter sulfurreducens	39998138	N	Cellular processes and signaling	flagellar basal body P-ring protein
Geobacter sulfurreducens	39998139	N	Cellular processes and signaling	flagellar L-ring protein FlgH
Geobacter sulfurreducens	39998142	N	Cellular processes and signaling	flagellar basal body rod protein FlgG
Geobacter sulfurreducens	39998144	K	Information storage and processing	RNA polymerase sigma factor for flagellar operon
Geobacter sulfurreducens	39998145	D	Cellular processes and signaling	ParA family protein
Geobacter sulfurreducens	39998146	N	Cellular processes and signaling	flagellar biosynthetic protein FlhF, putative
Geobacter sulfurreducens	39998153	C	Metabolism	radical SAM domain protein
Geobacter sulfurreducens	39998155	D	Cellular processes and signaling	cell division protein FtsA
Geobacter sulfurreducens	39998158	M	Cellular processes and signaling	UDP-N-acetylenolpyruvoylglucosamine reductase
Geobacter sulfurreducens	39998159	M	Cellular processes and signaling	UDP-N-acetylmuramate--alanine ligase
Geobacter sulfurreducens	39998160	M	Cellular processes and signaling	UDP-N-acetylglucosamine--N-acetylmuramyl-(pentapeptide) pyrophosphoryl-undecaprenol N-acetylglucosamine transferase
Geobacter sulfurreducens	39998161			cell division protein, rodA/ftsW/spoVE family
Geobacter sulfurreducens	39998162	M	Cellular processes and signaling	UDP-N-acetylmuramoylalanine--D-glutamate ligase
Geobacter sulfurreducens	39998163	M	Cellular processes and signaling	phospho-N-acetylmuramoyl-pentapeptide-transferase
Geobacter sulfurreducens	39998164	M	Cellular processes and signaling	UDP-N-acetylmuramoylalanyl-D-glutamyl-2,6-diaminopimelate ligase
Geobacter sulfurreducens	39998165	M	Cellular processes and signaling	penicillin-binding protein
Geobacter sulfurreducens	39998166	D	Cellular processes and signaling	cell division protein FtsL, putative
Geobacter sulfurreducens	39998167			S-adenosyl-methyltransferase MraW
Geobacter sulfurreducens	39998168	S	Poorly characterized	hypothetical protein GSU3078
Geobacter sulfurreducens	39998178	S	Poorly characterized	YbaK/EbsC protein
Geobacter sulfurreducens	39998186	E	Metabolism	phosphoribosylformimino-5-aminoimidazole carboxamide ribotide isomerase
Geobacter sulfurreducens	39998188			imidazoleglycerol-phosphate dehydratase
Geobacter sulfurreducens	39998190			histidinol dehydrogenase
Geobacter sulfurreducens	39998191	E	Metabolism	ATP phosphoribosyltransferase catalytic subunit
Geobacter sulfurreducens	39998192	M	Cellular processes and signaling	UDP-N-acetylglucosamine 1-carboxyvinyltransferase
Geobacter sulfurreducens	39998193	J	Information storage and processing	modification methylase, HemK family
Geobacter sulfurreducens	39998196	F	Metabolism	FAD-dependent thymidylate synthase
Geobacter sulfurreducens	39998197	J	Information storage and processing	50S ribosomal protein L31
Geobacter sulfurreducens	39998202	D	Cellular processes and signaling	cell division protein FtsK, putative
Geobacter sulfurreducens	39998203	R	Poorly characterized	metallo-beta-lactamase family protein
Geobacter sulfurreducens	39998226	J	Information storage and processing	isoleucyl-tRNA synthetase
Geobacter sulfurreducens	39998284	H	Metabolism	thiamine monophosphate kinase
Geobacter sulfurreducens	39998294			nucleotide-binding protein
Geobacter sulfurreducens	39998295	J	Information storage and processing	MiaB-like tRNA modifying enzyme YliG
Geobacter sulfurreducens	39998297	G	Metabolism	phosphoglyceromutase
Geobacter sulfurreducens	39998298	S	Poorly characterized	hypothetical protein GSU3208
Geobacter sulfurreducens	39998299			iojap-related protein
Geobacter sulfurreducens	39998300	H	Metabolism	nicotinate (nicotinamide) nucleotide adenylyltransferase
Geobacter sulfurreducens	39998301	E	Metabolism	gamma-glutamyl phosphate reductase
Geobacter sulfurreducens	39998302	E	Metabolism	gamma-glutamyl kinase
Geobacter sulfurreducens	39998303	R	Poorly characterized	GTPase ObgE
Geobacter sulfurreducens	39998325			50S ribosomal protein L27
Geobacter sulfurreducens	39998326			50S ribosomal protein L21
Geobacter sulfurreducens	39998330	C	Metabolism	radical SAM domain protein
Geobacter sulfurreducens	39998340	J	Information storage and processing	polyA polymerase
Geobacter sulfurreducens	39998341	S	Poorly characterized	hypothetical protein GSU3251
Geobacter sulfurreducens	39998345	G	Metabolism	hypothetical protein GSU3255
Geobacter sulfurreducens	39998352	L	Information storage and processing	excinuclease ABC subunit B
Geobacter sulfurreducens	39998368	L	Information storage and processing	excinuclease ABC, C subunit
Geobacter sulfurreducens	39998374			porphobilinogen deaminase
Geobacter sulfurreducens	39998377	H	Metabolism	thiF family protein
Geobacter sulfurreducens	39998380			membrane-bound proton-translocating pyrophosphatase
Geobacter sulfurreducens	39998396	J	Information storage and processing	ATP phosphoribosyltransferase regulatory subunit
Geobacter sulfurreducens	39998397			adenylosuccinate synthetase
Geobacter sulfurreducens	39998401			ferrochelatase
Geobacter sulfurreducens	39998428	O	Cellular processes and signaling	co-chaperonin GroES
Geobacter sulfurreducens	39998437			chaperonin, 33 kDa family
Geobacter sulfurreducens	39998447			hypothetical protein GSU3358
Geobacter sulfurreducens	39998449	R	Poorly characterized	peptidase, M16 family
Geobacter sulfurreducens	39998454	J	Information storage and processing	cysteinyl-tRNA synthetase
Geobacter sulfurreducens	39998455	J	Information storage and processing	glutaminyl-tRNA synthetase
Geobacter sulfurreducens	39998456			2C-methyl-D-erythritol 2,4-cyclodiphosphate synthase
Geobacter sulfurreducens	39998463	G	Metabolism	ribulose-phosphate 3-epimerase
Geobacter sulfurreducens	39998467	O	Cellular processes and signaling	glutamate-ammonia ligase adenylyltransferase domain protein
Geobacter sulfurreducens	39998468	J	Information storage and processing	translation initiation factor, putative, aIF-2BI family
Geobacter sulfurreducens	39998469	J	Information storage and processing	aspartyl/glutamyl-tRNA amidotransferase subunit B
Geobacter sulfurreducens	39998470			glutamyl-tRNA(Gln) amidotransferase, A subunit
Geobacter sulfurreducens	39998472	J	Information storage and processing	glutamyl-tRNA(Gln) amidotransferase, C subunit
Geobacter sulfurreducens	39998514			hypothetical protein GSU3425
Geobacter sulfurreducens	39998542	H	Metabolism	uroporphyrinogen decarboxylase
Geobacter sulfurreducens	39998552	M	Cellular processes and signaling	glucose-inhibited division protein B
Geobacter sulfurreducens	39998555	U	Cellular processes and signaling	hypothetical protein GSU3466
Geobacter sulfurreducens	39998556			conserved hypothetical protein TIGR00278
Pelobacter carbinolicus	77917620	L	Information storage and processing	DNA polymerase III, beta subunit
Pelobacter carbinolicus	77917621	L	Information storage and processing	DNA replication and repair protein
Pelobacter carbinolicus	77917622	L	Information storage and processing	DNA gyrase, B subunit
Pelobacter carbinolicus	77917623	L	Information storage and processing	DNA gyrase, A subunit
Pelobacter carbinolicus	77917625	C	Metabolism	glycerol-3-phosphate dehydrogenase (NAD+ dependent)
Pelobacter carbinolicus	77917627	L	Information storage and processing	endonuclease III
Pelobacter carbinolicus	77917641	K	Information storage and processing	Rad3-related DNA helicases
Pelobacter carbinolicus	77917646	H	Metabolism	thiamine-monophosphate kinase
Pelobacter carbinolicus	77917651			nucleotide-binding protein
Pelobacter carbinolicus	77917652	J	Information storage and processing	2-methylthioadenine synthetase
Pelobacter carbinolicus	77917702	C	Metabolism	rubrerythrin
Pelobacter carbinolicus	77917706			4-hydroxythreonine-4-phosphate dehydrogenase
Pelobacter carbinolicus	77917707	O	Cellular processes and signaling	parvulin-like peptidyl-prolyl isomerase
Pelobacter carbinolicus	77917709	L	Information storage and processing	transcription-repair coupling factor
Pelobacter carbinolicus	77917717	L	Information storage and processing	excinuclease ABC subunit B
Pelobacter carbinolicus	77917718	J	Information storage and processing	cysteinyl-tRNA synthetase
Pelobacter carbinolicus	77917719	J	Information storage and processing	glutaminyl-tRNA synthetase
Pelobacter carbinolicus	77917720			2-C-methyl-D-erythritol 2,4-cyclodiphosphate synthase
Pelobacter carbinolicus	77917724	O	Cellular processes and signaling	chaperone
Pelobacter carbinolicus	77917726	O	Cellular processes and signaling	heat shock protein nucleotide exchange factor GrpE
Pelobacter carbinolicus	77917727	K	Information storage and processing	heat-inducible transcription repressor HrcA
Pelobacter carbinolicus	77917728	H	Metabolism	oxygen-independent coproporphyrinogen III oxidase, putative
Pelobacter carbinolicus	77917818	J	Information storage and processing	ATP phosphoribosyltransferase regulatory subunit
Pelobacter carbinolicus	77917819			adenylosuccinate synthetase
Pelobacter carbinolicus	77917833	R	Poorly characterized	predicted CoA-binding protein
Pelobacter carbinolicus	77917856	G	Metabolism	ribulose-phosphate 3-epimerase
Pelobacter carbinolicus	77917860	J	Information storage and processing	methionyl-tRNA formyltransferase
Pelobacter carbinolicus	77917861			polypeptide deformylase
Pelobacter carbinolicus	77917864			putative translaldolase
Pelobacter carbinolicus	77917866	H	Metabolism	2-amino-4-hydroxy-6-hydroxymethyldihydropteridine pyrophosphokinase
Pelobacter carbinolicus	77917882	H	Metabolism	glutamate-1-semialdehyde-2,1-aminomutase
Pelobacter carbinolicus	77917893			redox-related putative chaperone
Pelobacter carbinolicus	77917923	O	Cellular processes and signaling	pyruvate-formate lyase-activating enzyme
Pelobacter carbinolicus	77917931	H	Metabolism	prenyltransferase
Pelobacter carbinolicus	77917934	H	Metabolism	conserved hypothetical protein TIGR00423
Pelobacter carbinolicus	77917935	H	Metabolism	conserved hypothetical protein TIGR00423
Pelobacter carbinolicus	77917938	J	Information storage and processing	RNase D
Pelobacter carbinolicus	77917941	J	Information storage and processing	seryl-tRNA synthetase
Pelobacter carbinolicus	77917942	F	Metabolism	putative deaminase
Pelobacter carbinolicus	77917989	L	Information storage and processing	DNA polymerase III, gamma/tau subunits
Pelobacter carbinolicus	77917991	L	Information storage and processing	recombination protein RecR
Pelobacter carbinolicus	77917993	R	Poorly characterized	mutual gliding protein B, putative GTP release factor
Pelobacter carbinolicus	77918012	E	Metabolism	pyrroline-5-carboxylate reductase
Pelobacter carbinolicus	77918018	R	Poorly characterized	PLP dependent enzymes class III-like protein
Pelobacter carbinolicus	77918019	D	Cellular processes and signaling	Maf protein
Pelobacter carbinolicus	77918020	J	Information storage and processing	tRNA (uracil-5-)-methyltransferase Gid
Pelobacter carbinolicus	77918021	L	Information storage and processing	DNA topoisomerase I
Pelobacter carbinolicus	77918023	L	Information storage and processing	predicted Rossmann-fold nucleotide-binding protein
Pelobacter carbinolicus	77918024	S	Poorly characterized	uncharacterized LysM domain protein
Pelobacter carbinolicus	77918037	E	Metabolism	homoserine acetyltransferase
Pelobacter carbinolicus	77918098	H	Metabolism	cobalamin biosynthesis protein
Pelobacter carbinolicus	77918110	R	Poorly characterized	radical SAM domain protein
Pelobacter carbinolicus	77918168	L	Information storage and processing	excinuclease ABC, C subunit
Pelobacter carbinolicus	77918176	S	Poorly characterized	sugar kinase domain containing protein
Pelobacter carbinolicus	77918197	J	Information storage and processing	peptide chain release factor 3
Pelobacter carbinolicus	77918200	J	Information storage and processing	asparaginyl-tRNA synthetase
Pelobacter carbinolicus	77918201			hypothetical protein Pcar_0587
Pelobacter carbinolicus	77918206	L	Information storage and processing	DNA polymerase I
Pelobacter carbinolicus	77918211	L	Information storage and processing	RecO-domain containing DNA repair protein
Pelobacter carbinolicus	77918212			glycyl-tRNA synthetase subunit alpha
Pelobacter carbinolicus	77918213	J	Information storage and processing	glycine tRNA synthetase, beta subunit
Pelobacter carbinolicus	77918215			hypothetical protein Pcar_0601
Pelobacter carbinolicus	77918218	S	Poorly characterized	hypothetical protein Pcar_0604
Pelobacter carbinolicus	77918231	S	Poorly characterized	conserved hypothetical protein TIGR00251
Pelobacter carbinolicus	77918235			conserved hypothetical protein TIGR00149
Pelobacter carbinolicus	77918237	L	Information storage and processing	site-specific recombinase
Pelobacter carbinolicus	77918246			hypothetical protein Pcar_0632
Pelobacter carbinolicus	77918259	R	Poorly characterized	predicted hydrolase of the metallo-beta-lactamase superfamily
Pelobacter carbinolicus	77918261	D	Cellular processes and signaling	FtsK-like cell division protein
Pelobacter carbinolicus	77918264			predicted periplasmic solute-binding protein, aminodeoxychorismate lyase-like
Pelobacter carbinolicus	77918265	S	Poorly characterized	predicted membrane protein
Pelobacter carbinolicus	77918285	D	Cellular processes and signaling	ATPase, PP-loop superfamily
Pelobacter carbinolicus	77918296	J	Information storage and processing	prolyl-tRNA synthetase
Pelobacter carbinolicus	77918298	F	Metabolism	orotidine-5'-phosphate decarboxylase
Pelobacter carbinolicus	77918299	J	Information storage and processing	rRNA methyltranferase
Pelobacter carbinolicus	77918302	U	Cellular processes and signaling	putative SecE preprotein translocase subunit
Pelobacter carbinolicus	77918303	K	Information storage and processing	transcription termination/antitermination factor NusG
Pelobacter carbinolicus	77918304			50S ribosomal protein L11
Pelobacter carbinolicus	77918305			50S ribosomal protein L1
Pelobacter carbinolicus	77918306	J	Information storage and processing	50S ribosomal protein L10
Pelobacter carbinolicus	77918307	J	Information storage and processing	ribosomal protein L7/L12
Pelobacter carbinolicus	77918308	K	Information storage and processing	DNA-directed RNA polymerase subunit beta
Pelobacter carbinolicus	77918315			50S ribosomal protein L3
Pelobacter carbinolicus	77918316			50S ribosomal protein L4
Pelobacter carbinolicus	77918317	J	Information storage and processing	50S ribosomal protein L23
Pelobacter carbinolicus	77918318	J	Information storage and processing	50S ribosomal protein L2
Pelobacter carbinolicus	77918320			50S ribosomal protein L22
Pelobacter carbinolicus	77918321	J	Information storage and processing	30S ribosomal protein S3
Pelobacter carbinolicus	77918322	J	Information storage and processing	50S ribosomal protein L16
Pelobacter carbinolicus	77918324	J	Information storage and processing	30S ribosomal protein S17
Pelobacter carbinolicus	77918330	J	Information storage and processing	50S ribosomal protein L6
Pelobacter carbinolicus	77918331	J	Information storage and processing	50S ribosomal protein L18
Pelobacter carbinolicus	77918332	J	Information storage and processing	30S ribosomal protein S5
Pelobacter carbinolicus	77918333	J	Information storage and processing	ribosomal protein L30
Pelobacter carbinolicus	77918334	J	Information storage and processing	ribosomal protein L15
Pelobacter carbinolicus	77918335	U	Cellular processes and signaling	preprotein translocase subunit SecY
Pelobacter carbinolicus	77918336	F	Metabolism	adenylate kinase
Pelobacter carbinolicus	77918339	J	Information storage and processing	30S ribosomal protein S13
Pelobacter carbinolicus	77918340	J	Information storage and processing	30S ribosomal protein S11
Pelobacter carbinolicus	77918341	J	Information storage and processing	30S ribosomal protein S4
Pelobacter carbinolicus	77918342	K	Information storage and processing	DNA-directed RNA polymerase subunit alpha
Pelobacter carbinolicus	77918343	J	Information storage and processing	50S ribosomal protein L17
Pelobacter carbinolicus	77918345	E	Metabolism	anthranilate synthase, component II
Pelobacter carbinolicus	77918346	E	Metabolism	anthranilate phosphoribosyltransferase
Pelobacter carbinolicus	77918347	E	Metabolism	indole-3-glycerol phosphate synthase
Pelobacter carbinolicus	77918348	E	Metabolism	phosphoribosylanthranilate isomerase
Pelobacter carbinolicus	77918351	I	Metabolism	acetyl-CoA carboxylase, carboxyl transferase, beta subunit
Pelobacter carbinolicus	77918352	H	Metabolism	folylpolyglutamate synthetase; dihydrofolate synthetase
Pelobacter carbinolicus	77918353	M	Cellular processes and signaling	organic solvent tolerance protein OstA
Pelobacter carbinolicus	77918355	D	Cellular processes and signaling	septum formation initiator
Pelobacter carbinolicus	77918356	J	Information storage and processing	arginyl-tRNA synthetase
Pelobacter carbinolicus	77918357	S	Poorly characterized	hypothetical protein Pcar_0743
Pelobacter carbinolicus	77918371	H	Metabolism	dephospho-CoA kinase
Pelobacter carbinolicus	77918374	S	Poorly characterized	conserved hypothetical protein TIGR00094
Pelobacter carbinolicus	77918375	R	Poorly characterized	methyltransferase, putative
Pelobacter carbinolicus	77918378	L	Information storage and processing	primosomal protein N'
Pelobacter carbinolicus	77918384			ferrochelatase
Pelobacter carbinolicus	77918385	O	Cellular processes and signaling	DnaJ-like curved DNA-binding protein
Pelobacter carbinolicus	77918434	E	Metabolism	selenide, water dikinase
Pelobacter carbinolicus	77918518	R	Poorly characterized	predicted metal-dependent phosphoesterase (PHP family)
Pelobacter carbinolicus	77918602	D	Cellular processes and signaling	cell cycle protein
Pelobacter carbinolicus	77918604	H	Metabolism	dihydropteroate synthase
Pelobacter carbinolicus	77918607	G	Metabolism	phosphohexomutase
Pelobacter carbinolicus	77918608			pyridoxal phosphate biosynthetic protein PdxJ
Pelobacter carbinolicus	77918609	I	Metabolism	apo-(acyl-carrier-protein) pantetheinephosphotransferase
Pelobacter carbinolicus	77918611	R	Poorly characterized	conserved hypothetical protein TIGR00150
Pelobacter carbinolicus	77918612	E	Metabolism	aspartate kinase
Pelobacter carbinolicus	77918613	E	Metabolism	putative alpha-isopropylmalate/homocitrate synthase family transferase
Pelobacter carbinolicus	77918646	J	Information storage and processing	histidyl-tRNA synthetase
Pelobacter carbinolicus	77918648	R	Poorly characterized	DNA internalization-related competence protein ComEC/Rec2
Pelobacter carbinolicus	77918650			rod shape-determining membrane protein; sensitivity to radiation and drugs
Pelobacter carbinolicus	77918651	M	Cellular processes and signaling	cell division protein FtsI
Pelobacter carbinolicus	77918653	M	Cellular processes and signaling	rod shape-determining protein MreC
Pelobacter carbinolicus	77918655	O	Cellular processes and signaling	peptidyl-prolyl cis-trans isomerase
Pelobacter carbinolicus	77918656			phosphoribosylaminoimidazole-succinocarboxamide synthase
Pelobacter carbinolicus	77918677	S	Poorly characterized	hypothetical protein Pcar_1072
Pelobacter carbinolicus	77918757	N	Cellular processes and signaling	flagellar basal body P-ring protein
Pelobacter carbinolicus	77918758	N	Cellular processes and signaling	flagellar biosynthesis, basal-body outer-membrane L (lipopolysaccharide layer) ring protein
Pelobacter carbinolicus	77918760	N	Cellular processes and signaling	flagellar basal body rod protein FlgG
Pelobacter carbinolicus	77918763	K	Information storage and processing	flagellar biosynthesis protein, alternative sigma factor 28
Pelobacter carbinolicus	77918764	D	Cellular processes and signaling	putative flagellar biosynthesis protein FlhG
Pelobacter carbinolicus	77918765	N	Cellular processes and signaling	flagellar GTP-binding protein
Pelobacter carbinolicus	77918770	N	Cellular processes and signaling	flagellar biosynthesis protein FliP
Pelobacter carbinolicus	77918772	N	Cellular processes and signaling	putative flagellar motor switch protein FliN
Pelobacter carbinolicus	77918773	N	Cellular processes and signaling	flagellar biosynthesis protein, component of motor switch
Pelobacter carbinolicus	77918774	N	Cellular processes and signaling	flagellar basal body-associated protein
Pelobacter carbinolicus	77918775	N	Cellular processes and signaling	MotB-like flagellar protein
Pelobacter carbinolicus	77918776	N	Cellular processes and signaling	proton conductor component of motor; no effect on switching
Pelobacter carbinolicus	77918795	N	Cellular processes and signaling	flagellar motor switch protein FliG
Pelobacter carbinolicus	77918796	N	Cellular processes and signaling	flagellar M-ring protein FliF
Pelobacter carbinolicus	77918797	N	Cellular processes and signaling	flagellar hook-basal body complex protein FliE
Pelobacter carbinolicus	77918798	N	Cellular processes and signaling	flagellar basal-body rod protein FlgC
Pelobacter carbinolicus	77918799	N	Cellular processes and signaling	flagellar basal-body rod protein FlgB
Pelobacter carbinolicus	77918814			conserved hypothetical protein TIGR00296
Pelobacter carbinolicus	77918815	T	Cellular processes and signaling	GTP-binding protein TypA
Pelobacter carbinolicus	77918818	J	Information storage and processing	tRNA-i(6)A37 thiotransferase enzyme MiaB
Pelobacter carbinolicus	77918822	F	Metabolism	bifunctional GMP synthase/glutamine amidotransferase protein
Pelobacter carbinolicus	77918827	I	Metabolism	acetyl-CoA carboxylase/carboxyl transferase, alpha subunit
Pelobacter carbinolicus	77918831			hypothetical protein Pcar_1227
Pelobacter carbinolicus	77918834	G	Metabolism	enolase
Pelobacter carbinolicus	77918836	R	Poorly characterized	predicted membrane-associated HD superfamily hydrolase
Pelobacter carbinolicus	77918851	J	Information storage and processing	peptide chain release factor 2
Pelobacter carbinolicus	77918853	M	Cellular processes and signaling	putative kinase
Pelobacter carbinolicus	77918855	M	Cellular processes and signaling	putative outer membrane protein
Pelobacter carbinolicus	77918856	M	Cellular processes and signaling	outer membrane protein
Pelobacter carbinolicus	77918862	M	Cellular processes and signaling	lipid-A-disaccharide synthase
Pelobacter carbinolicus	77918864	M	Cellular processes and signaling	3-deoxy-D-manno-octulosonic-acid transferase (KDO transferase)
Pelobacter carbinolicus	77918865	M	Cellular processes and signaling	tetraacyldisaccharide 4'-kinase
Pelobacter carbinolicus	77918888	#		#N/A
Pelobacter carbinolicus	77918889	F	Metabolism	guanylate kinase
Pelobacter carbinolicus	77918890	K	Information storage and processing	DNA-directed RNA polymerase, omega subunit
Pelobacter carbinolicus	77918892	J	Information storage and processing	putative translation initiation inhibitor, YjgF family
Pelobacter carbinolicus	77918896			phosphoribosylglycinamide formyltransferase
Pelobacter carbinolicus	77918897	F	Metabolism	phosphoribosylaminoimidazole synthetase
Pelobacter carbinolicus	77918898	R	Poorly characterized	ribosomal-protein-alanine acetyltransferase
Pelobacter carbinolicus	77918900	F	Metabolism	putative oxidoreductase
Pelobacter carbinolicus	77918902	R	Poorly characterized	Zn-dependent proteases
Pelobacter carbinolicus	77918903	S	Poorly characterized	hypothetical protein Pcar_1299
Pelobacter carbinolicus	77918904			conserved hypothetical protein TIGR00281
Pelobacter carbinolicus	77918905	J	Information storage and processing	ribosomal large subunit pseudouridine synthase B
Pelobacter carbinolicus	77918906			predicted TPR domain protein
Pelobacter carbinolicus	77918908	L	Information storage and processing	DNA mismatch repair enzyme
Pelobacter carbinolicus	77918909	J	Information storage and processing	tRNA delta(2)-isopentenylpyrophosphate transferase
Pelobacter carbinolicus	77918916	S	Poorly characterized	hypothetical protein Pcar_1312
Pelobacter carbinolicus	77918929	F	Metabolism	orotate phosphoribosyltransferase
Pelobacter carbinolicus	77918930	F	Metabolism	amidophosphoribosyltransferase
Pelobacter carbinolicus	77918931	F	Metabolism	phosphoribosylformylglycinamidine(FGAM) synthase, glutamine amidotransferase domain
Pelobacter carbinolicus	77918932	F	Metabolism	phosphoribosylformylglycinamidine(FGAM) synthase, glutamine amidotransferase domain
Pelobacter carbinolicus	77918938			preprotein translocase, SecG subunit
Pelobacter carbinolicus	77918994	O	Cellular processes and signaling	putative FtsZ-like Zn-dependent protease
Pelobacter carbinolicus	77919004	K	Information storage and processing	RNase III
Pelobacter carbinolicus	77919006	R	Poorly characterized	GTP-binding protein Era
Pelobacter carbinolicus	77919007	R	Poorly characterized	GTP-binding protein EngA
Pelobacter carbinolicus	77919014	J	Information storage and processing	leucyl-tRNA synthetase
Pelobacter carbinolicus	77919016	L	Information storage and processing	DNA polymerase III, delta subunit
Pelobacter carbinolicus	77919017	J	Information storage and processing	30S ribosomal protein S20
Pelobacter carbinolicus	77919018	R	Poorly characterized	integral membrane protein MviN
Pelobacter carbinolicus	77919020	J	Information storage and processing	translation initiation factor IF-3
Pelobacter carbinolicus	77919021	J	Information storage and processing	ribosomal protein L35
Pelobacter carbinolicus	77919022			50S ribosomal protein L20
Pelobacter carbinolicus	77919023	J	Information storage and processing	phenylalanyl-tRNA synthetase, alpha subunit
Pelobacter carbinolicus	77919024	J	Information storage and processing	phenylalanyl-tRNA synthetase, beta subunit
Pelobacter carbinolicus	77919027	R	Poorly characterized	stationary-phase survival protein SurE
Pelobacter carbinolicus	77919032	F	Metabolism	adenine phosphoribosyltransferase
Pelobacter carbinolicus	77919033	R	Poorly characterized	MazG protein
Pelobacter carbinolicus	77919034	R	Poorly characterized	hypothetical protein Pcar_1433
Pelobacter carbinolicus	77919035	J	Information storage and processing	50S ribosomal protein L32
Pelobacter carbinolicus	77919036	I	Metabolism	fatty acid/phospholipid synthesis protein
Pelobacter carbinolicus	77919038	I	Metabolism	malonyl CoA-acyl carrier protein transacylase
Pelobacter carbinolicus	77919040	I	Metabolism	acyl carrier protein
Pelobacter carbinolicus	77919043	E	Metabolism	serine hydroxymethyltransferase
Pelobacter carbinolicus	77919044	F	Metabolism	deoxycytidylate deaminase
Pelobacter carbinolicus	77919045			hypothetical protein Pcar_1444
Pelobacter carbinolicus	77919046	H	Metabolism	riboflavin biosynthesis protein RibD
Pelobacter carbinolicus	77919047	H	Metabolism	riboflavin synthase subunit alpha
Pelobacter carbinolicus	77919049			6,7-dimethyl-8-ribityllumazine synthase
Pelobacter carbinolicus	77919050	K	Information storage and processing	transcription antitermination factor NusB
Pelobacter carbinolicus	77919052	E	Metabolism	homoserine dehydrogenase
Pelobacter carbinolicus	77919081			translation initiation factor Sui1
Pelobacter carbinolicus	77919102			glutamine synthetase, type I
Pelobacter carbinolicus	77919104	R	Poorly characterized	predicted phosphoesterase
Pelobacter carbinolicus	77919110	P	Metabolism	putative transport system permease protein
Pelobacter carbinolicus	77919111	L	Information storage and processing	DNA mismatch repair protein
Pelobacter carbinolicus	77919113	O	Cellular processes and signaling	protein-P-II uridylyltransferase
Pelobacter carbinolicus	77919114	L	Information storage and processing	site-specific recombinase
Pelobacter carbinolicus	77919151	J	Information storage and processing	RNA methyltransferase, TrmA family
Pelobacter carbinolicus	77919152	S	Poorly characterized	hypothetical protein Pcar_1552
Pelobacter carbinolicus	77919153	K	Information storage and processing	transcription elongation factor NusA
Pelobacter carbinolicus	77919154	J	Information storage and processing	putative ribosomal protein L7Ae family
Pelobacter carbinolicus	77919155	J	Information storage and processing	translation initiation factor IF-2
Pelobacter carbinolicus	77919157	J	Information storage and processing	ribosome-binding factor A
Pelobacter carbinolicus	77919159	J	Information storage and processing	tRNA pseudouridine synthase B
Pelobacter carbinolicus	77919160			30S ribosomal protein S15
Pelobacter carbinolicus	77919161	J	Information storage and processing	polynucleotide phosphorylase/polyadenylase
Pelobacter carbinolicus	77919163			deoxyuridinetriphosphatase
Pelobacter carbinolicus	77919164	J	Information storage and processing	Sua5/YciO/YrdC/YwlC family protein
Pelobacter carbinolicus	77919168	C	Metabolism	indolepyruvate oxidoreductase subunit B
Pelobacter carbinolicus	77919170	R	Poorly characterized	ACT domain-containing protein
Pelobacter carbinolicus	77919208	L	Information storage and processing	ATP-dependent DNA helicase RecG
Pelobacter carbinolicus	77919210	K	Information storage and processing	transcription elongation factor GreA
Pelobacter carbinolicus	77919212	E	Metabolism	carbamoyl phosphate synthase small subunit
Pelobacter carbinolicus	77919213	F	Metabolism	dihydrooratase
Pelobacter carbinolicus	77919214	F	Metabolism	aspartate carbamoyltransferase
Pelobacter carbinolicus	77919215	F	Metabolism	pyrimidine regulatory protein PyrR
Pelobacter carbinolicus	77919217	M	Cellular processes and signaling	GTP-binding protein LepA
Pelobacter carbinolicus	77919236			conserved hypothetical protein TIGR00253
Pelobacter carbinolicus	77919237	F	Metabolism	deoxyguanosinetriphosphate triphosphohydrolase-like protein
Pelobacter carbinolicus	77919238	L	Information storage and processing	methyltransferase, putative
Pelobacter carbinolicus	77919239	H	Metabolism	pantetheine-phosphate adenylyltransferase
Pelobacter carbinolicus	77919241	O	Cellular processes and signaling	organic radical activating enzymes
Pelobacter carbinolicus	77919242	H	Metabolism	6-pyruvoyl-tetrahydropterin synthase
Pelobacter carbinolicus	77919250	R	Poorly characterized	predicted dioxygenase
Pelobacter carbinolicus	77919267	H	Metabolism	geranyltranstransferase (farnesyldiphosphate synthase)
Pelobacter carbinolicus	77919268			exodeoxyribonuclease VII, small subunit
Pelobacter carbinolicus	77919269	L	Information storage and processing	exodeoxyribonuclease VII, large subunit
Pelobacter carbinolicus	77919274	D	Cellular processes and signaling	cell division protein
Pelobacter carbinolicus	77919287	O	Cellular processes and signaling	ATP-dependent Clp protease, proteolytic subunit ClpP
Pelobacter carbinolicus	77919288	O	Cellular processes and signaling	trigger factor
Pelobacter carbinolicus	77919290	L	Information storage and processing	DNA polymerase III, gamma/tau subunits
Pelobacter carbinolicus	77919292	J	Information storage and processing	methionyl-tRNA synthetase
Pelobacter carbinolicus	77919420	O	Cellular processes and signaling	SsrA-binding protein
Pelobacter carbinolicus	77919423	F	Metabolism	cytosine deaminase/metal-dependent hydrolase
Pelobacter carbinolicus	77919425			pantoate--beta-alanine ligase
Pelobacter carbinolicus	77919426	H	Metabolism	3-methyl-2-oxobutanoate hydroxymethyltransferase
Pelobacter carbinolicus	77919444	J	Information storage and processing	dimethyladenosine transferase
Pelobacter carbinolicus	77919446	O	Cellular processes and signaling	putative O-sialoglycoprotein endopeptidase
Pelobacter carbinolicus	77919447	T	Cellular processes and signaling	PhoH family ATPase
Pelobacter carbinolicus	77919454	J	Information storage and processing	tRNA (5-methylaminomethyl-2-thiouridylate)-methyltransferase
Pelobacter carbinolicus	77919460	L	Information storage and processing	formamidopyrimidine-DNA glycosylase
Pelobacter carbinolicus	77919467			hypothetical protein Pcar_1871
Pelobacter carbinolicus	77919473			prolipoprotein diacylglyceryl transferase
Pelobacter carbinolicus	77919477	O	Cellular processes and signaling	signal peptide peptidase SppA, 67K type
Pelobacter carbinolicus	77919479			4-hydroxy-3-methylbut-2-enyl diphosphate reductase
Pelobacter carbinolicus	77919480	F	Metabolism	cytidylate kinase
Pelobacter carbinolicus	77919481	E	Metabolism	3-phosphoshikimate 1-carboxyvinyltransferase synthase
Pelobacter carbinolicus	77919482	E	Metabolism	cyclohexadienyl/prephenate dehydrogenase
Pelobacter carbinolicus	77919483	E	Metabolism	chorismate mutase-P and prephenate dehydratase
Pelobacter carbinolicus	77919484	E	Metabolism	aspartate aminotransferase
Pelobacter carbinolicus	77919486	L	Information storage and processing	single-stranded-DNA-specific exonuclease RecJ
Pelobacter carbinolicus	77919487	U	Cellular processes and signaling	preprotein translocase subunit SecF
Pelobacter carbinolicus	77919488	U	Cellular processes and signaling	preprotein translocase subunit SecD
Pelobacter carbinolicus	77919489	U	Cellular processes and signaling	preprotein translocase, YajC subunit
Pelobacter carbinolicus	77919491			S-adenosylmethionine:tRNA ribosyltransferase-isomerase
Pelobacter carbinolicus	77919493	C	Metabolism	Fe-S oxidoreductase
Pelobacter carbinolicus	77919497	J	Information storage and processing	tRNA pseudouridine synthase A
Pelobacter carbinolicus	77919500	C	Metabolism	3-isopropylmalate dehydrogenase
Pelobacter carbinolicus	77919507			dihydroxy-acid dehydratase
Pelobacter carbinolicus	77919509	O	Cellular processes and signaling	metal-dependent protease
Pelobacter carbinolicus	77919511			1-deoxy-D-xylulose 5-phosphate reductoisomerase
Pelobacter carbinolicus	77919512	I	Metabolism	putative phosphatidate cytidylyltransferase
Pelobacter carbinolicus	77919513	I	Metabolism	undecaprenyl diphosphate synthase
Pelobacter carbinolicus	77919514			ribosome recycling factor
Pelobacter carbinolicus	77919515	F	Metabolism	uridylate kinase
Pelobacter carbinolicus	77919516			translation elongation factor Ts
Pelobacter carbinolicus	77919517			30S ribosomal protein S2
Pelobacter carbinolicus	77919518			hypothetical protein Pcar_1922
Pelobacter carbinolicus	77919520	H	Metabolism	S-adenosyl-L-homocysteine hydrolase
Pelobacter carbinolicus	77919524	H	Metabolism	S-adenosylmethionine synthetase
Pelobacter carbinolicus	77919525	G	Metabolism	PEP-protein phosphotransferase system enzyme I
Pelobacter carbinolicus	77919526	G	Metabolism	phosphocarrier protein HPr
Pelobacter carbinolicus	77919530	G	Metabolism	phosphotransferase system, mannose/fructose-specific component IIA
Pelobacter carbinolicus	77919531	R	Poorly characterized	hypothetical protein Pcar_1935
Pelobacter carbinolicus	77919533	J	Information storage and processing	ribosome-associated protein Y (PSrp-1)
Pelobacter carbinolicus	77919538	R	Poorly characterized	putative sugar phosphatase
Pelobacter carbinolicus	77919539	R	Poorly characterized	arabinose-5-phosphate isomerase
Pelobacter carbinolicus	77919540	M	Cellular processes and signaling	2-dehydro-3-deoxyphosphooctonate aldolase
Pelobacter carbinolicus	77919541	F	Metabolism	CTP synthetase
Pelobacter carbinolicus	77919542	M	Cellular processes and signaling	3-deoxy-manno-octulosonate cytidylyltransferase
Pelobacter carbinolicus	77919564			hypothetical protein Pcar_1968
Pelobacter carbinolicus	77919566	K	Information storage and processing	transcriptional activator, putative, Baf family
Pelobacter carbinolicus	77919567	H	Metabolism	biotin-(acetyl-CoA carboxylase) holoenzyme synthetase and biotin operon repressor
Pelobacter carbinolicus	77919568	H	Metabolism	nicotinate-nucleotide pyrophosphorylase
Pelobacter carbinolicus	77919575	S	Poorly characterized	hypothetical protein Pcar_1979
Pelobacter carbinolicus	77919579	H	Metabolism	octaprenyl diphosphate synthase
Pelobacter carbinolicus	77919588	J	Information storage and processing	dihydrouridine synthase
Pelobacter carbinolicus	77919591	L	Information storage and processing	replicative DNA helicase
Pelobacter carbinolicus	77919592	J	Information storage and processing	50S ribosomal protein L9
Pelobacter carbinolicus	77919594			ribosomal protein S18
Pelobacter carbinolicus	77919595	J	Information storage and processing	30S ribosomal protein S6
Pelobacter carbinolicus	77919596	J	Information storage and processing	translation-associated GTPase
Pelobacter carbinolicus	77919597			membrane-bound proton-translocating pyrophosphatase
Pelobacter carbinolicus	77919598			peptidyl-tRNA hydrolase
Pelobacter carbinolicus	77919599	J	Information storage and processing	50S ribosomal protein L25/general stress protein Ctc
Pelobacter carbinolicus	77919600	F	Metabolism	phosphoribosyl pyrophosphate synthetase
Pelobacter carbinolicus	77919601	I	Metabolism	4-diphosphocytidyl-2C-methyl-D-erythritol kinase
Pelobacter carbinolicus	77919605	L	Information storage and processing	phage SpO1 DNA polymerase-related protein
Pelobacter carbinolicus	77919606			hypothetical protein Pcar_2010
Pelobacter carbinolicus	77919607	H	Metabolism	phosphopantothenoylcysteine decarboxylase/phosphopantothenate--cysteine ligase
Pelobacter carbinolicus	77919609	R	Poorly characterized	predicted HD-superfamily hydrolase
Pelobacter carbinolicus	77919610	R	Poorly characterized	uncharacterized FAD-dependent dehydrogenases
Pelobacter carbinolicus	77919612	T	Cellular processes and signaling	universal stress protein UspA-like protein
Pelobacter carbinolicus	77919616			tetratricopeptide repeat (TPR) protein
Pelobacter carbinolicus	77919617	F	Metabolism	methylthioadenosine phosphorylase
Pelobacter carbinolicus	77919619			nucleoside diphosphate kinase
Pelobacter carbinolicus	77919625	F	Metabolism	purine NTP pyrophosphatase, RdgB/HAM1 family
Pelobacter carbinolicus	77919626	J	Information storage and processing	ribonuclease PH
Pelobacter carbinolicus	77919636	S	Poorly characterized	Smr domain protein
Pelobacter carbinolicus	77919637			hypothetical protein Pcar_2041
Pelobacter carbinolicus	77919638	M	Cellular processes and signaling	membrane-bound lytic murein transglycosylase D precursor
Pelobacter carbinolicus	77919640	I	Metabolism	enoyl-(acyl-carrier-protein) reductase (NADH-dependent)
Pelobacter carbinolicus	77919692	E	Metabolism	arginine decarboxylase
Pelobacter carbinolicus	77919722	I	Metabolism	acetyl-CoA carboxylase, biotin carboxyl carrier protein
Pelobacter carbinolicus	77919724	R	Poorly characterized	hypothetical protein Pcar_2130
Pelobacter carbinolicus	77919726	E	Metabolism	3-dehydroquinate synthase
Pelobacter carbinolicus	77919727			chorismate synthase
Pelobacter carbinolicus	77919728	U	Cellular processes and signaling	type IV pilus biogenesis protein PilQ
Pelobacter carbinolicus	77919729			pilus assembly protein, PilP-like
Pelobacter carbinolicus	77919730	N	Cellular processes and signaling	pilus assembly protein, PilO-like
Pelobacter carbinolicus	77919731	N	Cellular processes and signaling	Tfp pilus assembly protein, PilN-like
Pelobacter carbinolicus	77919745	H	Metabolism	riboflavin biosynthesis protein RibF
Pelobacter carbinolicus	77919746	K	Information storage and processing	exoribonuclease RNase R
Pelobacter carbinolicus	77919759	C	Metabolism	bifunctional aconitate hydratase 2/2-methylisocitrate dehydratase
Pelobacter carbinolicus	77919761	J	Information storage and processing	glutamyl-tRNA (gln) amidotransferase, C subunit, GatC-like
Pelobacter carbinolicus	77919762			glutamyl-tRNA (gln) amidotransferase, C subunit, GatC-like
Pelobacter carbinolicus	77919763	J	Information storage and processing	aspartyl/glutamyl-tRNA amidotransferase subunit B
Pelobacter carbinolicus	77919764	J	Information storage and processing	translation initiation factor, putative, aIF-2BI family
Pelobacter carbinolicus	77919765	O	Cellular processes and signaling	adenylylating enzyme for glutamine synthetase
Pelobacter carbinolicus	77919772	E	Metabolism	3-dehydroquinate dehydratase
Pelobacter carbinolicus	77919789	C	Metabolism	predicted Fe-S oxidoreductase
Pelobacter carbinolicus	77919791	D	Cellular processes and signaling	cell division protein FtsA
Pelobacter carbinolicus	77919794	M	Cellular processes and signaling	UDP-N-acetylenolpyruvoylglucosamine reductase
Pelobacter carbinolicus	77919795	M	Cellular processes and signaling	UDP-N-acetylmuramate--alanine ligase
Pelobacter carbinolicus	77919796	M	Cellular processes and signaling	UDP-N-acetylglucosamine--N-acetylmuramyl-(pentapeptide) pyrophosphoryl-undecaprenol N-acetylglucosamine transferase
Pelobacter carbinolicus	77919797			cell division protein, RodA/FtsW/SpoVE family
Pelobacter carbinolicus	77919798	M	Cellular processes and signaling	UDP-N-acetylmuramoylalanine--D-glutamate ligase
Pelobacter carbinolicus	77919799	M	Cellular processes and signaling	phospho-N-acetylmuramoyl-pentapeptide-transferase
Pelobacter carbinolicus	77919801	M	Cellular processes and signaling	UDP-N-acetylmuramyl tripeptide synthase
Pelobacter carbinolicus	77919802	M	Cellular processes and signaling	peptidoglycan synthetase
Pelobacter carbinolicus	77919803			hypothetical protein Pcar_2209
Pelobacter carbinolicus	77919804			predicted S-adenosylmethionine-dependent methyltransferase
Pelobacter carbinolicus	77919805	S	Poorly characterized	hypothetical protein Pcar_2211
Pelobacter carbinolicus	77919807	L	Information storage and processing	DNA ligase, NAD-dependent
Pelobacter carbinolicus	77919809	R	Poorly characterized	putative tetrapyrrole methylase family protein
Pelobacter carbinolicus	77919811	L	Information storage and processing	hypothetical protein Pcar_2217
Pelobacter carbinolicus	77919812	L	Information storage and processing	ribonuclease HII
Pelobacter carbinolicus	77919813			50S ribosomal protein L19
Pelobacter carbinolicus	77919815			tRNA(guanine-N1)-methyltransferase
Pelobacter carbinolicus	77919816	J	Information storage and processing	16S rRNA processing protein
Pelobacter carbinolicus	77919818			30S ribosomal protein S16
Pelobacter carbinolicus	77919819	U	Cellular processes and signaling	signal recognition particle protein
Pelobacter carbinolicus	77919825	F	Metabolism	phosphoribosylamine--glycine ligase
Pelobacter carbinolicus	77919826			phosphoribosylaminoimidazolecarboxamide formyltransferase/IMP cyclohydrolase
Pelobacter carbinolicus	77919828	M	Cellular processes and signaling	alanine racemase
Pelobacter carbinolicus	77919835	E	Metabolism	tryptophan synthase subunit alpha
Pelobacter carbinolicus	77919916			bifunctional ornithine acetyltransferase/N-acetylglutamate synthase protein
Pelobacter carbinolicus	77919920	L	Information storage and processing	DNA repair protein RecN
Pelobacter carbinolicus	77919921	G	Metabolism	ATP-NAD kinase
Pelobacter carbinolicus	77919929			hypothetical protein Pcar_2335
Pelobacter carbinolicus	77919930	L	Information storage and processing	crossover junction endodeoxyribonuclease RuvC
Pelobacter carbinolicus	77919931	L	Information storage and processing	Holliday junction DNA helicase RuvA
Pelobacter carbinolicus	77919932	L	Information storage and processing	Holliday junction DNA helicase B
Pelobacter carbinolicus	77919942	J	Information storage and processing	tyrosyl-tRNA synthetase
Pelobacter carbinolicus	77919943	S	Poorly characterized	conserved hypothetical protein TIGR00282
Pelobacter carbinolicus	77919945			putative ligase
Pelobacter carbinolicus	77919948	U	Cellular processes and signaling	cell division membrane protein
Pelobacter carbinolicus	77919950	D	Cellular processes and signaling	chromosome segregation SMC protein
Pelobacter carbinolicus	77919953	H	Metabolism	ubiquinone/menaquinone biosynthesis methyltransferase
Pelobacter carbinolicus	77919962			1-hydroxy-2-methyl-2-(E)-butenyl 4-diphosphate synthase
Pelobacter carbinolicus	77919977	R	Poorly characterized	TPR domain protein
Pelobacter carbinolicus	77919997	R	Poorly characterized	competence/damage-inducible protein CinA
Pelobacter carbinolicus	77919998	J	Information storage and processing	2'-5' RNA ligase
Pelobacter carbinolicus	77920007	E	Metabolism	acetylglutamate kinase
Pelobacter carbinolicus	77920009	E	Metabolism	ornithine carbamoyltransferase
Pelobacter carbinolicus	77920011	E	Metabolism	argininosuccinate synthase
Pelobacter carbinolicus	77920012	E	Metabolism	argininosuccinate lyase
Pelobacter carbinolicus	77920015	E	Metabolism	dihydrodipicolinate synthase
Pelobacter carbinolicus	77920016	E	Metabolism	dihydrodipicolinate reductase
Pelobacter carbinolicus	77920049	J	Information storage and processing	isoleucyl-tRNA synthetase
Pelobacter carbinolicus	77920064	L	Information storage and processing	ATP-dependent helicase HrpB
Pelobacter carbinolicus	77920083	J	Information storage and processing	translation elongation factor P
Pelobacter carbinolicus	77920111	E	Metabolism	ketol-acid reductoisomerase
Pelobacter carbinolicus	77920134	M	Cellular processes and signaling	periplasmic protein TonB
Pelobacter carbinolicus	77920139			hypothetical protein Pcar_2546
Pelobacter carbinolicus	77920140	F	Metabolism	hypoxanthine phosphoribosyltransferase
Pelobacter carbinolicus	77920166	R	Poorly characterized	predicted amidophosphoribosyltransferase
Pelobacter carbinolicus	77920167	G	Metabolism	phosphoglyceromutase
Pelobacter carbinolicus	77920169	S	Poorly characterized	hypothetical protein Pcar_2576
Pelobacter carbinolicus	77920170			Iojap-related protein
Pelobacter carbinolicus	77920171	H	Metabolism	nicotinate (nicotinamide) nucleotide adenylyltransferase
Pelobacter carbinolicus	77920172	E	Metabolism	gamma-glutamylphosphate reductase
Pelobacter carbinolicus	77920173	E	Metabolism	gamma-glutamyl kinase
Pelobacter carbinolicus	77920174	R	Poorly characterized	GTPase ObgE
Pelobacter carbinolicus	77920175			50S ribosomal protein L27
Pelobacter carbinolicus	77920176			50S ribosomal protein L21
Pelobacter carbinolicus	77920178	C	Metabolism	Fe-S oxidoreductase
Pelobacter carbinolicus	77920181	E	Metabolism	branched-chain amino acid aminotransferase
Pelobacter carbinolicus	77920182			ammonium transporter
Pelobacter carbinolicus	77920186	M	Cellular processes and signaling	dTDP-glucose 4,6-dehydratase
Pelobacter carbinolicus	77920188	M	Cellular processes and signaling	glucose-1-phosphate thymidylyltransferase
Pelobacter carbinolicus	77920237	F	Metabolism	adenylosuccinate lyase
Pelobacter carbinolicus	77920271	L	Information storage and processing	mismatch repair ATPase (MutS family)
Pelobacter carbinolicus	77920276	E	Metabolism	N-(5'-phospho-L-ribosyl-formimino)-5-amino-1-(5'- phosphoribosyl)-4-imidazolecarboxamide isomerase
Pelobacter carbinolicus	77920278			imidazoleglycerol-phosphate dehydratase
Pelobacter carbinolicus	77920279			NAD+ oxidoreductase
Pelobacter carbinolicus	77920280	E	Metabolism	ATP phosphoribosyltransferase catalytic subunit
Pelobacter carbinolicus	77920281	M	Cellular processes and signaling	UDP-N-acetylglucosamine 1-carboxyvinyltransferase
Pelobacter carbinolicus	77920282	J	Information storage and processing	putative protoporphyrinogen oxidase
Pelobacter carbinolicus	77920284	F	Metabolism	FAD-dependent thymidylate synthase
Pelobacter carbinolicus	77920285	J	Information storage and processing	ribosomal protein L31
Pelobacter carbinolicus	77920303	S	Poorly characterized	hypothetical protein Pcar_2712
Pelobacter carbinolicus	77920315	M	Cellular processes and signaling	glutamate racemase
Pelobacter carbinolicus	77920350	T	Cellular processes and signaling	DnaK suppressor protein
Pelobacter carbinolicus	77920359	J	Information storage and processing	hypothetical protein Pcar_2769
Pelobacter carbinolicus	77920361	O	Cellular processes and signaling	10 Kd chaperone GroES
Pelobacter carbinolicus	77920392	I	Metabolism	phosphatidylserine synthase
Pelobacter carbinolicus	77920524	M	Cellular processes and signaling	UDP-N-acetylglucosamine pyrophosphorylase
Pelobacter carbinolicus	77920525			hypothetical protein Pcar_2935
Pelobacter carbinolicus	77920535	Q	Metabolism	isoprenoid biosynthesis protein with amidotransferase-like domain
Pelobacter carbinolicus	77920539			hypothetical protein Pcar_2949
Pelobacter carbinolicus	77920541	S	Poorly characterized	hypothetical protein Pcar_2951
Pelobacter carbinolicus	77920542	V	Cellular processes and signaling	HNH endonuclease family protein
Pelobacter carbinolicus	77920565	U	Cellular processes and signaling	TolB protein
Pelobacter carbinolicus	77920566			putative TonB transport protein
Pelobacter carbinolicus	77920572	R	Poorly characterized	putative transcriptional regulator
Pelobacter carbinolicus	77920604	H	Metabolism	HesA/MoeB/thiF family protein
Pelobacter carbinolicus	77920614	P	Metabolism	ABC-type transport system, permease component
Pelobacter carbinolicus	77920616	P	Metabolism	ABC-type transport system, periplasmic component
Pelobacter carbinolicus	77920649	R	Poorly characterized	putative zinc protease
Pelobacter carbinolicus	77920651			delta-aminolevulinic acid dehydratase
Pelobacter carbinolicus	77920653			porphobilinogen deaminase
Pelobacter carbinolicus	77920660			D-tyrosyl-tRNA deacylase
Pelobacter carbinolicus	77920661	L	Information storage and processing	endonuclease IV
Pelobacter carbinolicus	77920664	E	Metabolism	diaminopimelate epimerase
Pelobacter carbinolicus	77920670	J	Information storage and processing	ribosomal protein L11 methyltransferase
Pelobacter carbinolicus	77920682	C	Metabolism	cytochrome d ubiquinol oxidase, subunit II
Pelobacter carbinolicus	77920691	J	Information storage and processing	poly(A) polymerase
Pelobacter carbinolicus	77920706	R	Poorly characterized	hypothetical protein Pcar_3116
Pelobacter carbinolicus	77920728	K	Information storage and processing	partition protein ParB-like
Pelobacter carbinolicus	77920730	M	Cellular processes and signaling	methyltransferase GidB
Pelobacter carbinolicus	77920733	U	Cellular processes and signaling	predicted inner-membrane protein
Pelobacter carbinolicus	77920734			hypothetical protein Pcar_3144
Geobacter metallireducens	78221230	L	Information storage and processing	DNA polymerase III, beta chain
Geobacter metallireducens	78221231	L	Information storage and processing	RecF protein
Geobacter metallireducens	78221232	L	Information storage and processing	DNA gyrase, B subunit
Geobacter metallireducens	78221233	L	Information storage and processing	DNA gyrase, subunit A
Geobacter metallireducens	78221236	C	Metabolism	NAD-dependent glycerol-3-phosphate dehydrogenase-like
Geobacter metallireducens	78221244	H	Metabolism	Uroporphyrinogen decarboxylase HemE
Geobacter metallireducens	78221247			Ferrochelatase
Geobacter metallireducens	78221256	O	Cellular processes and signaling	co-chaperonin GroES
Geobacter metallireducens	78221269			Hsp33 protein
Geobacter metallireducens	78221277			hypothetical protein Gmet_0050
Geobacter metallireducens	78221279	R	Poorly characterized	Peptidase M16-like
Geobacter metallireducens	78221284	J	Information storage and processing	Cysteinyl-tRNA synthetase, class Ia
Geobacter metallireducens	78221285	J	Information storage and processing	glutaminyl-tRNA synthetase
Geobacter metallireducens	78221286			MECDP-synthase
Geobacter metallireducens	78221294	G	Metabolism	Ribulose-phosphate 3-epimerase
Geobacter metallireducens	78221298	O	Cellular processes and signaling	Glutamate-ammonia ligase adenylyltransferase
Geobacter metallireducens	78221299	J	Information storage and processing	putative translation initiation factor, aIF-2BI/5-methylthioribose-1-phosphate isomerase
Geobacter metallireducens	78221300	J	Information storage and processing	aspartyl/glutamyl-tRNA amidotransferase subunit B
Geobacter metallireducens	78221302			Glutamyl-tRNA(Gln) amidotransferase A subunit
Geobacter metallireducens	78221303	J	Information storage and processing	Glu-tRNAGln amidotransferase, C subunit
Geobacter metallireducens	78221329			hypothetical protein Gmet_0102
Geobacter metallireducens	78221330	M	Cellular processes and signaling	UDP-N-acetylglucosamine pyrophosphorylase
Geobacter metallireducens	78221336	O	Cellular processes and signaling	Peptidase M48, Ste24p
Geobacter metallireducens	78221400			hypothetical protein Gmet_0176
Geobacter metallireducens	78221413			delta-aminolevulinic acid dehydratase
Geobacter metallireducens	78221416	J	Information storage and processing	Peptide chain release factor 3
Geobacter metallireducens	78221420	R	Poorly characterized	Competence-damaged protein
Geobacter metallireducens	78221424	R	Poorly characterized	Regulatory protein RecX
Geobacter metallireducens	78221425	J	Information storage and processing	Alanyl-tRNA synthetase, class IIc
Geobacter metallireducens	78221427	E	Metabolism	Acetylglutamate kinase
Geobacter metallireducens	78221429	E	Metabolism	Ornithine carbamoyltransferase
Geobacter metallireducens	78221430	E	Metabolism	Argininosuccinate synthase
Geobacter metallireducens	78221433	E	Metabolism	Argininosuccinate lyase
Geobacter metallireducens	78221435	E	Metabolism	Dihydrodipicolinate synthase subfamily
Geobacter metallireducens	78221436	E	Metabolism	Dihydrodipicolinate reductase
Geobacter metallireducens	78221477	S	Poorly characterized	hypothetical protein Gmet_0254
Geobacter metallireducens	78221572	J	Information storage and processing	isoleucyl-tRNA synthetase
Geobacter metallireducens	78221587	R	Poorly characterized	hypothetical protein Gmet_0366
Geobacter metallireducens	78221588	D	Cellular processes and signaling	Cell divisionFtsK/SpoIIIE
Geobacter metallireducens	78221598	J	Information storage and processing	50S ribosomal protein L31
Geobacter metallireducens	78221599	F	Metabolism	FAD-dependent thymidylate synthase
Geobacter metallireducens	78221602	J	Information storage and processing	Modification methylase HemK
Geobacter metallireducens	78221603	M	Cellular processes and signaling	UDP-N-acetylglucosamine 1-carboxyvinyltransferase
Geobacter metallireducens	78221604	E	Metabolism	ATP phosphoribosyltransferase catalytic subunit
Geobacter metallireducens	78221605			Histidinol dehydrogenase
Geobacter metallireducens	78221607			imidazoleglycerol-phosphate dehydratase
Geobacter metallireducens	78221609	E	Metabolism	Phosphoribosylformimino-5-aminoimidazole carboxamide ribotide isomerase
Geobacter metallireducens	78221617	S	Poorly characterized	hypothetical protein Gmet_0396
Geobacter metallireducens	78221624	S	Poorly characterized	hypothetical protein Gmet_0403
Geobacter metallireducens	78221625			methyltransferase
Geobacter metallireducens	78221626	D	Cellular processes and signaling	Cell division protein, FtsL -like
Geobacter metallireducens	78221627	M	Cellular processes and signaling	Penicillin-binding protein, transpeptidase
Geobacter metallireducens	78221628	M	Cellular processes and signaling	UDP-N-acetylmuramyl-tripeptide synthetase
Geobacter metallireducens	78221630	M	Cellular processes and signaling	Phospho-N-acetylmuramoyl-pentapeptide transferase
Geobacter metallireducens	78221631	M	Cellular processes and signaling	UDP-N-acetylmuramoylalanine-D-glutamate ligase
Geobacter metallireducens	78221632			Cell cycle protein
Geobacter metallireducens	78221633	M	Cellular processes and signaling	N-acetylglucosaminyltransferase, MurG
Geobacter metallireducens	78221634	M	Cellular processes and signaling	UDP-N-acetylmuramate--alanine ligase
Geobacter metallireducens	78221635	M	Cellular processes and signaling	UDP-N-acetylenolpyruvoylglucosamine reductase
Geobacter metallireducens	78221637	D	Cellular processes and signaling	Cell division protein FtsA
Geobacter metallireducens	78221639	C	Metabolism	Radical SAM
Geobacter metallireducens	78221648	N	Cellular processes and signaling	GTP-binding signal recognition particle SRP54, G-domain
Geobacter metallireducens	78221649	D	Cellular processes and signaling	NifH/frxC:Cobyrinic acid a,c-diamide synthase
Geobacter metallireducens	78221650	K	Information storage and processing	sigma 28 (Flagella/Sporulation)
Geobacter metallireducens	78221652	N	Cellular processes and signaling	flagellar basal body rod protein FlgG
Geobacter metallireducens	78221654	N	Cellular processes and signaling	Flagellar L-ring protein
Geobacter metallireducens	78221655	N	Cellular processes and signaling	flagellar basal body P-ring protein
Geobacter metallireducens	78221681	N	Cellular processes and signaling	OmpA/MotB
Geobacter metallireducens	78221682	N	Cellular processes and signaling	MotA/TolQ/ExbB proton channel
Geobacter metallireducens	78221686	R	Poorly characterized	GTPase EngB
Geobacter metallireducens	78221707	H	Metabolism	Cobalamin biosynthesis protein CbiB
Geobacter metallireducens	78221712	P	Metabolism	Periplasmic solute binding protein
Geobacter metallireducens	78221714	P	Metabolism	ABC-3
Geobacter metallireducens	78221716	H	Metabolism	7,8-Dihydro-6-hydroxymethylpterin-pyrophosphokinase, HPPK
Geobacter metallireducens	78221718			putative translaldolase
Geobacter metallireducens	78221768	M	Cellular processes and signaling	Glutamate racemase
Geobacter metallireducens	78221823	C	Metabolism	3-isopropylmalate dehydrogenase
Geobacter metallireducens	78221826	J	Information storage and processing	tRNA pseudouridine synthase A
Geobacter metallireducens	78221830	C	Metabolism	Radical SAM
Geobacter metallireducens	78221833			preprotein translocase subunit SecE
Geobacter metallireducens	78221834	K	Information storage and processing	NusG antitermination factor
Geobacter metallireducens	78221835			50S ribosomal protein L11
Geobacter metallireducens	78221836			50S ribosomal protein L1
Geobacter metallireducens	78221837	J	Information storage and processing	50S ribosomal protein L10
Geobacter metallireducens	78221838	J	Information storage and processing	50S ribosomal protein L7/L12
Geobacter metallireducens	78221839	K	Information storage and processing	DNA-directed RNA polymerase subunit beta
Geobacter metallireducens	78221846			50S ribosomal protein L3
Geobacter metallireducens	78221847			50S ribosomal protein L4
Geobacter metallireducens	78221848	J	Information storage and processing	50S ribosomal protein L23
Geobacter metallireducens	78221849	J	Information storage and processing	50S ribosomal protein L2
Geobacter metallireducens	78221851			50S ribosomal protein L22
Geobacter metallireducens	78221852	J	Information storage and processing	30S ribosomal protein S3
Geobacter metallireducens	78221853	J	Information storage and processing	50S ribosomal protein L16
Geobacter metallireducens	78221855	J	Information storage and processing	30S ribosomal protein S17
Geobacter metallireducens	78221861	J	Information storage and processing	50S ribosomal protein L6
Geobacter metallireducens	78221862	J	Information storage and processing	50S ribosomal protein L18
Geobacter metallireducens	78221863	J	Information storage and processing	30S ribosomal protein S5
Geobacter metallireducens	78221864	J	Information storage and processing	50S ribosomal protein L30
Geobacter metallireducens	78221865	J	Information storage and processing	50S ribosomal protein L15
Geobacter metallireducens	78221866	U	Cellular processes and signaling	preprotein translocase subunit SecY
Geobacter metallireducens	78221867	F	Metabolism	Adenylate kinase, subfamily
Geobacter metallireducens	78221870	J	Information storage and processing	30S ribosomal protein S13
Geobacter metallireducens	78221871	J	Information storage and processing	30S ribosomal protein S11
Geobacter metallireducens	78221872	J	Information storage and processing	30S ribosomal protein S4
Geobacter metallireducens	78221873	K	Information storage and processing	DNA-directed RNA polymerase subunit alpha
Geobacter metallireducens	78221874	J	Information storage and processing	50S ribosomal protein L17
Geobacter metallireducens	78221888	C	Metabolism	rubrerythrin
Geobacter metallireducens	78221915			Ammonium transporter
Geobacter metallireducens	78221947			hypothetical protein Gmet_0727
Geobacter metallireducens	78221952	E	Metabolism	aspartate aminotransferase
Geobacter metallireducens	78221963			hypothetical protein Gmet_0743
Geobacter metallireducens	78221964	L	Information storage and processing	Crossover junction endodeoxyribonuclease RuvC
Geobacter metallireducens	78221965	L	Information storage and processing	DNA recombination protein, RuvA
Geobacter metallireducens	78221966	L	Information storage and processing	Holliday junction DNA helicase B
Geobacter metallireducens	78222071			Queuosine biosynthesis protein
Geobacter metallireducens	78222073	U	Cellular processes and signaling	YajC
Geobacter metallireducens	78222074	U	Cellular processes and signaling	preprotein translocase subunit SecD
Geobacter metallireducens	78222075	U	Cellular processes and signaling	preprotein translocase subunit SecF
Geobacter metallireducens	78222077	L	Information storage and processing	RecJ exonuclease
Geobacter metallireducens	78222078	P	Metabolism	Cation efflux protein
Geobacter metallireducens	78222082	E	Metabolism	Chorismate mutase, gamma, beta and epsilon
Geobacter metallireducens	78222083	E	Metabolism	Prephenate dehydrogenase:NAD-dependent glycerol-3-phosphate dehydrogenase-like
Geobacter metallireducens	78222084	E	Metabolism	3-phosphoshikimate 1-carboxyvinyltransferase
Geobacter metallireducens	78222085	F	Metabolism	Cytidylate kinase
Geobacter metallireducens	78222086			LytB protein
Geobacter metallireducens	78222093	J	Information storage and processing	tRNA (5-methylaminomethyl-2-thiouridylate)-methyltransferase
Geobacter metallireducens	78222109	S	Poorly characterized	Peptidoglycan-binding LysM
Geobacter metallireducens	78222110	L	Information storage and processing	SMF protein
Geobacter metallireducens	78222111	L	Information storage and processing	DNA topoisomerase I
Geobacter metallireducens	78222113	J	Information storage and processing	tRNA (uracil-5-)-methyltransferase Gid
Geobacter metallireducens	78222115	D	Cellular processes and signaling	Maf-like protein
Geobacter metallireducens	78222116	R	Poorly characterized	hypothetical protein Gmet_0896
Geobacter metallireducens	78222119	E	Metabolism	Delta 1-pyrroline-5-carboxylate reductase
Geobacter metallireducens	78222124	E	Metabolism	arginine decarboxylase
Geobacter metallireducens	78222136			SAICAR synthetase
Geobacter metallireducens	78222137			hypothetical protein Gmet_0917
Geobacter metallireducens	78222144	M	Cellular processes and signaling	Glucose-1-phosphate thymidylyltransferase, long form
Geobacter metallireducens	78222146	M	Cellular processes and signaling	Rod shape-determining protein MreC, subtype
Geobacter metallireducens	78222148	M	Cellular processes and signaling	Penicillin-binding protein, transpeptidase
Geobacter metallireducens	78222149			Rod shape-determining protein RodA
Geobacter metallireducens	78222156	V	Cellular processes and signaling	HNH endonuclease
Geobacter metallireducens	78222161	G	Metabolism	ATP-NAD/AcoX kinase
Geobacter metallireducens	78222162	L	Information storage and processing	DNA repair protein RecN
Geobacter metallireducens	78222172			bifunctional ornithine acetyltransferase/N-acetylglutamate synthase protein
Geobacter metallireducens	78222176	J	Information storage and processing	valyl-tRNA synthetase
Geobacter metallireducens	78222191	N	Cellular processes and signaling	Type IV pilus assembly protein PilM
Geobacter metallireducens	78222192	N	Cellular processes and signaling	Fimbrial assembly
Geobacter metallireducens	78222193	N	Cellular processes and signaling	Pilus assembly protein, PilO
Geobacter metallireducens	78222194			putative type IV pilus assembly protein PilP
Geobacter metallireducens	78222195	U	Cellular processes and signaling	type II and III secretion system protein:NolW-like:Secretin/TonB, short-like
Geobacter metallireducens	78222196			chorismate synthase
Geobacter metallireducens	78222198	E	Metabolism	3-dehydroquinate synthase
Geobacter metallireducens	78222200	R	Poorly characterized	hypothetical protein Gmet_0980
Geobacter metallireducens	78222201	E	Metabolism	3-dehydroquinate dehydratase
Geobacter metallireducens	78222203	I	Metabolism	Acetyl-CoA biotin carboxyl carrier
Geobacter metallireducens	78222226	O	Cellular processes and signaling	Radical SAM
Geobacter metallireducens	78222250			Zinc finger/thioredoxin putative
Geobacter metallireducens	78222374	M	Cellular processes and signaling	TonB-like
Geobacter metallireducens	78222380	S	Poorly characterized	protein of unknown function DUF167
Geobacter metallireducens	78222383	H	Metabolism	Ubiquinone/menaquinone biosynthesis methyltransferase
Geobacter metallireducens	78222390	D	Cellular processes and signaling	Chromosome segregation protein SMC
Geobacter metallireducens	78222392	U	Cellular processes and signaling	Cell division transporter substrate-binding protein FtsY
Geobacter metallireducens	78222395			5-formyltetrahydrofolate cyclo-ligase
Geobacter metallireducens	78222397	S	Poorly characterized	hypothetical protein Gmet_1181
Geobacter metallireducens	78222398	J	Information storage and processing	tyrosyl-tRNA synthetase
Geobacter metallireducens	78222421	L	Information storage and processing	Formamidopyrimidine-DNA glycolase:Zinc finger, Fpg-type
Geobacter metallireducens	78222431	I	Metabolism	Acetyl-CoA carboxylase, alpha subunit
Geobacter metallireducens	78222432	J	Information storage and processing	Pseudouridine synthase, Rsu
Geobacter metallireducens	78222442			prolipoprotein diacylglyceryl transferase
Geobacter metallireducens	78222463			permease YjgP/YjgQ
Geobacter metallireducens	78222464			30S ribosomal protein S2
Geobacter metallireducens	78222465			elongation factor Ts
Geobacter metallireducens	78222466	F	Metabolism	Uridylate kinase
Geobacter metallireducens	78222467			Ribosome recycling factor
Geobacter metallireducens	78222468	I	Metabolism	Di-trans-poly-cis-decaprenylcistransferase
Geobacter metallireducens	78222469	I	Metabolism	Phosphatidate cytidylyltransferase
Geobacter metallireducens	78222470			1-deoxy-D-xylulose 5-phosphate reductoisomerase
Geobacter metallireducens	78222472	O	Cellular processes and signaling	Peptidase M22, glycoprotease
Geobacter metallireducens	78222473			Dihydroxy-acid dehydratase
Geobacter metallireducens	78222476	E	Metabolism	ketol-acid reductoisomerase
Geobacter metallireducens	78222478	I	Metabolism	CDP-diacylglycerol--serine O-phosphatidyltransferase
Geobacter metallireducens	78222489	M	Cellular processes and signaling	3-deoxy-manno-octulosonate cytidylyltransferase
Geobacter metallireducens	78222490	F	Metabolism	CTP synthetase
Geobacter metallireducens	78222491	M	Cellular processes and signaling	2-dehydro-3-deoxyphosphooctonate aldolase
Geobacter metallireducens	78222492	R	Poorly characterized	KpsF/GutQ
Geobacter metallireducens	78222493	R	Poorly characterized	Phosphatase kdsC
Geobacter metallireducens	78222498	J	Information storage and processing	sigma 54 modulation protein/ribosomal protein S30EA
Geobacter metallireducens	78222500	R	Poorly characterized	hypothetical protein Gmet_1286
Geobacter metallireducens	78222501	G	Metabolism	PTS system fructose subfamily IIA component
Geobacter metallireducens	78222502	G	Metabolism	HPrNtr
Geobacter metallireducens	78222503	G	Metabolism	Phosphoenolpyruvate-protein phosphotransferase
Geobacter metallireducens	78222504	H	Metabolism	S-adenosylmethionine synthetase
Geobacter metallireducens	78222507	R	Poorly characterized	2-nitropropane dioxygenase, NPD
Geobacter metallireducens	78222508	H	Metabolism	S-adenosyl-L-homocysteine hydrolase
Geobacter metallireducens	78222516	T	Cellular processes and signaling	PhoH-like protein
Geobacter metallireducens	78222517	O	Cellular processes and signaling	Peptidase M22, glycoprotease
Geobacter metallireducens	78222518	J	Information storage and processing	dimethyladenosine transferase
Geobacter metallireducens	78222561	L	Information storage and processing	ATP-dependent helicase HrpB
Geobacter metallireducens	78222564			Glutamine synthetase type I
Geobacter metallireducens	78222565			IspG protein
Geobacter metallireducens	78222566	J	Information storage and processing	prolyl-tRNA synthetase
Geobacter metallireducens	78222567	F	Metabolism	Orotidine 5'-phosphate decarboxylase
Geobacter metallireducens	78222568	J	Information storage and processing	RNA methyltransferase TrmH, group 3
Geobacter metallireducens	78222598	K	Information storage and processing	3'-5' exoribonuclease, VacB and RNase II:Ribonuclease R
Geobacter metallireducens	78222600	H	Metabolism	Riboflavin kinase / FAD synthetase
Geobacter metallireducens	78222624	J	Information storage and processing	Initiation factor 3
Geobacter metallireducens	78222625	J	Information storage and processing	50S ribosomal protein L35
Geobacter metallireducens	78222626			50S ribosomal protein L20
Geobacter metallireducens	78222627	J	Information storage and processing	Phenylalanyl-tRNA synthetase, alpha subunit
Geobacter metallireducens	78222628	J	Information storage and processing	phenylalanyl-tRNA synthetase, beta subunit
Geobacter metallireducens	78222631	R	Poorly characterized	Survival protein SurE
Geobacter metallireducens	78222634	F	Metabolism	adenine phosphoribosyltransferase
Geobacter metallireducens	78222636	L	Information storage and processing	DNA mismatch repair protein
Geobacter metallireducens	78222638	O	Cellular processes and signaling	UTP-GlnB (protein PII) uridylyltransferase, GlnD
Geobacter metallireducens	78222639	L	Information storage and processing	Tyrosine recombinase XerD
Geobacter metallireducens	78222644	D	Cellular processes and signaling	Septum formation initiator
Geobacter metallireducens	78222646	J	Information storage and processing	arginyl-tRNA synthetase
Geobacter metallireducens	78222647			Sporulation-related protein
Geobacter metallireducens	78222793	S	Poorly characterized	protein of unknown function DUF150
Geobacter metallireducens	78222794	K	Information storage and processing	transcription elongation factor NusA
Geobacter metallireducens	78222795	J	Information storage and processing	hypothetical protein Gmet_1585
Geobacter metallireducens	78222796	J	Information storage and processing	translation initiation factor IF-2
Geobacter metallireducens	78222797	J	Information storage and processing	Ribosome-binding factor A
Geobacter metallireducens	78222799	J	Information storage and processing	tRNA pseudouridine synthase B
Geobacter metallireducens	78222800			30S ribosomal protein S15
Geobacter metallireducens	78222801	J	Information storage and processing	polynucleotide phosphorylase/polyadenylase
Geobacter metallireducens	78222803			DeoxyUTP pyrophosphatase subfamily 1
Geobacter metallireducens	78222805	J	Information storage and processing	Sua5/YciO/YrdC/YwlC
Geobacter metallireducens	78222806	R	Poorly characterized	protein of unknown function DUF177
Geobacter metallireducens	78222807	J	Information storage and processing	50S ribosomal protein L32
Geobacter metallireducens	78222808	I	Metabolism	fatty acid/phospholipid synthesis protein
Geobacter metallireducens	78222810	I	Metabolism	Malonyl CoA-acyl carrier protein transacylase
Geobacter metallireducens	78222812	I	Metabolism	Acyl carrier protein (ACP)
Geobacter metallireducens	78222815	E	Metabolism	Aminotransferase, class I and II
Geobacter metallireducens	78222831	F	Metabolism	CMP/dCMP deaminase, zinc-binding protein
Geobacter metallireducens	78222832			hypothetical protein Gmet_1623
Geobacter metallireducens	78222833	H	Metabolism	Riboflavin biosynthesis protein RibD
Geobacter metallireducens	78222834	H	Metabolism	riboflavin synthase subunit alpha
Geobacter metallireducens	78222836			6,7-dimethyl-8-ribityllumazine synthase
Geobacter metallireducens	78222837	K	Information storage and processing	NusB antitermination factor
Geobacter metallireducens	78222838	E	Metabolism	Homoserine dehydrogenase
Geobacter metallireducens	78222844			TPR repeat protein
Geobacter metallireducens	78222851	H	Metabolism	Ketopantoate hydroxymethyltransferase
Geobacter metallireducens	78222852			Pantoate-beta-alanine ligase
Geobacter metallireducens	78222854	F	Metabolism	Chlorohydrolase, Atz/Trz family
Geobacter metallireducens	78222855	O	Cellular processes and signaling	SsrA-binding protein
Geobacter metallireducens	78222864	R	Poorly characterized	CoA-binding protein
Geobacter metallireducens	78222866	H	Metabolism	6-pyruvoyl tetrahydropterin synthase and hypothetical protein
Geobacter metallireducens	78222867	O	Cellular processes and signaling	Radical SAM
Geobacter metallireducens	78222958	R	Poorly characterized	hypothetical protein Gmet_1749
Geobacter metallireducens	78222959	O	Cellular processes and signaling	Peptidase S49, SppA
Geobacter metallireducens	78222968	H	Metabolism	Coenzyme A biosynthesis protein:Cytidyltransferase-related protein
Geobacter metallireducens	78222969	L	Information storage and processing	hypothetical protein Gmet_1760
Geobacter metallireducens	78222971	F	Metabolism	deoxyguanosinetriphosphate triphosphohydrolase-like protein
Geobacter metallireducens	78222973			hypothetical protein Gmet_1764
Geobacter metallireducens	78222975	M	Cellular processes and signaling	GTP-binding protein LepA
Geobacter metallireducens	78222977	F	Metabolism	pyrimidine regulatory protein PyrR
Geobacter metallireducens	78222978	F	Metabolism	aspartate carbamoyltransferase catalytic subunit
Geobacter metallireducens	78222979	F	Metabolism	Dihydroorotase multifunctional complex type
Geobacter metallireducens	78222980	E	Metabolism	carbamoyl phosphate synthase small subunit
Geobacter metallireducens	78222984	K	Information storage and processing	GreA/GreB family elongation factor
Geobacter metallireducens	78222986	L	Information storage and processing	ATP-dependent DNA helicase RecG
Geobacter metallireducens	78223031	R	Poorly characterized	Amino acid-binding ACT
Geobacter metallireducens	78223033	C	Metabolism	indolepyruvate oxidoreductase subunit B
Geobacter metallireducens	78223042	J	Information storage and processing	23S rRNA methyltransferase/RumA
Geobacter metallireducens	78223045	J	Information storage and processing	Elongation factor P
Geobacter metallireducens	78223048	F	Metabolism	Dihydroorotate dehydrogenase 1
Geobacter metallireducens	78223050	R	Poorly characterized	ribosomal-protein-alanine acetyltransferase
Geobacter metallireducens	78223051	F	Metabolism	phosphoribosylaminoimidazole synthetase
Geobacter metallireducens	78223052			Phosphoribosylglycinamide formyltransferase
Geobacter metallireducens	78223055	L	Information storage and processing	Exonuclease VII, large subunit:nucleic acid binding, OB-fold, tRNA/helicase-type
Geobacter metallireducens	78223062	D	Cellular processes and signaling	protein of unknown function DUF214
Geobacter metallireducens	78223080	O	Cellular processes and signaling	Peptidase S14, ClpP
Geobacter metallireducens	78223081	O	Cellular processes and signaling	Trigger factor
Geobacter metallireducens	78223082	F	Metabolism	Ham1-like protein
Geobacter metallireducens	78223083	J	Information storage and processing	Ribonuclease PH
Geobacter metallireducens	78223086	E	Metabolism	putative alpha-isopropylmalate/homocitrate synthase family transferase
Geobacter metallireducens	78223087	E	Metabolism	aspartate kinase
Geobacter metallireducens	78223088	R	Poorly characterized	hypothetical protein Gmet_1881
Geobacter metallireducens	78223090	S	Poorly characterized	hypothetical protein Gmet_1883
Geobacter metallireducens	78223091	I	Metabolism	Phosphopantethiene-protein transferase
Geobacter metallireducens	78223092			pyridoxal phosphate biosynthetic protein PdxJ
Geobacter metallireducens	78223093	G	Metabolism	Phosphoglucosamine mutase
Geobacter metallireducens	78223096	H	Metabolism	Dihydropteroate synthase
Geobacter metallireducens	78223098	D	Cellular processes and signaling	tRNA(Ile)-lysidine synthetase-like
Geobacter metallireducens	78223119	C	Metabolism	bifunctional aconitate hydratase 2/2-methylisocitrate dehydratase
Geobacter metallireducens	78223120	J	Information storage and processing	histidyl-tRNA synthetase
Geobacter metallireducens	78223122	R	Poorly characterized	DNA internalization-related competence protein ComEC/Rec2
Geobacter metallireducens	78223136	C	Metabolism	Cytochrome bd ubiquinol oxidase, subunit II
Geobacter metallireducens	78223142	H	Metabolism	Polyprenyl synthetase
Geobacter metallireducens	78223143			Exonuclease VII, small subunit
Geobacter metallireducens	78223145	F	Metabolism	Orotate phosphoribosyl transferase
Geobacter metallireducens	78223146	F	Metabolism	Amidophosphoribosyl transferase
Geobacter metallireducens	78223147	F	Metabolism	phosphoribosylformylglycinamidine synthase I, putative
Geobacter metallireducens	78223148	F	Metabolism	Phosphoribosylformylglycinamidine synthase II
Geobacter metallireducens	78223150	F	Metabolism	Adenylosuccinate lyase
Geobacter metallireducens	78223156			preprotein translocase subunit SecG
Geobacter metallireducens	78223164	R	Poorly characterized	protein of unknown function DUF52
Geobacter metallireducens	78223165			putative transcriptional regulator
Geobacter metallireducens	78223166	S	Poorly characterized	chromosome segregation and condensation protein ScpA
Geobacter metallireducens	78223168	R	Poorly characterized	Peptidase M50
Geobacter metallireducens	78223180	L	Information storage and processing	HhH-GPD
Geobacter metallireducens	78223182	R	Poorly characterized	PHP-like
Geobacter metallireducens	78223190			hypothetical protein Gmet_1983
Geobacter metallireducens	78223193	K	Information storage and processing	pantothenate kinase
Geobacter metallireducens	78223194	H	Metabolism	Biotin--acetyl-CoA-carboxylase ligase
Geobacter metallireducens	78223195	H	Metabolism	Nicotinate-nucleotide pyrophosphorylase
Geobacter metallireducens	78223259	J	Information storage and processing	tRNA isopentenyltransferase
Geobacter metallireducens	78223260	L	Information storage and processing	DNA mismatch repair protein
Geobacter metallireducens	78223495	F	Metabolism	bifunctional GMP synthase/glutamine amidotransferase protein
Geobacter metallireducens	78223499	J	Information storage and processing	tRNA-i(6)A37 modification enzyme MiaB
Geobacter metallireducens	78223500	J	Information storage and processing	30S ribosomal protein S20
Geobacter metallireducens	78223501	L	Information storage and processing	DNA polymerase III, delta subunit
Geobacter metallireducens	78223503	J	Information storage and processing	leucyl-tRNA synthetase
Geobacter metallireducens	78223517	R	Poorly characterized	GTP-binding protein EngA
Geobacter metallireducens	78223518	R	Poorly characterized	GTP-binding protein Era
Geobacter metallireducens	78223520	K	Information storage and processing	Ribonuclease III:Double-stranded RNA binding
Geobacter metallireducens	78223522	L	Information storage and processing	DNA polymerase III delta prime subunit
Geobacter metallireducens	78223524	J	Information storage and processing	methionyl-tRNA synthetase
Geobacter metallireducens	78223527	J	Information storage and processing	YjgF-like protein
Geobacter metallireducens	78223529	K	Information storage and processing	RNA polymerase, omega subunit
Geobacter metallireducens	78223530	F	Metabolism	Guanylate kinase
Geobacter metallireducens	78223531	S	Poorly characterized	hypothetical protein Gmet_2328
Geobacter metallireducens	78223550	M	Cellular processes and signaling	Tetraacyldisaccharide-1-P 4'-kinase
Geobacter metallireducens	78223551	M	Cellular processes and signaling	Three-deoxy-D-manno-octulosonic-acid transferase-like
Geobacter metallireducens	78223553	M	Cellular processes and signaling	lipid-A-disaccharide synthase
Geobacter metallireducens	78223559	M	Cellular processes and signaling	Outer membrane chaperone Skp (OmpH)
Geobacter metallireducens	78223560	M	Cellular processes and signaling	surface antigen (D15)
Geobacter metallireducens	78223562	M	Cellular processes and signaling	Lipoprotein releasing system, transmembrane protein, LolC/E family
Geobacter metallireducens	78223566	S	Poorly characterized	protein of unknown function DUF589
Geobacter metallireducens	78223569	J	Information storage and processing	Peptide chain release factor 2
Geobacter metallireducens	78223573	R	Poorly characterized	hypothetical protein Gmet_2370
Geobacter metallireducens	78223574	R	Poorly characterized	metal dependent phosphohydrolase
Geobacter metallireducens	78223575	G	Metabolism	Enolase
Geobacter metallireducens	78223602	R	Poorly characterized	nucleoside triphosphate pyrophosphohydrolase
Geobacter metallireducens	78223603	R	Poorly characterized	Virulence factor MVIN-like
Geobacter metallireducens	78223615	J	Information storage and processing	asparaginyl-tRNA synthetase
Geobacter metallireducens	78223658	H	Metabolism	Polyprenyl synthetase
Geobacter metallireducens	78223661	G	Metabolism	glucose-6-phosphate isomerase
Geobacter metallireducens	78223676	M	Cellular processes and signaling	dTDP-glucose 4,6-dehydratase
Geobacter metallireducens	78223677	M	Cellular processes and signaling	organic solvent tolerance protein, putative
Geobacter metallireducens	78223678	H	Metabolism	Folylpolyglutamate synthetase
Geobacter metallireducens	78223679	I	Metabolism	Acetyl-CoA carboxylase carboxyl transferase, beta subunit
Geobacter metallireducens	78223680	E	Metabolism	tryptophan synthase subunit alpha
Geobacter metallireducens	78223693	E	Metabolism	N-(5'phosphoribosyl)anthranilate isomerase (PRAI)
Geobacter metallireducens	78223695	E	Metabolism	Indole-3-glycerol phosphate synthase
Geobacter metallireducens	78223696	E	Metabolism	Anthranilate phosphoribosyl transferase
Geobacter metallireducens	78223697	E	Metabolism	Glutamine amidotransferase of anthranilate synthase
Geobacter metallireducens	78223749	S	Poorly characterized	Smr protein/MutS2-like
Geobacter metallireducens	78223752			hypothetical protein Gmet_2555
Geobacter metallireducens	78223753	M	Cellular processes and signaling	Peptidoglycan-binding LysM:Lytic transglycosylase, catalytic
Geobacter metallireducens	78223755	I	Metabolism	Short-chain dehydrogenase/reductase SDR
Geobacter metallireducens	78223758	J	Information storage and processing	Dihydrouridine synthase TIM-barrel protein nifR3
Geobacter metallireducens	78223765	L	Information storage and processing	DnaB helicase
Geobacter metallireducens	78223867	L	Information storage and processing	Phage SPO1 DNA polymerase-related protein
Geobacter metallireducens	78223868			hypothetical protein Gmet_2672
Geobacter metallireducens	78223869	H	Metabolism	DNA/pantothenate metabolism flavoprotein
Geobacter metallireducens	78223871	R	Poorly characterized	metal dependent phosphohydrolase
Geobacter metallireducens	78223872	R	Poorly characterized	FAD dependent oxidoreductase
Geobacter metallireducens	78223874	T	Cellular processes and signaling	UspA
Geobacter metallireducens	78223878			TPR repeat protein
Geobacter metallireducens	78223880	F	Metabolism	Methylthioadenosine phosphorylase
Geobacter metallireducens	78223882			Nucleoside diphosphate kinase
Geobacter metallireducens	78223884			AMMECR1
Geobacter metallireducens	78223912	F	Metabolism	hypoxanthine-guanine phosphoribosyltransferase
Geobacter metallireducens	78223924	L	Information storage and processing	NAD-dependent DNA ligase C4-type
Geobacter metallireducens	78223926	R	Poorly characterized	Radical SAM
Geobacter metallireducens	78223955	S	Poorly characterized	protein of unknown function DUF523
Geobacter metallireducens	78223975	S	Poorly characterized	Ribonuclease BN
Geobacter metallireducens	78223979	E	Metabolism	Homoserine O-acetyltransferase
Geobacter metallireducens	78224002			translation initiation factor Sui1
Geobacter metallireducens	78224025			protein of unknown function DUF748
Geobacter metallireducens	78224037	J	Information storage and processing	50S ribosomal protein L9
Geobacter metallireducens	78224039			30S ribosomal protein S18
Geobacter metallireducens	78224040	J	Information storage and processing	30S ribosomal protein S6
Geobacter metallireducens	78224041	J	Information storage and processing	translation-associated GTPase
Geobacter metallireducens	78224042			peptidyl-tRNA hydrolase
Geobacter metallireducens	78224043	J	Information storage and processing	50S ribosomal protein L25/general stress protein Ctc
Geobacter metallireducens	78224044	F	Metabolism	Ribose-phosphate pyrophosphokinase
Geobacter metallireducens	78224045	I	Metabolism	4-diphosphocytidyl-2C-methyl-D-erythritol kinase
Geobacter metallireducens	78224049	E	Metabolism	branched-chain amino acid aminotransferase
Geobacter metallireducens	78224057	R	Poorly characterized	hypothetical protein Gmet_2861
Geobacter metallireducens	78224060	L	Information storage and processing	hypothetical protein Gmet_2864
Geobacter metallireducens	78224061	L	Information storage and processing	Ribonuclease HII/HIII
Geobacter metallireducens	78224062			50S ribosomal protein L19
Geobacter metallireducens	78224064			tRNA (guanine-N1-)-methyltransferase
Geobacter metallireducens	78224065	J	Information storage and processing	16S rRNA processing protein RimM
Geobacter metallireducens	78224067			30S ribosomal protein S16
Geobacter metallireducens	78224068	U	Cellular processes and signaling	Signal recognition particle protein
Geobacter metallireducens	78224100	F	Metabolism	Phosphoribosylglycinamide synthetase
Geobacter metallireducens	78224101			AICARFT/IMPCHase bienzyme:MGS-like
Geobacter metallireducens	78224103	E	Metabolism	Selenide water dikinase
Geobacter metallireducens	78224104	M	Cellular processes and signaling	Alanine racemase region
Geobacter metallireducens	78224137	J	Information storage and processing	Glycyl-tRNA synthetase, beta subunit:DALR anticodon binding
Geobacter metallireducens	78224138			glycyl-tRNA synthetase subunit alpha
Geobacter metallireducens	78224139	L	Information storage and processing	Recombination protein O, RecO
Geobacter metallireducens	78224167	L	Information storage and processing	MutS 2 protein
Geobacter metallireducens	78224176	L	Information storage and processing	DNA polymerase A
Geobacter metallireducens	78224177			hypothetical protein Gmet_2984
Geobacter metallireducens	78224185	E	Metabolism	Diaminopimelate epimerase
Geobacter metallireducens	78224187	L	Information storage and processing	Xylose isomerase-like TIM barrel
Geobacter metallireducens	78224201			D-tyrosyl-tRNA deacylase
Geobacter metallireducens	78224206	T	Cellular processes and signaling	GTP-binding protein TypA
Geobacter metallireducens	78224207	R	Poorly characterized	lipoprotein, putative
Geobacter metallireducens	78224213	S	Poorly characterized	protein of unknown function DUF205
Geobacter metallireducens	78224214			Aminodeoxychorismate lyase
Geobacter metallireducens	78224219	H	Metabolism	Dephospho-CoA kinase
Geobacter metallireducens	78224226	S	Poorly characterized	tRNA pseudouridine synthase D, TruD
Geobacter metallireducens	78224227	R	Poorly characterized	putative methyltransferase
Geobacter metallireducens	78224235	L	Information storage and processing	Tyrosine recombinase XerC
Geobacter metallireducens	78224267	R	Poorly characterized	ExsB
Geobacter metallireducens	78224289	N	Cellular processes and signaling	flagellar biosynthesis protein FliP
Geobacter metallireducens	78224291	N	Cellular processes and signaling	Flagellar motor switch FliN
Geobacter metallireducens	78224292	N	Cellular processes and signaling	Flagellar motor switch protein FliM
Geobacter metallireducens	78224293	N	Cellular processes and signaling	Flagellar basal body-associated protein FliL
Geobacter metallireducens	78224303	N	Cellular processes and signaling	Flagellar motor switch protein FliG
Geobacter metallireducens	78224304	N	Cellular processes and signaling	Flagellar FliF M-ring protein
Geobacter metallireducens	78224305	N	Cellular processes and signaling	Flagellar hook-basal body complex protein FliE
Geobacter metallireducens	78224306	N	Cellular processes and signaling	Flagellar basal-body rod protein FlgC
Geobacter metallireducens	78224307	N	Cellular processes and signaling	Flagellar basal-body rod protein FlgB
Geobacter metallireducens	78224358	K	Information storage and processing	Helicase c2
Geobacter metallireducens	78224368	G	Metabolism	Glycoside hydrolase, family 57
Geobacter metallireducens	78224373	J	Information storage and processing	Poly(A) polymerase, PcnB
Geobacter metallireducens	78224382	C	Metabolism	Radical SAM
Geobacter metallireducens	78224386			50S ribosomal protein L21
Geobacter metallireducens	78224387			50S ribosomal protein L27
Geobacter metallireducens	78224388	R	Poorly characterized	GTPase ObgE
Geobacter metallireducens	78224389	E	Metabolism	gamma-glutamyl kinase
Geobacter metallireducens	78224390	E	Metabolism	Gamma-glutamyl phosphate reductase GPR
Geobacter metallireducens	78224391	H	Metabolism	nicotinate-nucleotide adenylyltransferase-like
Geobacter metallireducens	78224392			Iojap-related protein
Geobacter metallireducens	78224393	S	Poorly characterized	protein of unknown function DUF163
Geobacter metallireducens	78224394	G	Metabolism	phosphoglyceromutase
Geobacter metallireducens	78224396	J	Information storage and processing	hypothetical protein Gmet_3205
Geobacter metallireducens	78224397			nucleotide-binding protein
Geobacter metallireducens	78224404	H	Metabolism	Thiamine-monophosphate kinase
Geobacter metallireducens	78224410	L	Information storage and processing	excinuclease ABC subunit B
Geobacter metallireducens	78224419	L	Information storage and processing	Excinuclease ABC, C subunit
Geobacter metallireducens	78224425			Porphobilinogen deaminase
Geobacter metallireducens	78224428	H	Metabolism	UBA/THIF-type NAD/FAD binding fold
Geobacter metallireducens	78224430			membrane-bound proton-translocating pyrophosphatase
Geobacter metallireducens	78224450	J	Information storage and processing	ATP phosphoribosyltransferase regulatory subunit
Geobacter metallireducens	78224451			Adenylosuccinate synthetase
Geobacter metallireducens	78224469	T	Cellular processes and signaling	transcriptional regulators, TraR/DksA family
Geobacter metallireducens	78224524	R	Poorly characterized	Phosphoribosyltransferase
Geobacter metallireducens	78224527	D	Cellular processes and signaling	PP-loop protein
Geobacter metallireducens	78224528	L	Information storage and processing	Primosomal protein n
Geobacter metallireducens	78224529			Formylmethionine deformylase
Geobacter metallireducens	78224530	J	Information storage and processing	Methionyl-tRNA formyltransferase
Geobacter metallireducens	78224546	H	Metabolism	Glutamate-1-semialdehyde-2,1-aminomutase
Geobacter metallireducens	78224568			lipoprotein, putative
Geobacter metallireducens	78224570	R	Poorly characterized	protein of unknown function DUF191
Geobacter metallireducens	78224576	J	Information storage and processing	ribosomal protein L11 methyltransferase
Geobacter metallireducens	78224579	J	Information storage and processing	3'-5' exonuclease
Geobacter metallireducens	78224580	H	Metabolism	hypothetical protein Gmet_3390
Geobacter metallireducens	78224581	H	Metabolism	hypothetical protein Gmet_3391
Geobacter metallireducens	78224583	H	Metabolism	prenyltransferase
Geobacter metallireducens	78224592	J	Information storage and processing	Thiamine biosynthesis protein
Geobacter metallireducens	78224594			Pyridoxal phosphate biosynthetic protein PdxA
Geobacter metallireducens	78224602	K	Information storage and processing	ParB-like partition protein
Geobacter metallireducens	78224608	R	Poorly characterized	Roadblock/LC7
Geobacter metallireducens	78224610	L	Information storage and processing	RecR protein:TOPRIM
Geobacter metallireducens	78224612	L	Information storage and processing	DNA polymerase III, subunits gamma and tau
Geobacter metallireducens	78224624	S	Poorly characterized	protein of unknown function DUF152
Geobacter metallireducens	78224626			hypothetical protein Gmet_3436
Geobacter metallireducens	78224706	Q	Metabolism	isoprenoid biosynthesis protein with amidotransferase-like domain
Geobacter metallireducens	78224707	F	Metabolism	CMP/dCMP deaminase, zinc-binding protein
Geobacter metallireducens	78224711	J	Information storage and processing	seryl-tRNA synthetase
Geobacter metallireducens	78224713	J	Information storage and processing	2',5' RNA ligase
Geobacter metallireducens	78224714	O	Cellular processes and signaling	Chaperone DnaJ
Geobacter metallireducens	78224716	O	Cellular processes and signaling	GrpE protein
Geobacter metallireducens	78224717	K	Information storage and processing	negative regulator of class I heat shock protein
Geobacter metallireducens	78224718	H	Metabolism	putative oxygen-independent coproporphyrinogen III oxidase
Geobacter metallireducens	78224722	M	Cellular processes and signaling	TonB-like
Geobacter metallireducens	78224723	U	Cellular processes and signaling	WD40-like Beta Propeller
Geobacter metallireducens	78224730	L	Information storage and processing	Transcription-repair coupling factor
Geobacter metallireducens	78224732	O	Cellular processes and signaling	PpiC-type peptidyl-prolyl cis-trans isomerase
Geobacter metallireducens	78224733	O	Cellular processes and signaling	Heat shock protein DnaJ-like
Geobacter metallireducens	78224741	M	Cellular processes and signaling	Glucose inhibited division protein
Geobacter metallireducens	78224744	U	Cellular processes and signaling	60 kDa inner membrane insertion protein
Geobacter metallireducens	78224745			protein of unknown function DUF37
Anaeromyxobacter dehalogenans	86156432
Anaeromyxobacter dehalogenans	86156433
Anaeromyxobacter dehalogenans	86156434
Anaeromyxobacter dehalogenans	86156442
Anaeromyxobacter dehalogenans	86156444
Anaeromyxobacter dehalogenans	86156445
Anaeromyxobacter dehalogenans	86156467
Anaeromyxobacter dehalogenans	86156469
Anaeromyxobacter dehalogenans	86156489
Anaeromyxobacter dehalogenans	86156496
Anaeromyxobacter dehalogenans	86156509
Anaeromyxobacter dehalogenans	86156515
Anaeromyxobacter dehalogenans	86156522
Anaeromyxobacter dehalogenans	86156523
Anaeromyxobacter dehalogenans	86156524
Anaeromyxobacter dehalogenans	86156545
Anaeromyxobacter dehalogenans	86156546
Anaeromyxobacter dehalogenans	86156547
Anaeromyxobacter dehalogenans	86156548
Anaeromyxobacter dehalogenans	86156549
Anaeromyxobacter dehalogenans	86156550
Anaeromyxobacter dehalogenans	86156552
Anaeromyxobacter dehalogenans	86156556
Anaeromyxobacter dehalogenans	86156560
Anaeromyxobacter dehalogenans	86156576
Anaeromyxobacter dehalogenans	86156577
Anaeromyxobacter dehalogenans	86156581
Anaeromyxobacter dehalogenans	86156582
Anaeromyxobacter dehalogenans	86156583
Anaeromyxobacter dehalogenans	86156585
Anaeromyxobacter dehalogenans	86156601
Anaeromyxobacter dehalogenans	86156608
Anaeromyxobacter dehalogenans	86156612
Anaeromyxobacter dehalogenans	86156613
Anaeromyxobacter dehalogenans	86156615
Anaeromyxobacter dehalogenans	86156617
Anaeromyxobacter dehalogenans	86156618
Anaeromyxobacter dehalogenans	86156640
Anaeromyxobacter dehalogenans	86156641
Anaeromyxobacter dehalogenans	86156642
Anaeromyxobacter dehalogenans	86156662
Anaeromyxobacter dehalogenans	86156664
Anaeromyxobacter dehalogenans	86156665
Anaeromyxobacter dehalogenans	86156670
Anaeromyxobacter dehalogenans	86156674
Anaeromyxobacter dehalogenans	86156681
Anaeromyxobacter dehalogenans	86156689
Anaeromyxobacter dehalogenans	86156700
Anaeromyxobacter dehalogenans	86156701
Anaeromyxobacter dehalogenans	86156705
Anaeromyxobacter dehalogenans	86156706
Anaeromyxobacter dehalogenans	86156707
Anaeromyxobacter dehalogenans	86156708
Anaeromyxobacter dehalogenans	86156709
Anaeromyxobacter dehalogenans	86156791
Anaeromyxobacter dehalogenans	86156792
Anaeromyxobacter dehalogenans	86156793
Anaeromyxobacter dehalogenans	86156797
Anaeromyxobacter dehalogenans	86156798
Anaeromyxobacter dehalogenans	86156799
Anaeromyxobacter dehalogenans	86156800
Anaeromyxobacter dehalogenans	86156802
Anaeromyxobacter dehalogenans	86156806
Anaeromyxobacter dehalogenans	86156809
Anaeromyxobacter dehalogenans	86156824
Anaeromyxobacter dehalogenans	86156849
Anaeromyxobacter dehalogenans	86156961
Anaeromyxobacter dehalogenans	86156998
Anaeromyxobacter dehalogenans	86157004
Anaeromyxobacter dehalogenans	86157015
Anaeromyxobacter dehalogenans	86157049
Anaeromyxobacter dehalogenans	86157069
Anaeromyxobacter dehalogenans	86157070
Anaeromyxobacter dehalogenans	86157071
Anaeromyxobacter dehalogenans	86157072
Anaeromyxobacter dehalogenans	86157073
Anaeromyxobacter dehalogenans	86157075
Anaeromyxobacter dehalogenans	86157076
Anaeromyxobacter dehalogenans	86157077
Anaeromyxobacter dehalogenans	86157079
Anaeromyxobacter dehalogenans	86157087
Anaeromyxobacter dehalogenans	86157088
Anaeromyxobacter dehalogenans	86157092
Anaeromyxobacter dehalogenans	86157095
Anaeromyxobacter dehalogenans	86157101
Anaeromyxobacter dehalogenans	86157102
Anaeromyxobacter dehalogenans	86157117
Anaeromyxobacter dehalogenans	86157121
Anaeromyxobacter dehalogenans	86157123
Anaeromyxobacter dehalogenans	86157125
Anaeromyxobacter dehalogenans	86157140
Anaeromyxobacter dehalogenans	86157141
Anaeromyxobacter dehalogenans	86157143
Anaeromyxobacter dehalogenans	86157152
Anaeromyxobacter dehalogenans	86157154
Anaeromyxobacter dehalogenans	86157158
Anaeromyxobacter dehalogenans	86157159
Anaeromyxobacter dehalogenans	86157178
Anaeromyxobacter dehalogenans	86157180
Anaeromyxobacter dehalogenans	86157214
Anaeromyxobacter dehalogenans	86157277
Anaeromyxobacter dehalogenans	86157287
Anaeromyxobacter dehalogenans	86157330
Anaeromyxobacter dehalogenans	86157354
Anaeromyxobacter dehalogenans	86157362
Anaeromyxobacter dehalogenans	86157363
Anaeromyxobacter dehalogenans	86157378
Anaeromyxobacter dehalogenans	86157379
Anaeromyxobacter dehalogenans	86157380
Anaeromyxobacter dehalogenans	86157422
Anaeromyxobacter dehalogenans	86157471
Anaeromyxobacter dehalogenans	86157472
Anaeromyxobacter dehalogenans	86157473
Anaeromyxobacter dehalogenans	86157477
Anaeromyxobacter dehalogenans	86157481
Anaeromyxobacter dehalogenans	86157506
Anaeromyxobacter dehalogenans	86157508
Anaeromyxobacter dehalogenans	86157509
Anaeromyxobacter dehalogenans	86157514
Anaeromyxobacter dehalogenans	86157515
Anaeromyxobacter dehalogenans	86157517
Anaeromyxobacter dehalogenans	86157520
Anaeromyxobacter dehalogenans	86157521
Anaeromyxobacter dehalogenans	86157523
Anaeromyxobacter dehalogenans	86157526
Anaeromyxobacter dehalogenans	86157527
Anaeromyxobacter dehalogenans	86157528
Anaeromyxobacter dehalogenans	86157529
Anaeromyxobacter dehalogenans	86157531
Anaeromyxobacter dehalogenans	86157532
Anaeromyxobacter dehalogenans	86157533
Anaeromyxobacter dehalogenans	86157534
Anaeromyxobacter dehalogenans	86157535
Anaeromyxobacter dehalogenans	86157536
Anaeromyxobacter dehalogenans	86157539
Anaeromyxobacter dehalogenans	86157549
Anaeromyxobacter dehalogenans	86157565
Anaeromyxobacter dehalogenans	86157605
Anaeromyxobacter dehalogenans	86157606
Anaeromyxobacter dehalogenans	86157657
Anaeromyxobacter dehalogenans	86157665
Anaeromyxobacter dehalogenans	86157680
Anaeromyxobacter dehalogenans	86157681
Anaeromyxobacter dehalogenans	86157683
Anaeromyxobacter dehalogenans	86157684
Anaeromyxobacter dehalogenans	86157686
Anaeromyxobacter dehalogenans	86157690
Anaeromyxobacter dehalogenans	86157691
Anaeromyxobacter dehalogenans	86157696
Anaeromyxobacter dehalogenans	86157698
Anaeromyxobacter dehalogenans	86157699
Anaeromyxobacter dehalogenans	86157701
Anaeromyxobacter dehalogenans	86157705
Anaeromyxobacter dehalogenans	86157717
Anaeromyxobacter dehalogenans	86157719
Anaeromyxobacter dehalogenans	86157720
Anaeromyxobacter dehalogenans	86157724
Anaeromyxobacter dehalogenans	86157727
Anaeromyxobacter dehalogenans	86157729
Anaeromyxobacter dehalogenans	86157731
Anaeromyxobacter dehalogenans	86157732
Anaeromyxobacter dehalogenans	86157736
Anaeromyxobacter dehalogenans	86157738
Anaeromyxobacter dehalogenans	86157739
Anaeromyxobacter dehalogenans	86157740
Anaeromyxobacter dehalogenans	86157743
Anaeromyxobacter dehalogenans	86157774
Anaeromyxobacter dehalogenans	86157775
Anaeromyxobacter dehalogenans	86157777
Anaeromyxobacter dehalogenans	86157781
Anaeromyxobacter dehalogenans	86157782
Anaeromyxobacter dehalogenans	86157783
Anaeromyxobacter dehalogenans	86157788
Anaeromyxobacter dehalogenans	86157790
Anaeromyxobacter dehalogenans	86157791
Anaeromyxobacter dehalogenans	86157792
Anaeromyxobacter dehalogenans	86157810
Anaeromyxobacter dehalogenans	86157811
Anaeromyxobacter dehalogenans	86157819
Anaeromyxobacter dehalogenans	86157820
Anaeromyxobacter dehalogenans	86157821
Anaeromyxobacter dehalogenans	86157822
Anaeromyxobacter dehalogenans	86157823
Anaeromyxobacter dehalogenans	86157826
Anaeromyxobacter dehalogenans	86157907
Anaeromyxobacter dehalogenans	86157916
Anaeromyxobacter dehalogenans	86157919
Anaeromyxobacter dehalogenans	86157921
Anaeromyxobacter dehalogenans	86157924
Anaeromyxobacter dehalogenans	86157925
Anaeromyxobacter dehalogenans	86157926
Anaeromyxobacter dehalogenans	86157927
Anaeromyxobacter dehalogenans	86157928
Anaeromyxobacter dehalogenans	86157931
Anaeromyxobacter dehalogenans	86157935
Anaeromyxobacter dehalogenans	86157937
Anaeromyxobacter dehalogenans	86157938
Anaeromyxobacter dehalogenans	86157940
Anaeromyxobacter dehalogenans	86157944
Anaeromyxobacter dehalogenans	86157946
Anaeromyxobacter dehalogenans	86157949
Anaeromyxobacter dehalogenans	86157950
Anaeromyxobacter dehalogenans	86157953
Anaeromyxobacter dehalogenans	86157958
Anaeromyxobacter dehalogenans	86157977
Anaeromyxobacter dehalogenans	86157983
Anaeromyxobacter dehalogenans	86158000
Anaeromyxobacter dehalogenans	86158002
Anaeromyxobacter dehalogenans	86158008
Anaeromyxobacter dehalogenans	86158011
Anaeromyxobacter dehalogenans	86158012
Anaeromyxobacter dehalogenans	86158013
Anaeromyxobacter dehalogenans	86158014
Anaeromyxobacter dehalogenans	86158015
Anaeromyxobacter dehalogenans	86158016
Anaeromyxobacter dehalogenans	86158017
Anaeromyxobacter dehalogenans	86158027
Anaeromyxobacter dehalogenans	86158039
Anaeromyxobacter dehalogenans	86158042
Anaeromyxobacter dehalogenans	86158043
Anaeromyxobacter dehalogenans	86158044
Anaeromyxobacter dehalogenans	86158045
Anaeromyxobacter dehalogenans	86158054
Anaeromyxobacter dehalogenans	86158063
Anaeromyxobacter dehalogenans	86158067
Anaeromyxobacter dehalogenans	86158075
Anaeromyxobacter dehalogenans	86158078
Anaeromyxobacter dehalogenans	86158079
Anaeromyxobacter dehalogenans	86158107
Anaeromyxobacter dehalogenans	86158108
Anaeromyxobacter dehalogenans	86158109
Anaeromyxobacter dehalogenans	86158111
Anaeromyxobacter dehalogenans	86158112
Anaeromyxobacter dehalogenans	86158113
Anaeromyxobacter dehalogenans	86158117
Anaeromyxobacter dehalogenans	86158120
Anaeromyxobacter dehalogenans	86158123
Anaeromyxobacter dehalogenans	86158140
Anaeromyxobacter dehalogenans	86158152
Anaeromyxobacter dehalogenans	86158153
Anaeromyxobacter dehalogenans	86158157
Anaeromyxobacter dehalogenans	86158158
Anaeromyxobacter dehalogenans	86158204
Anaeromyxobacter dehalogenans	86158247
Anaeromyxobacter dehalogenans	86158288
Anaeromyxobacter dehalogenans	86158319
Anaeromyxobacter dehalogenans	86158325
Anaeromyxobacter dehalogenans	86158328
Anaeromyxobacter dehalogenans	86158332
Anaeromyxobacter dehalogenans	86158333
Anaeromyxobacter dehalogenans	86158335
Anaeromyxobacter dehalogenans	86158336
Anaeromyxobacter dehalogenans	86158337
Anaeromyxobacter dehalogenans	86158339
Anaeromyxobacter dehalogenans	86158341
Anaeromyxobacter dehalogenans	86158342
Anaeromyxobacter dehalogenans	86158343
Anaeromyxobacter dehalogenans	86158344
Anaeromyxobacter dehalogenans	86158345
Anaeromyxobacter dehalogenans	86158348
Anaeromyxobacter dehalogenans	86158349
Anaeromyxobacter dehalogenans	86158350
Anaeromyxobacter dehalogenans	86158351
Anaeromyxobacter dehalogenans	86158352
Anaeromyxobacter dehalogenans	86158353
Anaeromyxobacter dehalogenans	86158354
Anaeromyxobacter dehalogenans	86158360
Anaeromyxobacter dehalogenans	86158362
Anaeromyxobacter dehalogenans	86158363
Anaeromyxobacter dehalogenans	86158364
Anaeromyxobacter dehalogenans	86158366
Anaeromyxobacter dehalogenans	86158367
Anaeromyxobacter dehalogenans	86158368
Anaeromyxobacter dehalogenans	86158394
Anaeromyxobacter dehalogenans	86158395
Anaeromyxobacter dehalogenans	86158396
Anaeromyxobacter dehalogenans	86158397
Anaeromyxobacter dehalogenans	86158398
Anaeromyxobacter dehalogenans	86158399
Anaeromyxobacter dehalogenans	86158410
Anaeromyxobacter dehalogenans	86158411
Anaeromyxobacter dehalogenans	86158492
Anaeromyxobacter dehalogenans	86158493
Anaeromyxobacter dehalogenans	86158503
Anaeromyxobacter dehalogenans	86158528
Anaeromyxobacter dehalogenans	86158534
Anaeromyxobacter dehalogenans	86158598
Anaeromyxobacter dehalogenans	86158606
Anaeromyxobacter dehalogenans	86158615
Anaeromyxobacter dehalogenans	86158759
Anaeromyxobacter dehalogenans	86158761
Anaeromyxobacter dehalogenans	86158770
Anaeromyxobacter dehalogenans	86158777
Anaeromyxobacter dehalogenans	86158779
Anaeromyxobacter dehalogenans	86158782
Anaeromyxobacter dehalogenans	86158792
Anaeromyxobacter dehalogenans	86158793
Anaeromyxobacter dehalogenans	86158794
Anaeromyxobacter dehalogenans	86158799
Anaeromyxobacter dehalogenans	86158806
Anaeromyxobacter dehalogenans	86158807
Anaeromyxobacter dehalogenans	86158809
Anaeromyxobacter dehalogenans	86158810
Anaeromyxobacter dehalogenans	86158811
Anaeromyxobacter dehalogenans	86158812
Anaeromyxobacter dehalogenans	86158831
Anaeromyxobacter dehalogenans	86158844
Anaeromyxobacter dehalogenans	86158854
Anaeromyxobacter dehalogenans	86158873
Anaeromyxobacter dehalogenans	86158874
Anaeromyxobacter dehalogenans	86158887
Anaeromyxobacter dehalogenans	86158889
Anaeromyxobacter dehalogenans	86158890
Anaeromyxobacter dehalogenans	86158902
Anaeromyxobacter dehalogenans	86158914
Anaeromyxobacter dehalogenans	86158919
Anaeromyxobacter dehalogenans	86158920
Anaeromyxobacter dehalogenans	86158922
Anaeromyxobacter dehalogenans	86158923
Anaeromyxobacter dehalogenans	86158924
Anaeromyxobacter dehalogenans	86158925
Anaeromyxobacter dehalogenans	86158936
Anaeromyxobacter dehalogenans	86158958
Anaeromyxobacter dehalogenans	86158961
Anaeromyxobacter dehalogenans	86158962
Anaeromyxobacter dehalogenans	86158963
Anaeromyxobacter dehalogenans	86158966
Anaeromyxobacter dehalogenans	86158971
Anaeromyxobacter dehalogenans	86158976
Anaeromyxobacter dehalogenans	86159004
Anaeromyxobacter dehalogenans	86159012
Anaeromyxobacter dehalogenans	86159016
Anaeromyxobacter dehalogenans	86159021
Anaeromyxobacter dehalogenans	86159028
Anaeromyxobacter dehalogenans	86159029
Anaeromyxobacter dehalogenans	86159035
Anaeromyxobacter dehalogenans	86159037
Anaeromyxobacter dehalogenans	86159047
Anaeromyxobacter dehalogenans	86159103
Anaeromyxobacter dehalogenans	86159106
Anaeromyxobacter dehalogenans	86159113
Anaeromyxobacter dehalogenans	86159117
Anaeromyxobacter dehalogenans	86159119
Anaeromyxobacter dehalogenans	86159121
Anaeromyxobacter dehalogenans	86159122
Anaeromyxobacter dehalogenans	86159123
Anaeromyxobacter dehalogenans	86159125
Anaeromyxobacter dehalogenans	86159138
Anaeromyxobacter dehalogenans	86159141
Anaeromyxobacter dehalogenans	86159142
Anaeromyxobacter dehalogenans	86159146
Anaeromyxobacter dehalogenans	86159147
Anaeromyxobacter dehalogenans	86159149
Anaeromyxobacter dehalogenans	86159150
Anaeromyxobacter dehalogenans	86159160
Anaeromyxobacter dehalogenans	86159161
Anaeromyxobacter dehalogenans	86159163
Anaeromyxobacter dehalogenans	86159164
Anaeromyxobacter dehalogenans	86159165
Anaeromyxobacter dehalogenans	86159166
Anaeromyxobacter dehalogenans	86159169
Anaeromyxobacter dehalogenans	86159171
Anaeromyxobacter dehalogenans	86159173
Anaeromyxobacter dehalogenans	86159174
Anaeromyxobacter dehalogenans	86159175
Anaeromyxobacter dehalogenans	86159450
Anaeromyxobacter dehalogenans	86159470
Anaeromyxobacter dehalogenans	86159501
Anaeromyxobacter dehalogenans	86159506
Anaeromyxobacter dehalogenans	86159593
Anaeromyxobacter dehalogenans	86159726
Anaeromyxobacter dehalogenans	86159772
Anaeromyxobacter dehalogenans	86159773
Anaeromyxobacter dehalogenans	86159779
Anaeromyxobacter dehalogenans	86159780
Anaeromyxobacter dehalogenans	86159782
Anaeromyxobacter dehalogenans	86159785
Anaeromyxobacter dehalogenans	86159786
Anaeromyxobacter dehalogenans	86159846
Anaeromyxobacter dehalogenans	86159847
Anaeromyxobacter dehalogenans	86159898
Anaeromyxobacter dehalogenans	86159908
Anaeromyxobacter dehalogenans	86159986
Anaeromyxobacter dehalogenans	86159999
Anaeromyxobacter dehalogenans	86160001
Anaeromyxobacter dehalogenans	86160002
Anaeromyxobacter dehalogenans	86160003
Anaeromyxobacter dehalogenans	86160007
Anaeromyxobacter dehalogenans	86160008
Anaeromyxobacter dehalogenans	86160011
Anaeromyxobacter dehalogenans	86160029
Anaeromyxobacter dehalogenans	86160030
Anaeromyxobacter dehalogenans	86160032
Anaeromyxobacter dehalogenans	86160052
Anaeromyxobacter dehalogenans	86160053
Anaeromyxobacter dehalogenans	86160055
Anaeromyxobacter dehalogenans	86160056
Anaeromyxobacter dehalogenans	86160058
Anaeromyxobacter dehalogenans	86160061
Anaeromyxobacter dehalogenans	86160098
Anaeromyxobacter dehalogenans	86160099
Anaeromyxobacter dehalogenans	86160100
Anaeromyxobacter dehalogenans	86160103
Anaeromyxobacter dehalogenans	86160105
Anaeromyxobacter dehalogenans	86160149
Anaeromyxobacter dehalogenans	86160179
Anaeromyxobacter dehalogenans	86160181
Anaeromyxobacter dehalogenans	86160182
Anaeromyxobacter dehalogenans	86160183
Anaeromyxobacter dehalogenans	86160184
Anaeromyxobacter dehalogenans	86160186
Anaeromyxobacter dehalogenans	86160187
Anaeromyxobacter dehalogenans	86160188
Anaeromyxobacter dehalogenans	86160189
Anaeromyxobacter dehalogenans	86160190
Anaeromyxobacter dehalogenans	86160191
Anaeromyxobacter dehalogenans	86160195
Anaeromyxobacter dehalogenans	86160202
Anaeromyxobacter dehalogenans	86160203
Anaeromyxobacter dehalogenans	86160207
Anaeromyxobacter dehalogenans	86160208
Anaeromyxobacter dehalogenans	86160217
Anaeromyxobacter dehalogenans	86160259
Anaeromyxobacter dehalogenans	86160271
Anaeromyxobacter dehalogenans	86160356
Anaeromyxobacter dehalogenans	86160361
Anaeromyxobacter dehalogenans	86160363
Anaeromyxobacter dehalogenans	86160365
Anaeromyxobacter dehalogenans	86160374
Anaeromyxobacter dehalogenans	86160376
Anaeromyxobacter dehalogenans	86160385
Anaeromyxobacter dehalogenans	86160387
Anaeromyxobacter dehalogenans	86160451
Anaeromyxobacter dehalogenans	86160461
Anaeromyxobacter dehalogenans	86160469
Anaeromyxobacter dehalogenans	86160470
Anaeromyxobacter dehalogenans	86160471
Anaeromyxobacter dehalogenans	86160472
Anaeromyxobacter dehalogenans	86160474
Anaeromyxobacter dehalogenans	86160479
Anaeromyxobacter dehalogenans	86160480
Anaeromyxobacter dehalogenans	86160482
Anaeromyxobacter dehalogenans	86160484
Anaeromyxobacter dehalogenans	86160485
Anaeromyxobacter dehalogenans	86160487
Anaeromyxobacter dehalogenans	86160527
Anaeromyxobacter dehalogenans	86160582
Anaeromyxobacter dehalogenans	86160588
Anaeromyxobacter dehalogenans	86160589
Anaeromyxobacter dehalogenans	86160590
Anaeromyxobacter dehalogenans	86160591
Anaeromyxobacter dehalogenans	86160596
Anaeromyxobacter dehalogenans	86160597
Anaeromyxobacter dehalogenans	86160598
Anaeromyxobacter dehalogenans	86160602
Anaeromyxobacter dehalogenans	86160603
Anaeromyxobacter dehalogenans	86160604
Anaeromyxobacter dehalogenans	86160605
Anaeromyxobacter dehalogenans	86160608
Anaeromyxobacter dehalogenans	86160610
Anaeromyxobacter dehalogenans	86160622
Anaeromyxobacter dehalogenans	86160630
Anaeromyxobacter dehalogenans	86160668
Anaeromyxobacter dehalogenans	86160704
Anaeromyxobacter dehalogenans	86160706
Anaeromyxobacter dehalogenans	86160722
Anaeromyxobacter dehalogenans	86160735
Anaeromyxobacter dehalogenans	86160738
Anaeromyxobacter dehalogenans	86160742
Anaeromyxobacter dehalogenans	86160744
Anaeromyxobacter dehalogenans	86160745
Anaeromyxobacter dehalogenans	86160747
Anaeromyxobacter dehalogenans	86160750
Anaeromyxobacter dehalogenans	86160751
Anaeromyxobacter dehalogenans	86160752
Anaeromyxobacter dehalogenans	86160759
Anaeromyxobacter dehalogenans	86160761
Anaeromyxobacter dehalogenans	86160769
Anaeromyxobacter dehalogenans	86160771
Anaeromyxobacter dehalogenans	86160773
Anaeromyxobacter dehalogenans	86160774
Desulfuromonas acetoxidans	95928206			chaperone DnaJ-like
Desulfuromonas acetoxidans	95928213			Ferrochelatase
Desulfuromonas acetoxidans	95928216			uroporphyrinogen decarboxylase
Desulfuromonas acetoxidans	95928220			2-nitropropane dioxygenase, NPD
Desulfuromonas acetoxidans	95928230			primosomal protein N'
Desulfuromonas acetoxidans	95928232			conserved hypothetical protein
Desulfuromonas acetoxidans	95928233			Pseudouridylate synthase
Desulfuromonas acetoxidans	95928241			Dephospho-CoA kinase
Desulfuromonas acetoxidans	95928242			glutamate-1-semialdehyde-2,1-aminomutase
Desulfuromonas acetoxidans	95928268			transaldolase, putative
Desulfuromonas acetoxidans	95928270			2-amino-4-hydroxy-6-hydroxymethyldihydropteridine pyrophosphokinase
Desulfuromonas acetoxidans	95928272			poly(A) polymerase
Desulfuromonas acetoxidans	95928305			Roadblock/LC7
Desulfuromonas acetoxidans	95928307			recombination protein RecR
Desulfuromonas acetoxidans	95928309			DNA polymerase III, subunits gamma and tau
Desulfuromonas acetoxidans	95928326			CMP/dCMP deaminase, zinc-binding
Desulfuromonas acetoxidans	95928408			seryl-tRNA synthetase
Desulfuromonas acetoxidans	95928412			3'-5' exonuclease
Desulfuromonas acetoxidans	95928415			conserved hypothetical protein
Desulfuromonas acetoxidans	95928416			conserved hypothetical protein
Desulfuromonas acetoxidans	95928418			4-hydroxybenzoate polyprenyltransferase, putative
Desulfuromonas acetoxidans	95928446			Helicase c2
Desulfuromonas acetoxidans	95928474			D-tyrosyl-tRNA(Tyr) deacylase
Desulfuromonas acetoxidans	95928476			Diaminopimelate epimerase
Desulfuromonas acetoxidans	95928479			ribosomal protein L11 methyltransferase
Desulfuromonas acetoxidans	95928488			aminodeoxychorismate lyase
Desulfuromonas acetoxidans	95928489			protein of unknown function DUF205
Desulfuromonas acetoxidans	95928499			isoleucyl-tRNA synthetase
Desulfuromonas acetoxidans	95928510			Histidine--tRNA ligase
Desulfuromonas acetoxidans	95928511			Adenylosuccinate synthase
Desulfuromonas acetoxidans	95928555			CoA-binding
Desulfuromonas acetoxidans	95928559			Ribulose-phosphate 3-epimerase
Desulfuromonas acetoxidans	95928562			methionyl-tRNA formyltransferase
Desulfuromonas acetoxidans	95928563			Peptide deformylase
Desulfuromonas acetoxidans	95928582			cell divisionFtsK/SpoIIIE
Desulfuromonas acetoxidans	95928584			beta-lactamase-like
Desulfuromonas acetoxidans	95928607			Competence-damaged protein
Desulfuromonas acetoxidans	95928610			regulatory protein RecX
Desulfuromonas acetoxidans	95928611			alanyl-tRNA synthetase
Desulfuromonas acetoxidans	95928615			acetylglutamate kinase
Desulfuromonas acetoxidans	95928617			ornithine carbamoyltransferase
Desulfuromonas acetoxidans	95928619			Argininosuccinate synthase
Desulfuromonas acetoxidans	95928622			argininosuccinate lyase
Desulfuromonas acetoxidans	95928624			dihydrodipicolinate synthase
Desulfuromonas acetoxidans	95928625			Dihydrodipicolinate reductase
Desulfuromonas acetoxidans	95928687			tRNA pseudouridine synthase A
Desulfuromonas acetoxidans	95928690			3-isopropylmalate dehydrogenase
Desulfuromonas acetoxidans	95928694			CDP-diacylglycerol--serine O-phosphatidyltransferase
Desulfuromonas acetoxidans	95928698			dihydroxy-acid dehydratase
Desulfuromonas acetoxidans	95928700			peptidase M22, glycoprotease
Desulfuromonas acetoxidans	95928702			1-deoxy-D-xylulose-5-phosphate reductoisomerase
Desulfuromonas acetoxidans	95928703			phosphatidate cytidylyltransferase
Desulfuromonas acetoxidans	95928704			undecaprenyl diphosphate synthase
Desulfuromonas acetoxidans	95928705			ribosome recycling factor
Desulfuromonas acetoxidans	95928706			Uridylate kinase
Desulfuromonas acetoxidans	95928707			translation elongation factor Ts
Desulfuromonas acetoxidans	95928708			ribosomal protein S2
Desulfuromonas acetoxidans	95928709			permease YjgP/YjgQ
Desulfuromonas acetoxidans	95928711			adenosylhomocysteinase
Desulfuromonas acetoxidans	95928713			Methionine adenosyltransferase
Desulfuromonas acetoxidans	95928714			Phosphoenolpyruvate-protein phosphotransferase
Desulfuromonas acetoxidans	95928715			Phosphotransferase system, HPr
Desulfuromonas acetoxidans	95928719			PTS system fructose subfamily IIA component
Desulfuromonas acetoxidans	95928720			Uncharacterised P-loop ATPase protein UPF0042
Desulfuromonas acetoxidans	95928723			sigma 54 modulation protein/ribosomal protein S30EA
Desulfuromonas acetoxidans	95928727			Phosphatase kdsC
Desulfuromonas acetoxidans	95928728			KpsF/GutQ family protein
Desulfuromonas acetoxidans	95928729			2-dehydro-3-deoxyphosphooctonate aldolase
Desulfuromonas acetoxidans	95928730			CTP synthase
Desulfuromonas acetoxidans	95928731			3-deoxy-D-manno-octulosonate cytidylyltransferase
Desulfuromonas acetoxidans	95928752			acetyl-CoA carboxylase, biotin carboxyl carrier protein
Desulfuromonas acetoxidans	95928754			3-dehydroquinate dehydratase, type II
Desulfuromonas acetoxidans	95928755			conserved hypothetical protein
Desulfuromonas acetoxidans	95928757			3-dehydroquinate synthase
Desulfuromonas acetoxidans	95928759			type II and III secretion system protein
Desulfuromonas acetoxidans	95928760			putative type IV pilus assembly protein PilP
Desulfuromonas acetoxidans	95928761			Pilus assembly protein, PilO
Desulfuromonas acetoxidans	95928762			Fimbrial assembly
Desulfuromonas acetoxidans	95928763			type IV pilus assembly protein PilM
Desulfuromonas acetoxidans	95928776			riboflavin biosynthesis protein RibF
Desulfuromonas acetoxidans	95928777			Ribonuclease R
Desulfuromonas acetoxidans	95928781			protein of unknown function DUF214
Desulfuromonas acetoxidans	95928785			exodeoxyribonuclease VII, large subunit
Desulfuromonas acetoxidans	95928786			Exonuclease VII, small subunit
Desulfuromonas acetoxidans	95928787			Twin-arginine translocation pathway signal
[truncated: 1,368 more rows]
