# Supplementary material for: Evolution from a respiratory ancestor to fill syntrophic and fermentative niches: comparative fenomics of six Geobacteraceae species
Source: BMC Genomics. 2009 Mar 11;10:103. doi: 10.1186/1471-2164-10-103 (PMC2669807; doi:10.1186/1471-2164-10-103)
Supplement: Additional file 7 — Conservation patterns for proteins involved in the energy metabolism of anaerobic respiration. Spreadsheet showing all of the proteins with their metabolic role, conservation pattern, reaction abbreviation in the constraint-based model, and protein family. [file 1471-2164-10-103-S7.xls]

## Sheet: Sheet1
NCBI ID	Gene ID	Product Name	Model Reaction Abbreviation	Cluster ID	Cluster Phyletic Pattern	Role
39995625	GSU0518	sodium/solute symporter family protein	PROt5	2056	GsGmGu----Da	Acetate transport
39996170	GSU1068	sodium/solute symporter family protein	ACt2	74	GsGmGu------	Acetate transport
39996172	GSU1070	sodium/solute symporter family protein	ACt2	74	GsGmGu------	Acetate transport
39997448	GSU2352	sodium/solute symporter family protein	ACt2	74	GsGmGu------	Acetate transport
39995952	GSU0846	aconitate hydratase 1	ACONT	2896	GsGm--------	TCA cycle
39996760	GSU1660	aconitate hydratase 2	ACONT	396	GsGmGuPpPcDa	TCA cycle
39997540	GSU2445	aconitate hydratase, putative	ACONT	1788	GsGmGu--Pc--	TCA cycle
39995598	GSU0490	acetyl-CoA hydrolase/transferase family protein	ATO	24	GsGmGuPpPcDa	TCA cycle
39996208	GSU1106	citrate synthase	CS	162	GsGmGuPpPcDa	TCA cycle
39996278	GSU1176	fumarate reductase, cytochrome b subunit, putative	FRD5	527	GsGmGuPpPcDa	TCA cycle
39996279	GSU1177	fumarate reductase, flavoprotein subunit	FRD5	528	GsGmGuPpPcDa	TCA cycle
39996280	GSU1178	fumarate reductase, iron-sulfur protein	FRD5	529	GsGmGuPpPcDa	TCA cycle
39996097	GSU0994	fumarate hydratase, class I	FUM	1497	GsGmGuPp--Da	TCA cycle
39996565	GSU1465	isocitrate dehydrogenase, NADP-dependent	ICDHy	2044	GsGmGu------	TCA cycle
39996566	GSU1466	malate dehydrogenase	LDH_L, MDH	1331	GsGmGuPpPc--	TCA cycle
39996568	GSU1468	keto/oxoacid ferredoxin oxidoreductase, alpha subunit	OOR	1329	GsGmGuPpPc--	TCA cycle
39996569	GSU1469	keto/oxoacid ferredoxin oxidoreductase, beta subunit	OOR	339	GsGmGuPpPcDa	TCA cycle
39996570	GSU1470	keto/oxoacid ferredoxin oxidoreductase, gamma subunit	OOR	1328	GsGmGuPpPc--	TCA cycle
39995208	GSU0097	pyruvate ferredoxin/flavodoxin oxidoreductase	POR	119	GsGmGuPpPcDa	TCA cycle
39996957	GSU1859	keto/oxoacid ferredoxin oxidoreductase, gamma subunit	POR	1534	GsGmGu--PcDa	TCA cycle
39996958	GSU1860	keto/oxoacid ferredoxin oxidoreductase, alpha subunit	POR	1533	GsGmGu--PcDa	TCA cycle
39996959	GSU1861	2-oxoglutarate ferredoxin oxidoreductase	POR	1532	GsGmGu--PcDa	TCA cycle
39996960	GSU1862	keto/oxoacid ferredoxin oxidoreductase subunit	POR	1531	GsGmGu--PcDa	TCA cycle
39996160	GSU1058	succinyl-CoA synthase, beta subunit	SUCOAS	1126	GsGmGuPpPcDa	TCA cycle
39996161	GSU1059	succinyl-CoA synthase, alpha subunit	SUCOAS	1125	GsGmGuPpPcDa	TCA cycle
39995616	GSU0509	Fe(III) reductase, alpha subunit	NADPH5	2214	GsGmGu----Da	Inner membrane electron & proton transport
39995617	GSU0510	Fe(III) reductase, beta subunit	NADPH5	1617	GsGmGu--PcDa	Inner membrane electron & proton transport
39995447	GSU0338	NADH dehydrogenase I, A subunit	NADH5	239	GsGmGuPp--Da	Inner membrane electron & proton transport
39995448	GSU0339	NADH dehydrogenase I, B subunit	NADH5	240	GsGmGuPp--Da	Inner membrane electron & proton transport
39995449	GSU0340	NADH dehydrogenase I, C subunit	NADH5	241	GsGmGuPp----	Inner membrane electron & proton transport
39995450	GSU0341	NADH dehydrogenase I, D subunit	NADH5	242	GsGmGuPp--Da	Inner membrane electron & proton transport
39995451	GSU0342	NADH dehydrogenase I, E subunit	NADH5	1221	GsGmGu------	Inner membrane electron & proton transport
39995452	GSU0343	NADH dehydrogenase I, F subunit	NADH5	1726	GsGmGu--Pc--	Inner membrane electron & proton transport
39995453	GSU0344	NADH dehydrogenase I, G subunit, putative	NADH5	1222	GsGmGu------	Inner membrane electron & proton transport
39995454	GSU0345	NADH dehydrogenase I, H subunit	NADH5	2221	GsGmGu----Da	Inner membrane electron & proton transport
39995455	GSU0346	NADH dehydrogenase I, I subunit	NADH5	243	GsGmGuPp--Da	Inner membrane electron & proton transport
39995456	GSU0347	NADH dehydrogenase I, J subunit	NADH5	244	GsGmGuPp--Da	Inner membrane electron & proton transport
39995457	GSU0348	NADH dehydrogenase I, K subunit	NADH5	2222	GsGmGu----Da	Inner membrane electron & proton transport
39995458	GSU0349	NADH dehydrogenase I, L subunit	NADH5	245	GsGmGuPp--Da	Inner membrane electron & proton transport
39995459	GSU0350	NADH dehydrogenase I, M subunit	NADH5	246	GsGmGuPp--Da	Inner membrane electron & proton transport
39995460	GSU0351	NADH dehydrogenase I, N subunit	NADH5	26	GsGmGuPpPcDa	Inner membrane electron & proton transport
39998518	GSU3429	NADH dehydrogenase I, N subunit	NADH5	26	GsGmGuPpPcDa	Inner membrane electron & proton transport
39998519	GSU3430	NADH dehydrogenase I, M subunit	NADH5	2009	GsGmGu--Pc--	Inner membrane electron & proton transport
39998520	GSU3431	NADH dehydrogenase I, L subunit	NADH5	2010	GsGmGu--Pc--	Inner membrane electron & proton transport
39998521	GSU3432	NADH dehydrogenase I, K subunit	NADH5	135	GsGmGuPpPc--	Inner membrane electron & proton transport
39998522	GSU3433	NADH dehydrogenase I, J subunit	NADH5	2011	GsGmGu--Pc--	Inner membrane electron & proton transport
39998523	GSU3434	NADH dehydrogenase I, I subunit	NADH5	2012	GsGmGu--Pc--	Inner membrane electron & proton transport
39998525	GSU3436	NADH dehydrogenase I, H subunit	NADH5	136	GsGmGuPpPc--	Inner membrane electron & proton transport
39998528	GSU3439	NADH dehydrogenase I, G subunit	NADH5	137	GsGm--PpPc--	Inner membrane electron & proton transport
39998530	GSU3441	NADH dehydrogenase I, F subunit	NADH5	138	GsGmGuPpPc--	Inner membrane electron & proton transport
39998532	GSU3443	NADH dehydrogenase I, E subunit	NADH5	139	GsGmGuPpPc--	Inner membrane electron & proton transport
39998533	GSU3444	NADH dehydrogenase I, B/C/D subunits	NADH5	2015	GsGmGu--Pc--	Inner membrane electron & proton transport
39998534	GSU3445	NADH dehydrogenase I, A subunit	NADH5	2016	GsGmGu--Pc--	Inner membrane electron & proton transport
39996748	GSU1648	cytochrome c family protein		2556	GsGmGu------	Inner membrane electron & proton transport
39996749	GSU1649	cytochrome b/b6		2557	GsGmGu------	Inner membrane electron & proton transport
39996750	GSU1650	cytochrome b/b6 complex, iron-sulfur subunit		2558	GsGmGu------	Inner membrane electron & proton transport
39998021	GSU2930	cytochrome c family protein		2043	GsGmGu----Da	Inner membrane electron & proton transport
39998023	GSU2932	cytochrome b/b6		2042	GsGmGu----Da	Inner membrane electron & proton transport
39998024	GSU2933	cytochrome b/b6 complex, iron-sulfur subunit		2041	GsGmGu----Da	Inner membrane electron & proton transport
39995219	GSU0108	ATP synthase F0, B subunit, putative	ATPS4	87	GsGmGuPpPcDa	ATP synthesis
39995220	GSU0109	ATP synthase F0, B subunit	ATPS4	88	GsGmGuPpPcDa	ATP synthesis
39995221	GSU0110	ATP synthase F1, delta subunit	ATPS4	89	GsGmGuPpPcDa	ATP synthesis
39995222	GSU0111	ATP synthase F1, alpha subunit	ATPS4	90	GsGmGuPpPcDa	ATP synthesis
39995223	GSU0112	ATP synthase F1, gamma subunit	ATPS4	91	GsGmGuPpPcDa	ATP synthesis
39995224	GSU0113	ATP synthase F1, beta subunit	ATPS4	92	GsGmGuPpPcDa	ATP synthesis
39995225	GSU0114	ATP synthase F1, epsilon subunit	ATPS4	93	GsGmGuPpPcDa	ATP synthesis
39995442	GSU0333	ATP synthase F0, C subunit	ATPS4	95	GsGmGuPpPcDa	ATP synthesis
39995443	GSU0334	ATP synthase F0, A subunit	ATPS4	94	GsGmGuPpPcDa	ATP synthesis
