# Supplementary material for: Evolution from a respiratory ancestor to fill syntrophic and fermentative niches: comparative fenomics of six Geobacteraceae species
Source: BMC Genomics. 2009 Mar 11;10:103. doi: 10.1186/1471-2164-10-103 (PMC2669807; doi:10.1186/1471-2164-10-103)
Supplement: Additional file 9 — Genes predicted to have been acquired by lateral gene transfer. Spreadsheet showing only those genes predicted to have been acquired by lateral gene transfer. [file 1471-2164-10-103-S9.xls]

## Sheet: Sheet1
NCBI ID	Gene ID	Product Name	Lateral Transfer	Model Reaction Abbreviation	# CXXCH Motifs	Organism	Start	End	Strand	Length	GeneID	Name	COG 1	COG 1 type	COG 2	COG 2 type
39995124	GSU0013	transcriptional regulator, MarR family	Y		0	G. sulfurreducens	21747	22175	-	142	2685627	-	COG1846	K
39995139	GSU0028	tolQ protein	Y		0	G. sulfurreducens	37751	38428	-	225	2688569	tolQ	COG0811	U
39995161	GSU0050	hypothetical protein GSU0050	Y		0	G. sulfurreducens	65166	65564	+	132	2688522	-	-
39995162	GSU0051	CRISPR-associated HD domain protein	Y		0	G. sulfurreducens	65570	68335	+	921	2688418	-	COG1203	R
39995164	GSU0053	hypothetical protein GSU0053	Y		0	G. sulfurreducens	69225	70316	+	363	2688405	-	-
39995167	GSU0056	hypothetical protein GSU0056	Y		0	G. sulfurreducens	72289	72585	-	98	2687227	-	-
39995168	GSU0057	CRISPR-associated protein Cas1/Cas4	Y		0	G. sulfurreducens	72630	74309	+	559	2686100	-	COG1468	L	COG1518	L
39995169	GSU0058	CRISPR-associated protein Cas2, putative	Y		0	G. sulfurreducens	74314	74601	+	95	2688484	-	COG1343	L
39995174	GSU0063	hypothetical protein GSU0063	Y		0	G. sulfurreducens	79477	79698	+	73	2688392	-	COG3311	K
39995195	GSU0084	hypothetical protein GSU0084	Y	ASPTA1, PHETA1, TYRTA	0	G. sulfurreducens	95499	96674	+	391	2688160	-	COG0436	E
39995276	GSU0165	hypothetical protein GSU0165	Y		0	G. sulfurreducens	181411	182766	+	451	2687917	-	COG4938	S
39995283	GSU0172	hypothetical protein GSU0172	Y		0	G. sulfurreducens	188001	188378	+	125	2687894	-	COG3324	R
39995308	GSU0198	hypothetical protein GSU0198	Y		0	G. sulfurreducens	209066	209656	+	196	2687779	-	-
39995316	GSU0206	zinc transporter ZupT	Y		0	G. sulfurreducens	216299	217201	+	300	2687815	-	COG0428	P
39995336	GSU0226	L-lactate permease, putative	Y	L-LACt4	0	G. sulfurreducens	232930	234558	+	542	2687591	-	COG1620	C
39995363	GSU0253	sensory box histidine kinase	Y		0	G. sulfurreducens	260497	262989	+	830	2687569	-	COG2202	T	COG2203	T
39995389	GSU0279	cadherin domain/calx-beta domain protein	Y		0	G. sulfurreducens	289984	307683	-	5899	2687003	-	-
39995413	GSU0304	aminopeptidase N	Y		0	G. sulfurreducens	334411	337044	-	877	2686967	pepN	COG0308	E
39995490	GSU0382	hypothetical protein GSU0382	Y		0	G. sulfurreducens	415717	416121	+	134	2686273	-	COG1765	O
39995587	GSU0479	aspartate ammonia-lyase	Y	ASPT	0	G. sulfurreducens	510727	512118	+	463	2685995	aspA	COG1027	E
39995634	GSU0527	trkA domain protein	Y		0	G. sulfurreducens	561008	562702	-	564	2687265	-	COG1226	P
39995659	GSU0552	hypothetical protein GSU0552	Y		0	G. sulfurreducens	584623	586161	+	512	2685926	-	-
39995660	GSU0553	hypothetical protein GSU0553	Y		0	G. sulfurreducens	586238	587659	+	473	2685541	-	-
39995661	GSU0554	conserved hypothetical protein, interruption-N	Y		0	G. sulfurreducens	587652	589013	+	453	2685528	-	-
39995662	GSU0555	ISGsu7, transposase OrfA	Y		0	G. sulfurreducens	589039	589401	+	120	2685918	-	-
39995663	GSU0556	ISGsu7, transposase OrfB	Y		0	G. sulfurreducens	589398	590288	+	296	2685927	-	COG2801	L
39995664	GSU0557	conserved hypothetical protein, interruption-C	Y		0	G. sulfurreducens	590343	590519	+	58	2685892	-	-
39995668	GSU0561	hypothetical protein GSU0561	Y		0	G. sulfurreducens	592429	594162	+	577	2685876	-	COG4928	R
39995669	GSU0562	hypothetical protein GSU0562	Y		0	G. sulfurreducens	594226	594822	+	198	2685866	-	COG0262	H
39995680	GSU0573	alcohol dehydrogenase, zinc-containing	Y		0	G. sulfurreducens	601211	602203	+	330	2685437	-	COG1064	R
39995735	GSU0628	hypothetical protein GSU0628	Y		0	G. sulfurreducens	665182	665988	+	268	2687141	-	-
39995801	GSU0695	hypothetical protein GSU0695	Y		0	G. sulfurreducens	735097	735816	-	239	2687101	-	-
39995813	GSU0707	sugE protein	Y		0	G. sulfurreducens	755057	755377	-	106	2685415	sugE	COG2076	P
39995815	GSU0709	hypothetical protein GSU0709	Y		0	G. sulfurreducens	756029	759223	-	1064	2687315	-	COG4928	R
39995821	GSU0715	hypothetical protein GSU0715	Y		0	G. sulfurreducens	765247	766056	-	269	2687215	-	-
39995822	GSU0716	hypothetical protein GSU0716	Y		0	G. sulfurreducens	766072	766905	-	277	2687216	-	-
39995839	GSU0733	cell shape-determining protein MreB/Mrl family	Y		0	G. sulfurreducens	779487	780524	+	345	2687080	-	COG1077	D
39995853	GSU0747	hypothetical protein GSU0747	Y		0	G. sulfurreducens	792194	792454	-	86	2685261	-	COG4430	S
39995863	GSU0757	lipoprotein, putative	Y		0	G. sulfurreducens	807524	808366	-	280	2685289	-	COG4461	S
39995867	GSU0761	ISGsu7, transposase OrfB	Y		0	G. sulfurreducens	813791	814681	-	296	2685293	-	COG2801	L
39995868	GSU0762	ISGsu7, transposase OrfA	Y		0	G. sulfurreducens	814678	815040	-	120	2687405	-	-
39995869	GSU0763	helicase, putative	Y		0	G. sulfurreducens	815366	818089	-	907	2687408	-	COG0507	L
39995874	GSU0768	AzlC family protein	Y	ILEt6, LEUt6, VALt6	0	G. sulfurreducens	823876	824580	+	234	2687392	-	COG1296	E
39995907	GSU0801	hypothetical protein GSU0801	Y		0	G. sulfurreducens	858649	860241	-	530	2687087	-	-
39995908	GSU0802	short chain dehydrogenase	Y		0	G. sulfurreducens	860404	861120	-	238	2685423	-	COG1028	IQR
39995936	GSU0830	heavy metal efflux pump, CzcA family	Y		0	G. sulfurreducens	890219	893323	+	1034	2687342	-	-
39995950	GSU0844	potassium uptake protein, Trk family	Y		0	G. sulfurreducens	902932	904782	-	616	2687383	-	COG0471	P
39995963	GSU0857	hypothetical protein GSU0857	Y		0	G. sulfurreducens	916867	917445	+	192	2685248	-	COG2119	S
39995993	GSU0887	hypothetical protein GSU0887	Y		0	G. sulfurreducens	948574	949188	-	204	2685304	-	COG4185	S
39996011	GSU0908	moaD family protein	Y		0	G. sulfurreducens	973352	973633	-	93	2687029	-	COG1977	H
39996012	GSU0909	pyridine nucleotide-disulphide oxidoreductase family protein	Y		0	G. sulfurreducens	973639	974862	-	407	2687055	-	COG0446	R
39996013	GSU0910	aldehyde:ferredoxin oxidoreductase, tungsten-containing	Y		0	G. sulfurreducens	974864	976669	-	601	2687039	-	COG2414	C
39996014	GSU0911	iron-sulfur cluster-binding protein	Y		0	G. sulfurreducens	976671	977150	-	159	2687048	-	COG1142	C
39996016	GSU0913	ABC transporter, ATP-binding protein	Y		0	G. sulfurreducens	978103	980004	+	633	2687105	-	COG0488	R
39996062	GSU0959	hypothetical protein GSU0959	Y		0	G. sulfurreducens	1033287	1034075	-	262	2685832	-	-
39996075	GSU0972	ATPase, AAA family	Y		0	G. sulfurreducens	1048581	1050812	+	743	2685692	-	COG0464	O
39996076	GSU0973	hypothetical protein GSU0973	Y		0	G. sulfurreducens	1050826	1051422	+	198	2685685	-	-
39996078	GSU0975	phage tail sheath protein, putative	Y		0	G. sulfurreducens	1052346	1054328	+	660	2685680	-	COG3497	R
39996079	GSU0976	hypothetical protein GSU0976	Y		0	G. sulfurreducens	1054369	1054806	+	145	2685679	-	-
39996080	GSU0977	hypothetical protein GSU0977	Y		0	G. sulfurreducens	1054829	1055191	+	120	2685777	-	-
39996084	GSU0981	hypothetical protein GSU0981	Y		0	G. sulfurreducens	1057071	1057688	+	205	2687537	-	COG1652	S
39996085	GSU0982	hypothetical protein GSU0982	Y		0	G. sulfurreducens	1057692	1058780	+	362	2687536	-	COG3500	R
39996086	GSU0983	hypothetical protein GSU0983	Y		0	G. sulfurreducens	1058767	1059423	+	218	2686156	-	COG3501	S
39996090	GSU0987	hypothetical protein GSU0987	Y		0	G. sulfurreducens	1060383	1063742	+	1119	2687508	-	-
39996091	GSU0988	hypothetical protein GSU0988	Y		0	G. sulfurreducens	1063766	1065799	+	677	2685732	-	-
39996092	GSU0989	NHL repeat domain protein	Y		0	G. sulfurreducens	1065932	1067824	+	630	2685663	-	-
39996094	GSU0991	glycosyl transferase, group 1 family protein	Y		0	G. sulfurreducens	1069829	1071094	+	421	2685655	-	COG0438	M
39996100	GSU0997	formamidopyrimidine-DNA glycosylase	Y		0	G. sulfurreducens	1076875	1077690	-	271	2685647	mutM	COG0266	L
39996198	GSU1096	phosphate ABC transporter, ATP-binding protein	Y	PIabc	0	G. sulfurreducens	1181195	1181974	-	259	2688582	pstB	COG1117	P
39996199	GSU1097	phosphate ABC transporter, permease protein	Y	PIabc	0	G. sulfurreducens	1182031	1182951	-	306	2688584	pstA	COG0581	P
39996200	GSU1098	phosphate ABC transporter, permease protein	Y	PIabc	0	G. sulfurreducens	1182951	1183928	-	325	2688581	pstC	COG0573	P
39996201	GSU1099	phosphate ABC transporter, periplasmic phosphate-binding protein	Y	PIabc	0	G. sulfurreducens	1184052	1185080	-	342	2688578	pstS	COG0226	P
39996255	GSU1153	outer membrane protein, OMP85 family	Y		0	G. sulfurreducens	1245146	1246822	-	558	2686841	-	COG2831	U
39996305	GSU1203	potassium/proton antiporter	Y	NAt7	0	G. sulfurreducens	1306518	1307978	+	486	2686724	-	COG3263	P
39996309	GSU1207	HesB/YadR/YfhF family protein, selenocysteine-containing	Y		0	G. sulfurreducens	1311248	1311535	+	95	2688282	-	COG0316	S
39996312	GSU1210	metallo-beta-lactamase family protein	Y		0	G. sulfurreducens	1312970	1313977	+	335	2688262	-	COG0491	R
39996354	GSU1252	hypothetical protein GSU1252	Y		0	G. sulfurreducens	1360117	1365075	+	1652	2688132	-	-
39996355	GSU1253	hypothetical protein GSU1253	Y		0	G. sulfurreducens	1365114	1367153	+	679	2688138	-	COG3391	S
39996357	GSU1255	hypothetical protein GSU1255	Y		0	G. sulfurreducens	1368521	1369105	+	194	2686625	-	COG1999	R
39996359	GSU1257	ABC transporter, periplasmic-substrate binding protein, putative	Y		1	G. sulfurreducens	1369743	1371368	+	541	2686616	-	COG0683	E
39996366	GSU1264	hypothetical protein GSU1264	Y		0	G. sulfurreducens	1375498	1375812	-	104	2685930	-	COG2198	T
39996393	GSU1291	response regulator	Y		0	G. sulfurreducens	1408182	1408553	+	123	2688095	-	COG0745	TK
39996426	GSU1324	RNA-binding protein	Y		0	G. sulfurreducens	1449605	1449928	-	107	2685944	-	COG0724	R
39996429	GSU1327	homocysteine S-methyltransferase domain protein	Y		0	G. sulfurreducens	1452599	1453555	+	318	2688050	-	COG2040	E
39996444	GSU1342	transcriptional regulator, LysR family	Y		0	G. sulfurreducens	1468634	1469542	-	302	2685755	-	COG0583	K
39996445	GSU1343	isochorismatase family protein	Y		0	G. sulfurreducens	1469681	1470334	+	217	2688011	-	COG1335	Q
39996457	GSU1355	ISGsu7, transposase OrfA	Y		0	G. sulfurreducens	1480115	1480477	+	120	2686066	-	-
39996458	GSU1356	ISGsu7, transposase OrfB	Y		0	G. sulfurreducens	1480474	1481364	+	296	2687964	-	COG2801	L
39996459	GSU1357	hypothetical protein GSU1357	Y		0	G. sulfurreducens	1481427	1481783	+	118	2687960	-	COG1694	R
39996460	GSU1358	hypothetical protein GSU1358	Y		0	G. sulfurreducens	1481813	1484215	+	800	2686452	-	COG3410	S
39996461	GSU1359	helicase, putative	Y		0	G. sulfurreducens	1484238	1487363	+	1041	2686434	-	COG1061	KL	COG3886	L
39996462	GSU1360	hypothetical protein GSU1360	Y		0	G. sulfurreducens	1487423	1489186	+	587	2687962	-	-
39996463	GSU1361	Piwi domain protein	Y		0	G. sulfurreducens	1489176	1490597	+	473	2687955	-	-
39996464	GSU1362	hypothetical protein GSU1362	Y		0	G. sulfurreducens	1490654	1491835	+	393	2685991	-	-
39996469	GSU1367	hypothetical protein GSU1367	Y		0	G. sulfurreducens	1495968	1496621	+	217	2687938	-	-
39996470	GSU1368	hypothetical protein GSU1368	Y		0	G. sulfurreducens	1496621	1497493	+	290	2687942	-	-
39996472	GSU1370	oxidoreductase, aldo/keto reductase family	Y		0	G. sulfurreducens	1498229	1499281	-	350	2686429	-	COG1453	R
39996474	GSU1372	3-hydroxyisobutyrate dehydrogenase family protein	Y	HIBD	0	G. sulfurreducens	1500642	1501502	-	286	2686423	-	COG2084	I
39996478	GSU1376	hypothetical protein GSU1376	Y		0	G. sulfurreducens	1504786	1505607	-	273	2686422	-	-
39996480	GSU1378	beta-lactamase	Y		0	G. sulfurreducens	1506745	1507758	+	337	2686409	-	COG1680	V
39996485	GSU1383	exonuclease	Y		0	G. sulfurreducens	1511698	1512243	+	181	2687906	-	COG2176	L
39996512	GSU1411	sodium/bile acid symporter family protein	Y		0	G. sulfurreducens	1549047	1550042	-	331	2685976	-	COG0798	P
39996545	GSU1445	TonB-dependent receptor, putative	Y		0	G. sulfurreducens	1582943	1584724	+	593	2687799	-	COG4771	P
39996553	GSU1453	hypothetical protein GSU1453	Y		0	G. sulfurreducens	1591350	1592462	+	370	2687752	-	COG1413	C
39996554	GSU1454	glycosyl transferase, group 2 family protein	Y		0	G. sulfurreducens	1592452	1593870	+	472	2687763	-	COG1215	M
39996556	GSU1456	hypothetical protein GSU1456	Y		0	G. sulfurreducens	1594036	1596453	+	805	2686235	-	-
39996558	GSU1458	TPR domain protein	Y		0	G. sulfurreducens	1597229	1598803	+	524	2686225	-	-
39996604	GSU1504	ABC transporter, permease protein, ABC-2 family	Y		0	G. sulfurreducens	1649079	1649930	+	283	2686119	-	COG1682	GM
39996627	GSU1527	hypothetical protein GSU1527	Y		0	G. sulfurreducens	1673198	1674487	+	429	2687667	-	-
39996628	GSU1528	ABC transporter, periplasmic substrate-binding protein	Y		0	G. sulfurreducens	1674735	1675631	+	298	2687670	-	COG0834	ET
39996640	GSU1540	lipoprotein, putative	Y		0	G. sulfurreducens	1694228	1695442	+	404	2687379	-	-
39996647	GSU1547	TPR domain protein	Y		0	G. sulfurreducens	1699486	1700907	+	473	2687097	-	COG0457	R
39996672	GSU1572	ribD domain protein	Y		0	G. sulfurreducens	1725013	1725540	+	175	2687115	-	COG0262	H
39996673	GSU1573	CAAX amino terminal protease family protein	Y		0	G. sulfurreducens	1725783	1726538	+	251	2687157	-	-
39996675	GSU1575	hypothetical protein GSU1575	Y		0	G. sulfurreducens	1726864	1727592	+	242	2685263	-	-
39996720	GSU1620	iron-sulfur cluster binding protein, putative	Y		0	G. sulfurreducens	1773123	1775249	-	708	2687428	-	COG0247	C	COG1139	C
39996796	GSU1696	MoxR family protein	Y		0	G. sulfurreducens	1854801	1855742	+	313	2687395	-	COG0714	R
39996892	GSU1793	trigger factor	Y		0	G. sulfurreducens	1958330	1959625	-	431	2685787	tig	COG0544	O
39996903	GSU1804	pyridoxal phosphate biosynthetic protein PdxJ	Y		0	G. sulfurreducens	1969534	1970253	-	239	2688716	pdxJ	-
39996908	GSU1809	cell division protein FtsH	Y		0	G. sulfurreducens	1973772	1975616	-	614	2688702	ftsH-2	COG0465	O
39996943	GSU1844	IPT/TIG domain protein, putative	Y		0	G. sulfurreducens	2012793	2014955	-	720	2688621	-	-
39996946	GSU1847	ISGsu7, transposase OrfA	Y		0	G. sulfurreducens	2018274	2018636	+	120	2688618	-	-
39996947	GSU1848	ISGsu7, transposase OrfB	Y		0	G. sulfurreducens	2018633	2019523	+	296	2688613	-	COG2801	L
39996951	GSU1852	hypothetical protein GSU1852	Y		0	G. sulfurreducens	2022976	2024289	-	437	2688602	-	-
39996953	GSU1854	UDP-N-acetyl-D-mannosamine dehydrogenase	Y		0	G. sulfurreducens	2026021	2027247	-	408	2688588	wecC	COG0677	M
39996972	GSU1874	hypothetical protein GSU1874	Y		0	G. sulfurreducens	2052722	2053405	-	227	2686245	-	-
39997001	GSU1903	3-isopropylmalate dehydratase, large subunit, putative	Y	IPPMIa, IPPMIb	0	G. sulfurreducens	2080770	2082053	-	427	2688457	-	-
39997045	GSU1947	hypothetical protein GSU1947	Y		0	G. sulfurreducens	2133874	2134839	-	321	2685497	-	-
39997049	GSU1951	hypothetical protein GSU1951	Y		0	G. sulfurreducens	2138808	2139878	-	356	2688329	-	COG2843	M
39997050	GSU1952	hypothetical protein GSU1952	Y		0	G. sulfurreducens	2139893	2140852	-	319	2688323	-	COG0438	M
39997057	GSU1959	hypothetical protein GSU1959	Y		0	G. sulfurreducens	2148200	2149210	-	336	2688250	-	-
39997058	GSU1960	hexapeptide transferase family protein	Y		0	G. sulfurreducens	2149295	2149882	-	195	2688244	-	COG1045	E
39997062	GSU1964	hypothetical protein GSU1964	Y		0	G. sulfurreducens	2153348	2154430	-	360	2688209	-	-
39997064	GSU1966	hypothetical protein GSU1966	Y		0	G. sulfurreducens	2155749	2157092	-	447	2688201	-	COG4310	R
39997065	GSU1967	hypothetical protein GSU1967	Y		0	G. sulfurreducens	2157132	2158214	-	360	2688200	-	COG4645	S
39997103	GSU2005	branched-chain amino acid ABC transporter, periplasmic amino acid-binding protein, putative	Y	ILEabc, LEUabc, VALabc	0	G. sulfurreducens	2198517	2199674	+	385	2688085	-	COG0683	E
39997104	GSU2006	branched-chain amino acid ABC transporter, permease protein	Y	ILEabc, LEUabc, VALabc	0	G. sulfurreducens	2199786	2200652	+	288	2688083	-	COG0559	E
39997105	GSU2007	branched-chain amino acid ABC transporter, permease protein	Y	ILEabc, LEUabc, VALabc	0	G. sulfurreducens	2200668	2201741	+	357	2685544	-	COG4177	E
39997107	GSU2009	branched-chain amino acid ABC transporter, ATP-binding protein	Y	ILEabc, LEUabc, VALabc	0	G. sulfurreducens	2202499	2203203	+	234	2685550	-	COG0410	E
39997202	GSU2104	lipoprotein, putative	Y		0	G. sulfurreducens	2315402	2315950	-	182	2687814	-	-
39997203	GSU2105	hypothetical protein GSU2105	Y		0	G. sulfurreducens	2316573	2318603	-	676	2687792	-	COG4930	O
39997204	GSU2106	hypothetical protein GSU2106	Y		0	G. sulfurreducens	2318612	2321209	-	865	2685984	-	-
39997205	GSU2107	hypothetical protein GSU2107	Y		0	G. sulfurreducens	2321225	2325037	-	1270	2685975	-	-
39997206	GSU2108	hypothetical protein GSU2108	Y		0	G. sulfurreducens	2325896	2329540	-	1214	2685971	-	-
39997207	GSU2109	hypothetical protein GSU2109	Y		0	G. sulfurreducens	2329537	2330136	-	199	2685970	-	-
39997208	GSU2110	hypothetical protein GSU2110	Y		0	G. sulfurreducens	2330111	2330995	-	294	2685967	-	-
39997225	GSU2127	ISGsu7, transposase OrfA	Y		0	G. sulfurreducens	2346192	2346554	+	120	2687727	-	-
39997226	GSU2128	ISGsu7, transposase OrfB	Y		0	G. sulfurreducens	2346551	2347441	+	296	2687722	-	COG2801	L
39997233	GSU2135	heavy metal efflux pump, CzcA family	Y		0	G. sulfurreducens	2350205	2353309	-	1034	2687716	-	-
39997237	GSU2139	ISGsu7, transposase OrfA	Y		0	G. sulfurreducens	2356638	2357000	+	120	2687673	-	-
39997238	GSU2140	ISGsu7, transposase OrfB	Y		0	G. sulfurreducens	2356997	2357887	+	296	2687664	-	COG2801	L
39997244	GSU2146	hypothetical protein GSU2146	Y		0	G. sulfurreducens	2363292	2363678	-	128	2687635	-	COG3439	S
39997245	GSU2147	cadmium-translocating P-type ATPase	Y	CD2abc1, CD2abc2	0	G. sulfurreducens	2363719	2365860	-	713	2686649	-	COG2217	P
39997268	GSU2170	ISGsu7, transposase OrfA	Y		0	G. sulfurreducens	2383064	2383426	+	120	2685612	-	-
39997269	GSU2171	ISGsu7, transposase OrfB	Y		0	G. sulfurreducens	2383423	2384313	+	296	2687630	-	COG2801	L
39997281	GSU2183	fic family protein	Y		0	G. sulfurreducens	2391848	2393323	+	491	2685819	-	COG3177	S
39997346	GSU2248	hypothetical protein GSU2248	Y		0	G. sulfurreducens	2463038	2463718	-	226	2685803	-	-
39997347	GSU2249	hypothetical protein GSU2249	Y		0	G. sulfurreducens	2463777	2464949	-	390	2685773	-	-
39997348	GSU2250	glycosyl transferase, group 1 family protein	Y		0	G. sulfurreducens	2464946	2466025	-	359	2685817	-	COG0438	M
39997349	GSU2251	hypothetical protein GSU2251	Y		0	G. sulfurreducens	2466075	2467076	-	333	2687504	-	-
39997370	GSU2272	lipoprotein, putative	Y		0	G. sulfurreducens	2489013	2490224	-	403	2686981	-	COG5184	DZ
39997377	GSU2279	ISGsu7, transposase OrfB	Y		0	G. sulfurreducens	2495762	2496652	-	296	2686945	-	COG2801	L
39997378	GSU2280	ISGsu7, transposase OrfA	Y		0	G. sulfurreducens	2496649	2497011	-	120	2686943	-	-
39997406	GSU2308	malate oxidoreductase	Y	ME1x	0	G. sulfurreducens	2525147	2526487	+	446	2687283	scfA	COG0281	C
39997407	GSU2309	metallo-beta-lactamase family protein	Y		0	G. sulfurreducens	2526772	2528190	+	472	2687294	-	COG0491	R	COG0607	P
39997408	GSU2310	YeeE/YedE family protein	Y		0	G. sulfurreducens	2528205	2528726	+	173	2687326	-	-
39997410	GSU2312	sulfate transporter family protein	Y	SO4t2	0	G. sulfurreducens	2529292	2531064	+	590	2687335	-	COG0659	P
39997415	GSU2317	trkA domain protein	Y		0	G. sulfurreducens	2536490	2538256	-	588	2687382	-	COG0471	P
39997416	GSU2318	cyclopropane-fatty-acyl-phospholipid synthase, putative	Y		0	G. sulfurreducens	2538253	2539332	-	359	2687397	-	COG2230	M
39997420	GSU2322	hypothetical protein GSU2322	Y		0	G. sulfurreducens	2540945	2541343	+	132	2687429	-	-
39997423	GSU2325	cation-transport ATPase, E1-E2 family	Y	CD2abc1, CD2abc2	0	G. sulfurreducens	2542551	2545301	+	916	2686856	-	COG0474	P
39997434	GSU2337	glycosyl transferase, group 20 family protein	Y		0	G. sulfurreducens	2555335	2556795	-	486	2688112	-	COG0380	G
39997440	GSU2344	putative monovalent cation/H+ antiporter subunit A	Y		0	G. sulfurreducens	2561188	2563482	-	764	2685716	-	COG1009	CP	COG2111	P
39997446	GSU2350	potassium uptake protein, Kup system	Y	Kt6	0	G. sulfurreducens	2567662	2569557	+	631	2686160	-	COG3158	P
39997447	GSU2351	cation-transport ATPase, E1-E2 family	Y	CA2abc	0	G. sulfurreducens	2569671	2572277	+	868	2686153	-	COG0474	P
39997453	GSU2357	hypothetical protein GSU2357	Y		0	G. sulfurreducens	2576714	2577760	+	348	2688088	-	COG0668	M
39997472	GSU2377	hypothetical protein GSU2377	Y		0	G. sulfurreducens	2604759	2606333	-	524	2688053	-	-
39997486	GSU2391	ISGsu7, transposase OrfB	Y		0	G. sulfurreducens	2623517	2624407	-	296	2686578	-	COG2801	L
39997487	GSU2392	ISGsu7, transposase OrfA	Y		0	G. sulfurreducens	2624404	2624766	-	120	2686574	-	-
39997495	GSU2400	hypothetical protein GSU2400	Y		0	G. sulfurreducens	2633506	2634339	+	277	2686544	-	-
39997498	GSU2403	hypothetical protein GSU2403	Y		0	G. sulfurreducens	2638725	2639726	-	333	2686537	-	-
39997510	GSU2415	lipase/acylhydrolase, putative	Y		0	G. sulfurreducens	2649504	2650163	+	219	2686521	-	COG2755	E
39997531	GSU2436	dehydrogenase complex, E1 component, beta subunit	Y	PDH	0	G. sulfurreducens	2671953	2672939	-	328	2685241	-	COG0022	C
39997533	GSU2438	prevent-host-death family protein	Y		0	G. sulfurreducens	2673843	2674088	+	81	2687972	-	COG2161	D
39997534	GSU2439	RelE protein	Y		0	G. sulfurreducens	2674078	2674368	+	96	2687969	relE	COG2026	JD
39997535	GSU2440	hypothetical protein GSU2440	Y		0	G. sulfurreducens	2674417	2674833	-	138	2687963	-	COG2210	S
39997537	GSU2442	RelA/SpoT domain protein	Y		0	G. sulfurreducens	2675932	2676954	-	340	2685271	-	COG0317	TK	COG2357	S
39997564	GSU2469	hypothetical protein GSU2469	Y		0	G. sulfurreducens	2707848	2708603	+	251	2687878	-	-
39997571	GSU2476	TPR domain protein	Y		0	G. sulfurreducens	2715279	2716979	+	566	2687860	-	COG0457	R
39997595	GSU2500	hypothetical protein GSU2500	Y		0	G. sulfurreducens	2751407	2752828	+	473	2686415	-	-
39997623	GSU2528	hypothetical protein GSU2528	Y		0	G. sulfurreducens	2786069	2788183	-	704	2687817	-	-
39997678	GSU2583	isochorismatase family protein	Y		0	G. sulfurreducens	2846014	2846646	-	210	2687764	-	COG1335	Q
39997679	GSU2584	lipoprotein, putative	Y		0	G. sulfurreducens	2846785	2848278	-	497	2687758	-	-
39997742	GSU2648	hypothetical protein GSU2648	Y		0	G. sulfurreducens	2918536	2919057	-	173	2687663	-	COG2862	S
39997743	GSU2649	amino acid ABC transporter, amino acid-binding protein	Y	GLNabc	0	G. sulfurreducens	2919433	2920242	+	269	2687656	-	COG0834	ET
39997744	GSU2650	amino acid ABC transporter, permease protein, putative	Y	GLNabc	0	G. sulfurreducens	2920249	2921037	+	262	2687651	-	COG0765	E
39997745	GSU2651	amino acid ABC transporter, ATP-binding protein	Y	GLNabc	0	G. sulfurreducens	2921027	2921758	+	243	2688174	-	COG1126	E
39997765	GSU2671	hypothetical protein GSU2671	Y		0	G. sulfurreducens	2945693	2947300	+	535	2686230	-	-
39997767	GSU2673	hypothetical protein GSU2673	Y		0	G. sulfurreducens	2947883	2949223	+	446	2686229	-	-
39997771	GSU2677	hypothetical protein GSU2677	Y		0	G. sulfurreducens	2956339	2957247	-	302	2687583	-	-
39997796	GSU2702	ABC transporter, ATP-binding protein	Y		0	G. sulfurreducens	2981454	2982194	+	246	2687156	-	COG1122	P
39997811	GSU2717	hypothetical protein GSU2717	Y		0	G. sulfurreducens	2994472	2994927	-	151	2687466	-	COG0680	C
39997814	GSU2720	bidirectional hydrogenase complex protein HoxU	Y	HDH	0	G. sulfurreducens	2996972	2997688	-	238	2686042	hoxU	COG1034	C
39997843	GSU2749	NOL1/NOP2/sun family protein	Y		0	G. sulfurreducens	3024642	3025601	+	319	2685973	-	COG0144	J
39997857	GSU2764	hypothetical protein GSU2764	Y		0	G. sulfurreducens	3045108	3045482	-	124	2685929	-	-
39997861	GSU2768	hypothetical protein GSU2768	Y		0	G. sulfurreducens	3047068	3048744	+	558	2685909	-	COG0420	L
39997866	GSU2773	hypothetical protein GSU2773	Y		0	G. sulfurreducens	3053934	3054905	-	323	2685767	-	COG0616	OU
39997867	GSU2774	hypothetical protein GSU2774	Y		0	G. sulfurreducens	3054983	3055648	-	221	2685883	-	-
39997870	GSU2777	transporter, LysE family	Y	LYSt3	0	G. sulfurreducens	3057126	3057764	+	212	2686995	-	COG1279	R
39997904	GSU2811	cytochrome c Hsc	Y		2	G. sulfurreducens	3089715	3091118	+	467	2686904	hsc	COG1858	P
39997911	GSU2818	hypothetical protein GSU2818	Y		0	G. sulfurreducens	3099680	3100648	+	322	2686868	-	-
39997945	GSU2853	30S ribosomal protein S19	Y		0	G. sulfurreducens	3126471	3126752	-	93	2685869	rpsS	COG0185	J
39998056	GSU2965	hypothetical protein GSU2965	Y		0	G. sulfurreducens	3261189	3261737	-	182	2688259	-	-
39998107	GSU3016	hypothetical protein GSU3016	Y		0	G. sulfurreducens	3305627	3311104	-	1825	2686663	-	-
39998110	GSU3019	dehydrogenase, E1 component, alpha and beta subunits	Y		0	G. sulfurreducens	3312678	3314636	+	652	2686819	-	COG0022	C	COG1071	C
39998111	GSU3020	hexapeptide transferase family protein	Y		0	G. sulfurreducens	3314633	3315748	+	371	2686810	-	COG0110	R	COG0508	C
39998115	GSU3024	hypothetical protein GSU3024	Y		0	G. sulfurreducens	3327458	3329374	+	638	2688520	-	COG4641	S
39998123	GSU3032	hypothetical protein GSU3032	Y		0	G. sulfurreducens	3339016	3340593	-	525	2688489	-	COG4641	S
39998125	GSU3034	hypothetical protein GSU3034	Y		0	G. sulfurreducens	3341490	3341945	-	151	2688496	-	-
39998172	GSU3082	ISGsu7, transposase OrfA	Y		0	G. sulfurreducens	3388646	3389008	+	120	2685579	-	-
39998173	GSU3083	ISGsu7, transposase OrfB	Y		0	G. sulfurreducens	3389005	3389895	+	296	2688477	-	COG2801	L
39998266	GSU3176	lysM domain protein	Y		0	G. sulfurreducens	3484376	3485293	+	305	2686704	-	-
39998268	GSU3178	hypothetical protein GSU3178	Y		0	G. sulfurreducens	3487475	3487750	+	91	2686715	-	-
39998269	GSU3179	hypothetical protein GSU3179	Y		0	G. sulfurreducens	3487734	3487979	+	81	2686713	-	-
39998270	GSU3180	hypothetical protein GSU3180	Y		0	G. sulfurreducens	3488000	3489253	+	417	2686707	-	-
39998271	GSU3181	3-oxoacyl-(acyl carrier protein) synthase	Y		0	G. sulfurreducens	3489250	3490293	+	347	2686691	-	COG0304	IQ
39998272	GSU3182	hypothetical protein GSU3182	Y		0	G. sulfurreducens	3490313	3490693	+	126	2686688	-	-
39998274	GSU3184	hypothetical protein GSU3184	Y		0	G. sulfurreducens	3491320	3493002	+	560	2686690	-	-
39998350	GSU3260	phosphoserine aminotransferase, putative	Y	PSERT	0	G. sulfurreducens	3575462	3576535	+	357	2686383	-	COG0075	E
39998354	GSU3264	hypothetical protein GSU3264	Y		0	G. sulfurreducens	3579874	3581100	+	408	2686366	-	COG2270	R
39998379	GSU3290	hypothetical protein GSU3290	Y		0	G. sulfurreducens	3608974	3609174	-	66	2688266	-	COG2331	S
39998464	GSU3375	mutT/nudix family protein	Y		0	G. sulfurreducens	3709465	3709980	+	171	2686893	-	COG0494	LR
39998476	GSU3387	transcriptional regulator, AraC/XylS family	Y		0	G. sulfurreducens	3725285	3726118	-	277	2688183	-	-
39998477	GSU3388	hypothetical protein GSU3388	Y		0	G. sulfurreducens	3726258	3727223	+	321	2688195	-	COG0697	GER
39998478	GSU3389	hypothetical protein GSU3389	Y		0	G. sulfurreducens	3727295	3727924	-	209	2686297	-	-
39998490	GSU3401	branched-chain amino acid ABC transporter, periplasmic amino acid-binding protein, putative	Y	ILEabc, LEUabc, VALabc	0	G. sulfurreducens	3743342	3744532	-	396	2688178	-	COG0683	E
39998493	GSU3404	amino acid ABC transporter, ATP-binding protein	Y	ILEabc, LEUabc, VALabc	0	G. sulfurreducens	3746456	3747178	-	240	2688167	-	COG1126	E
39998503	GSU3414	hypothetical protein GSU3414	Y		0	G. sulfurreducens	3755246	3756889	-	547	2686618	-	-
39998526	GSU3437	sensory box histidine kinase	Y		0	G. sulfurreducens	3781828	3783429	-	533	2686873	-	COG0642	T
77917619	Pcar_0001	chromosomal replication initiator protein DnaA	Y		0	P. carbinolicus	72	1430	+	452	3723011	dnaA	COG0593	L
77917637	Pcar_0019	hypothetical protein Pcar_0019	Y		0	P. carbinolicus	20829	22271	+	480	3723409	-	-
77917642	Pcar_0024	ADP-L-glycero-D-mannoheptose-6-epimerase	Y		0	P. carbinolicus	26990	27937	+	315	3723123	rfaD	COG0451	MG
77917653	Pcar_0035	hypothetical protein Pcar_0035	Y		0	P. carbinolicus	39331	40326	+	331	3723134	-	-
77917654	Pcar_0036	hypothetical protein Pcar_0036	Y		0	P. carbinolicus	40323	40703	+	126	3723135	-	COG5341	S
77917655	Pcar_0037	hypothetical protein Pcar_0037	Y		0	P. carbinolicus	40684	41274	+	196	3723136	-	COG4769	S
77917660	Pcar_0042	hypothetical protein Pcar_0042	Y		0	P. carbinolicus	47595	49217	+	540	3723161	-	-
77917662	Pcar_0044	glycosyltransferase	Y		0	P. carbinolicus	50024	51082	-	352	3723163	-	COG0463	M
77917667	Pcar_0049	predicted permease	Y		0	P. carbinolicus	58370	59431	+	353	3723168	-	COG0701	R
77917669	Pcar_0051	Fe-S cluster assembly protein NifU	Y		2	P. carbinolicus	60788	61633	-	281	3723170	nifU	COG0694	O	COG0822	C
77917670	Pcar_0052	putative methyl-accepting chemotaxis protein (MCP)	Y		0	P. carbinolicus	61907	63457	-	516	3723171	-	COG0840	NT
77917673	Pcar_0055	hypothetical protein Pcar_0055	Y		0	P. carbinolicus	67767	68369	+	200	3723174	-	-
77917680	Pcar_0062	putative potassium/proton antiporter	Y		0	P. carbinolicus	75572	77734	+	720	3722857	-	COG0475	P	COG1226	P
77917684	Pcar_0066	predicted esterase of the alpha-beta hydrolase superfamily	Y		0	P. carbinolicus	82706	83638	+	310	3722861	-	COG1752	R
77917690	Pcar_0072	outer membrane immunogenic protein	Y		0	P. carbinolicus	87863	88540	-	225	3722867	-	COG3637	M
77917691	Pcar_0073	hypothetical protein Pcar_0073	Y		0	P. carbinolicus	88700	89908	-	402	3722868	-	-
77917692	Pcar_0074	hypothetical protein Pcar_0074	Y		0	P. carbinolicus	90421	90918	+	165	3722869	-	-
77917695	Pcar_0077	hypothetical protein Pcar_0077	Y		0	P. carbinolicus	93789	94217	+	142	3722872	-	-
77917708	Pcar_0090	parvulin-like peptidyl-prolyl isomerase	Y		0	P. carbinolicus	106325	107248	-	307	3722885	-	COG0760	O
77917713	Pcar_0095	putative sensory transduction system, regulatory protein	Y		0	P. carbinolicus	112975	114585	+	536	3722890	-	-
77917734	Pcar_0116	hypothetical protein Pcar_0116	Y		0	P. carbinolicus	139594	141369	+	591	3722911	-	-
77917735	Pcar_0118	putative nuclease	Y		0	P. carbinolicus	142785	143912	+	375	3722913	-	-
77917738	Pcar_0121	putative DNA methylase	Y		0	P. carbinolicus	147576	150644	-	1022	3722916	-	COG0286	V
77917742	Pcar_0125	hypothetical protein Pcar_0125	Y		0	P. carbinolicus	153877	155754	-	625	3722920	-	-
77917759	Pcar_0143	hypothetical protein Pcar_0143	Y		0	P. carbinolicus	178130	178705	+	191	3722956	-	-
77917760	Pcar_0144	hypothetical protein Pcar_0144	Y		0	P. carbinolicus	178721	180280	+	519	3722957	-	COG2268	S
77917762	Pcar_0146	Mn2+ and Fe2+ transporters of the NRAMP family	Y		0	P. carbinolicus	183374	184732	+	452	3722959	-	COG1914	P
77917763	Pcar_0147	Kef-type K+ transport system, membrane component	Y		0	P. carbinolicus	184916	186649	+	577	3722960	-	COG0475	P	COG0517	R
77917767	Pcar_0151	outer membrane receptor for ferrienterochelin and colicins	Y		0	P. carbinolicus	190651	192678	+	675	3722964	fepA	COG1629	P
77917775	Pcar_0159	predicted nucleotide kinase	Y		0	P. carbinolicus	199593	200147	+	184	3722972	-	COG1618	F
77917776	Pcar_0160	outer membrane receptor protein	Y		0	P. carbinolicus	200382	202604	+	740	3722973	-	COG1629	P
77917779	Pcar_0163	hypothetical protein Pcar_0163	Y		0	P. carbinolicus	204819	206585	+	588	3722976	-	-
77917781	Pcar_0165	hypothetical protein Pcar_0165	Y		0	P. carbinolicus	209116	209799	+	227	3722978	-	COG1145	C
77917788	Pcar_0172	catalytic LigB subunit of aromatic ring-opening dioxygenase	Y		0	P. carbinolicus	216528	217325	+	265	3722985	-	COG3384	S
77917789	Pcar_0173	multimeric flavodoxin WrbA	Y		0	P. carbinolicus	217535	218155	+	206	3722986	-	COG0655	R
77917791	Pcar_0175	trypsin-like serine protease	Y		0	P. carbinolicus	218975	220018	+	347	3722988	-	COG0265	O
77917793	Pcar_0177	K+ transport systems, NAD-binding component	Y		0	P. carbinolicus	223040	224566	+	508	3722990	-	COG0569	P	COG3400	S
77917794	Pcar_0178	Na+/H+ antiporter	Y		0	P. carbinolicus	224570	225730	+	386	3722991	-	COG0475	P
77917796	Pcar_0180	hypothetical protein Pcar_0180	Y		0	P. carbinolicus	227103	227495	+	130	3722993	-	COG2105	S
77917798	Pcar_0182	hypothetical protein Pcar_0182	Y		0	P. carbinolicus	230013	230681	-	222	3722995	-	COG1636	S
77917816	Pcar_0200	aminopeptidase A/I	Y		0	P. carbinolicus	257394	258887	+	497	3723015	pepA	-
77917846	Pcar_0230	molybdate porter	Y		0	P. carbinolicus	294544	295245	+	233	3722742	mod3B	COG4149	P
77917847	Pcar_0231	ABC-type transport system, ATPase component	Y		0	P. carbinolicus	295217	295924	+	235	3722743	-	COG3842	E
77917851	Pcar_0235	ABC-type transport system, periplasmic component	Y		0	P. carbinolicus	298348	299166	+	272	3722747	-	COG0725	P
77917853	Pcar_0237	glutaredoxin 3	Y		0	P. carbinolicus	299843	300097	+	84	3722749	grxC	COG0695	O
77917877	Pcar_0261	NADH:ubiquinone oxidoreductase, RnfG subunit-like	Y		0	P. carbinolicus	326363	326968	-	201	3722792	-	COG4659	C
77917878	Pcar_0262	NADH:ubiquinone oxidoreductase, RnfD subunit-like	Y		0	P. carbinolicus	326965	327969	-	334	3722793	-	COG4658	C
77917879	Pcar_0263	predicted NADH:ubiquinone oxidoreductase, subunit RnfC	Y		0	P. carbinolicus	327971	329284	-	437	3722794	-	COG4656	C
77917880	Pcar_0264	ferredoxin	Y		0	P. carbinolicus	329281	330129	-	282	3722795	-	COG2878	C
77917881	Pcar_0265	NADH:ubiquinone oxidoreductase, RnfA subunit-like	Y		0	P. carbinolicus	330137	330718	-	193	3722796	-	COG4657	C
77917883	Pcar_0267	ABC-type transport system, permease component	Y		0	P. carbinolicus	332975	334195	-	406	3723354	-	COG0577	V
77917887	Pcar_0271	putative synthetase	Y		0	P. carbinolicus	338192	339370	-	392	3723358	-	COG1502	I
77917892	Pcar_0276	glucose-1-phosphate thymidylyltransferase	Y		0	P. carbinolicus	344530	345525	-	331	3723363	-	COG1209	M
77917894	Pcar_0278	tRNA 2-selenouridine synthase	Y		0	P. carbinolicus	346571	347605	+	344	3723365	-	COG2603	R
77917896	Pcar_0280	hypothetical protein Pcar_0280	Y		0	P. carbinolicus	350590	351228	+	212	3723367	-	-
77917897	Pcar_0281	hypothetical protein Pcar_0281	Y		0	P. carbinolicus	351197	352183	+	328	3723368	-	-
77917899	Pcar_0283	hypothetical protein Pcar_0283	Y		0	P. carbinolicus	353747	354622	+	291	3723370	-	-
77917900	Pcar_0285	hypothetical protein Pcar_0285	Y		0	P. carbinolicus	355113	355445	+	110	3723372	-	-
77917908	Pcar_0293	FKBP-type peptidyl-prolyl cis-trans isomerase	Y		0	P. carbinolicus	367411	368106	+	231	3723341	fkpA	COG0545	O
77917909	Pcar_0294	hypothetical protein Pcar_0294	Y		0	P. carbinolicus	369583	372645	+	1020	3723342	-	COG1409	R
77917911	Pcar_0296	diadenosine tetraphosphate (Ap4A) hydrolase/HIT family hydrolase	Y		0	P. carbinolicus	373808	374191	+	127	3723344	hit	COG0537	FGR
77917912	Pcar_0297	hypothetical protein Pcar_0297	Y		0	P. carbinolicus	374520	375998	-	492	3723345	-	-
77917915	Pcar_0300	hypothetical protein Pcar_0300	Y		0	P. carbinolicus	380625	380882	+	85	3723348	-	-
77917921	Pcar_0306	small-conductance mechanosensitive channel	Y		0	P. carbinolicus	385326	386180	-	284	3725893	-	COG0668	M
77917925	Pcar_0310	putative cytosine/adenosine deaminase	Y		0	P. carbinolicus	389908	390573	+	221	3725897	-	COG0590	FJ
77917937	Pcar_0322	A/G-specific adenine glycosylase	Y		0	P. carbinolicus	403616	404674	+	352	3725909	mutY	COG1194	L
77917943	Pcar_0328	cold-shock inducible ATP-independent RNA helicase	Y		0	P. carbinolicus	410936	412687	+	583	3725919	deaD	COG0513	LKJ
77917956	Pcar_0341	acetoin catabolism protein AcoX	Y		0	P. carbinolicus	426322	427404	+	360	3723474	acoX	COG3199	S
77917964	Pcar_0349	3-hydroxybutyryl-CoA dehydrogenase	Y		0	P. carbinolicus	436074	436988	+	304	3723482	-	COG1250	I
77917966	Pcar_0351	putative hydrolase/acyltransferase	Y		0	P. carbinolicus	437712	438491	+	259	3723484	-	COG0596	R
77917968	Pcar_0353	predicted permeases	Y		0	P. carbinolicus	439007	440065	-	352	3723486	-	COG0701	R
77917970	Pcar_0355	squalene-hopene cyclase	Y		0	P. carbinolicus	441124	443211	+	695	3723488	sqhC	COG1657	I
77917979	Pcar_0364	outer membrane channel protein	Y		0	P. carbinolicus	452227	453729	+	500	3723286	tolC	COG1538	MU
77917985	Pcar_0370	hypothetical protein Pcar_0370	Y		0	P. carbinolicus	459555	459929	+	124	3723292	-	-
77917997	Pcar_0382	MshA biogenesis protein MshI-2	Y		0	P. carbinolicus	472133	472738	+	201	3723326	mshI-2	-
77917999	Pcar_0384	MshA biogenesis protein MshK	Y		0	P. carbinolicus	473405	473770	+	121	3723328	-	-
77918000	Pcar_0385	type II and III secretion system protein	Y		0	P. carbinolicus	473890	475503	+	537	3723329	-	COG1450	NU
77918004	Pcar_0389	general secretory pathway protein F	Y		0	P. carbinolicus	479590	480816	+	408	3723333	hofF	COG1459	NU
77918005	Pcar_0390	hypothetical protein Pcar_0390	Y		0	P. carbinolicus	480822	481352	+	176	3723334	-	-
77918009	Pcar_0394	type II secretory pathway pseudopilin PulG	Y		0	P. carbinolicus	483317	484123	+	268	3723183	-	-
77918013	Pcar_0398	hypothetical protein Pcar_0398	Y		0	P. carbinolicus	489435	489812	-	125	3723187	-	-
77918029	Pcar_0414	NTP pyrophosphohydrolase	Y		0	P. carbinolicus	506259	506774	+	171	3723068	-	COG0494	LR
77918033	Pcar_0418	restriction endonuclease Sac I	Y		0	P. carbinolicus	511264	512367	-	367	3723072	-	-
77918034	Pcar_0419	C-5 cytosine-specific DNA methylase	Y		0	P. carbinolicus	512729	513946	+	405	3723073	-	COG0270	L
77918039	Pcar_0424	hypothetical protein Pcar_0424	Y		0	P. carbinolicus	517366	517713	+	115	3723079	-	-
77918040	Pcar_0425	hypothetical protein Pcar_0425	Y		0	P. carbinolicus	517793	518803	+	336	3723080	-	-
77918041	Pcar_0426	hypothetical protein Pcar_0426	Y		0	P. carbinolicus	519217	519741	-	174	3723081	-	COG2143	O
77918042	Pcar_0427	hypothetical protein Pcar_0427	Y		0	P. carbinolicus	519800	520267	-	155	3723082	-	COG2143	O
77918044	Pcar_0429	uncharacterized NAD(FAD)-dependent dehydrogenase	Y		0	P. carbinolicus	521925	524387	-	820	3723142	-	COG0425	O	COG0446	R
77918047	Pcar_0432	predicted membrane protein	Y		0	P. carbinolicus	527860	528480	+	206	3723145	-	COG3647	S
77918078	Pcar_0463	hemin permease	Y		0	P. carbinolicus	563990	565045	-	351	3723446	hmu	COG0609	P
77918080	Pcar_0465	ABC-type transport systems, ATPase components	Y		0	P. carbinolicus	566074	566850	-	258	3723448	-	COG1120	PH
77918085	Pcar_0470	precorrin-6X reductase	Y		0	P. carbinolicus	572774	573556	-	260	3722801	cobK	COG2099	H
77918094	Pcar_0479	radical SAM domain protein	Y		0	P. carbinolicus	581917	583332	-	471	3722810	-	COG0641	R
77918106	Pcar_0491	ethanolamine ammonia-lyase, large/small subunit fusion	Y		0	P. carbinolicus	596423	598684	-	753	3725878	-	-
77918111	Pcar_0496	two component sensor histidine kinase	Y		0	P. carbinolicus	604415	605860	+	481	3725883	-	COG0642	T
77918113	Pcar_0498	two component response regulator	Y		0	P. carbinolicus	606418	607773	+	451	3725885	-	COG2204	T
77918116	Pcar_0501	amidase	Y		0	P. carbinolicus	610640	612151	+	503	3725888	-	-
77918121	Pcar_0506	lactoylglutathione lyase-like protein	Y		0	P. carbinolicus	616640	617020	-	126	3723200	-	COG0346	E
77918124	Pcar_0509	nitroreductase	Y		0	P. carbinolicus	619574	620119	-	181	3723203	-	COG0778	C
77918132	Pcar_0517	PAS domain protein	Y		0	P. carbinolicus	626957	627457	+	166	3723211	-	-
77918133	Pcar_0518	hypothetical protein Pcar_0518	Y		0	P. carbinolicus	627458	628621	+	387	3723212	-	COG2208	TK
77918134	Pcar_0519	hypothetical protein Pcar_0519	Y		0	P. carbinolicus	628934	630112	-	392	3723213	-	-
77918138	Pcar_0523	acyltransferase family protein	Y		0	P. carbinolicus	633258	634451	-	397	3723217	-	-
77918139	Pcar_0524	periplasmic binding transport protein/transglycosylase	Y		0	P. carbinolicus	634594	636087	+	497	3723218	-	COG4623	M
77918143	Pcar_0528	hypothetical protein Pcar_0528	Y		0	P. carbinolicus	638283	638573	+	96	3725857	-	-
77918145	Pcar_0530	putative methylase	Y		0	P. carbinolicus	640811	641620	-	269	3725859	-	COG0500	QR
77918146	Pcar_0531	hypothetical protein Pcar_0531	Y		0	P. carbinolicus	642165	642464	+	99	3725860	-	-
77918154	Pcar_0539	putative transposase	Y		0	P. carbinolicus	653000	653881	-	293	3725868	-	COG2801	L
77918158	Pcar_0543	membrane carboxypeptidase/penicillin-binding protein PbpC	Y		0	P. carbinolicus	656798	659140	-	780	3725872	-	COG4953	M
77918161	Pcar_0546	chemotaxis signal transduction protein, CheW-like	Y		0	P. carbinolicus	667760	668275	-	171	3723451	cheW	COG0835	NT
77918170	Pcar_0555	hypothetical protein Pcar_0555	Y		0	P. carbinolicus	678375	678878	-	167	3723460	-	-
77918181	Pcar_0566	hypothetical protein Pcar_0566	Y		0	P. carbinolicus	689094	689357	-	87	3723221	-	-
77918184	Pcar_0569	FOG: GGDEF domain containing protein	Y		0	P. carbinolicus	691833	693869	-	678	3723224	-	COG3706	T
77918186	Pcar_0571	hypothetical protein Pcar_0571	Y		0	P. carbinolicus	695802	696704	+	300	3723226	-	-
77918190	Pcar_0575	isocitrate/isopropylmalate dehydrogenase	Y		0	P. carbinolicus	698255	699331	-	358	3723230	-	COG0473	CE
77918193	Pcar_0579	predicted amidohydrolase family protein	Y		0	P. carbinolicus	702533	703321	-	262	3723234	-	COG0388	R
77918195	Pcar_0581	response regulator	Y		0	P. carbinolicus	703953	705206	+	417	3723236	-	COG3706	T
77918198	Pcar_0584	putative transcriptional regulator, PhaQ-like	Y		0	P. carbinolicus	708046	708456	-	136	3724077	-	COG1695	K
77918210	Pcar_0596	magnesium transporter	Y		0	P. carbinolicus	724954	726309	+	451	3724089	mgtE	COG2239	P
77918233	Pcar_0619	hypothetical protein Pcar_0619	Y		0	P. carbinolicus	747307	747819	-	170	3724073	-	COG5608	S
77918239	Pcar_0625	hypothetical protein Pcar_0625	Y		0	P. carbinolicus	752821	753594	+	257	3724040	-	-
77918250	Pcar_0636	hypothetical protein Pcar_0636	Y		0	P. carbinolicus	768253	768507	-	84	3724051	-	-
77918251	Pcar_0637	conserved membrane transporter	Y		0	P. carbinolicus	768587	770449	-	620	3724052	-	COG0471	P
77918252	Pcar_0638	hypothetical protein Pcar_0638	Y		0	P. carbinolicus	770945	771781	+	278	3724053	-	-
77918253	Pcar_0639	putative membrane transporter	Y		0	P. carbinolicus	771778	773490	+	570	3724054	-	COG0471	P
77918255	Pcar_0641	conserved hypothetical protein TIGR00730	Y		0	P. carbinolicus	774039	774932	-	297	3724056	-	COG1611	R
77918256	Pcar_0642	predicted exonuclease	Y		0	P. carbinolicus	775053	776462	-	469	3724057	-	COG1236	J
77918280	Pcar_0666	transcriptional regulator	Y		0	P. carbinolicus	806777	807394	+	205	3724006	-	COG1309	K
77918283	Pcar_0669	cation/multidrug efflux pump, Acr family	Y		0	P. carbinolicus	809995	813153	+	1052	3724009	-	COG0841	V
77918288	Pcar_0674	periplasmic molybdate-binding protein/domain	Y		0	P. carbinolicus	818964	819878	+	304	3724014	-	COG1910	P
77918294	Pcar_0680	aspartate aminotransferase	Y		0	P. carbinolicus	826939	828102	-	387	3723986	-	COG0436	E
77918311	Pcar_0697	30S ribosomal protein S7	Y		0	P. carbinolicus	849073	849543	+	156	3723382	rpsG	COG0049	J
77918320	Pcar_0706	50S ribosomal protein L22	Y		0	P. carbinolicus	856005	856337	+	110	3723391	rplV	-
77918338	Pcar_0724	ribosomal protein L36	Y		0	P. carbinolicus	864769	864882	+	37	3723313	rpmJ	COG0257	J
77918358	Pcar_0744	hypothetical protein Pcar_0744	Y		0	P. carbinolicus	883370	884698	+	442	3722951	-	COG1509	E
77918379	Pcar_0765	putative ornithine cyclodeaminase	Y		0	P. carbinolicus	906199	907158	-	319	3723412	-	COG2423	E
77918380	Pcar_0766	two component signal transduction response regulator	Y		0	P. carbinolicus	907459	907824	+	121	3723413	-	COG0745	TK
77918387	Pcar_0773	predicted GTPases	Y		0	P. carbinolicus	917708	918550	+	280	3723420	-	COG1161	R
77918388	Pcar_0774	FKBP-type peptidyl-prolyl cis-trans isomerase, MIP family	Y		0	P. carbinolicus	918704	919420	+	238	3723421	-	COG0545	O
77918393	Pcar_0779	hypothetical protein Pcar_0779	Y		0	P. carbinolicus	923688	924116	-	142	3723426	-	-
77918397	Pcar_0783	major facilitator superfamily transport protein	Y		0	P. carbinolicus	926812	928008	+	398	3723430	-	-
77918398	Pcar_0784	amino acid efflux/transport protein	Y		0	P. carbinolicus	928223	928849	+	208	3723102	-	COG1280	E
77918400	Pcar_0788	hypothetical protein Pcar_0788	Y		0	P. carbinolicus	932157	932417	+	86	3723106	-	-
77918405	Pcar_0793	hypothetical protein Pcar_0793	Y		0	P. carbinolicus	936833	938773	+	646	3723111	-	COG0210	L
77918406	Pcar_0794	hypothetical protein Pcar_0794	Y		0	P. carbinolicus	940322	941386	+	354	3723113	-	-
77918407	Pcar_0795	hypothetical protein Pcar_0795	Y		0	P. carbinolicus	941383	942006	+	207	3723114	-	-
77918409	Pcar_0797	DNA polymerase I - 3'-5' exonuclease and polymerase domains	Y		0	P. carbinolicus	943779	945560	-	593	3723116	-	COG0749	L
77918418	Pcar_0806	hypothetical protein Pcar_0806	Y		0	P. carbinolicus	951498	951920	-	140	3723087	-	-
77918420	Pcar_0808	hypothetical protein Pcar_0808	Y		0	P. carbinolicus	952969	953703	-	244	3723089	-	-
77918423	Pcar_0811	flagellin	Y		0	P. carbinolicus	956519	957994	-	491	3723092	-	COG1344	N
77918424	Pcar_0812	small-conductance mechanosensitive channel	Y		0	P. carbinolicus	958780	959604	+	274	3723093	-	COG0668	M
77918435	Pcar_0823	hypothetical protein Pcar_0823	Y		0	P. carbinolicus	973348	974166	+	272	3723261	-	COG1082	G
77918436	Pcar_0824	phosphonopyruvate decarboxylase-related protein	Y		0	P. carbinolicus	974281	975582	+	433	3723262	-	COG3635	G
77918437	Pcar_0825	nicotinamide mononucleotide adenylyltransferase, OrfX-like	Y		0	P. carbinolicus	975638	976219	+	193	3723263	-	COG1056	H
77918438	Pcar_0826	ABC-type phosphate transport system, periplasmic component	Y		0	P. carbinolicus	976365	977198	+	277	3723264	-	COG0226	P
77918445	Pcar_0833	NADH:ubiquinone oxidoreductase 24 kD subunit	Y		0	P. carbinolicus	984701	985192	+	163	3723272	-	COG1905	C
77918447	Pcar_0835	anaerobic dehydrogenase	Y		0	P. carbinolicus	987150	988067	+	305	3723274	-	COG3383	R
77918453	Pcar_0842	hypothetical protein Pcar_0842	Y		0	P. carbinolicus	995430	996194	+	254	3722840	-	-
77918454	Pcar_0843	hypothetical protein Pcar_0843	Y		0	P. carbinolicus	996270	997106	-	278	3722841	-	-
77918466	Pcar_0856	ABC-type transport system, permease component	Y		0	P. carbinolicus	1009433	1010170	-	245	3722854	-	COG0600	P
77918467	Pcar_0857	ABC-type transport system, periplasmic component	Y		0	P. carbinolicus	1010170	1011174	-	334	3722855	-	COG0715	P
77918469	Pcar_0859	QbsJ-like methyltransferase	Y		0	P. carbinolicus	1011969	1013069	-	366	3724195	-	COG0500	QR
77918481	Pcar_0871	putative protein transport, PilT-like	Y		0	P. carbinolicus	1026597	1027733	+	378	3724207	-	COG2805	NU
77918483	Pcar_0873	type II secretory pathway, PilC-like	Y		0	P. carbinolicus	1029398	1030609	+	403	3724209	-	COG1459	NU
77918484	Pcar_0874	PPIase domain protein	Y		0	P. carbinolicus	1030648	1031523	+	291	3724210	-	COG0760	O
77918488	Pcar_0878	cAMP-binding proteins - catabolite gene activator and regulatory subunit of cAMP-dependent protein kinases	Y		0	P. carbinolicus	1033534	1034280	-	248	3724175	-	COG0664	T
77918491	Pcar_0881	hypothetical protein Pcar_0881	Y		0	P. carbinolicus	1035970	1037100	-	376	3724178	-	-
77918492	Pcar_0882	ferrous iron transport protein B	Y		0	P. carbinolicus	1037260	1039422	-	720	3724179	feoB	COG0370	P
77918496	Pcar_0886	putative oxidoreductase NADH oxidase subunit	Y		0	P. carbinolicus	1043378	1044619	-	413	3724183	-	COG0446	R
77918498	Pcar_0888	carbon-monoxide dehydrogenase, catalytic subunit	Y		0	P. carbinolicus	1045116	1047005	-	629	3724185	cooS2	-
77918500	Pcar_0890	K+-dependent Na+/Ca+ exchanger related-protein	Y		0	P. carbinolicus	1047664	1048740	-	358	3724187	-	COG0530	P
77918502	Pcar_0892	hypothetical protein Pcar_0892	Y		0	P. carbinolicus	1049745	1050023	-	92	3724189	-	COG1937	S
77918503	Pcar_0893	ABC-type transport system, periplasmic component	Y		0	P. carbinolicus	1050262	1051242	+	326	3724190	-	COG1840	P
77918504	Pcar_0894	ABC-type transport system, permease component	Y		0	P. carbinolicus	1051295	1052956	+	553	3724191	-	COG1178	P
77918505	Pcar_0895	ABC-type transport system, ATPase component	Y		0	P. carbinolicus	1052983	1054050	+	355	3724192	-	COG3842	E
77918506	Pcar_0896	cation transport ATPase	Y		0	P. carbinolicus	1054124	1056823	-	899	3724193	-	COG0474	P
77918507	Pcar_0897	HsdR-like, putative type I restriction deoxyribonuclease	Y		0	P. carbinolicus	1057045	1060929	-	1294	3724155	-	COG0610	V
77918515	Pcar_0906	putative ATP-binding component of dipeptide transport system	Y		0	P. carbinolicus	1069989	1070981	-	330	3724164	dppF	COG4608	E
77918519	Pcar_0910	hypothetical protein Pcar_0910	Y		0	P. carbinolicus	1075388	1075939	+	183	3724168	-	-
77918521	Pcar_0912	ArsR family transcriptional regulator	Y		0	P. carbinolicus	1078436	1079095	+	219	3724170	-	COG0607	P	COG0640	K
77918529	Pcar_0921	putative threonine efflux protein	Y		0	P. carbinolicus	1086879	1087496	+	205	3724140	-	COG1280	E
77918531	Pcar_0923	6-phosphogluconolactonase, glucosamine-6-phosphate isomerase/deaminase	Y		0	P. carbinolicus	1087934	1088632	-	232	3724142	-	COG0363	G
77918532	Pcar_0924	glucose-6-phosphate 1-dehydrogenase	Y		0	P. carbinolicus	1088729	1090228	-	499	3724143	zwf	-
77918533	Pcar_0925	6-phosphogluconate dehydrogenase	Y		0	P. carbinolicus	1090221	1091663	-	480	3724144	gnd	COG0362	G
77918542	Pcar_0934	hypothetical protein Pcar_0934	Y		0	P. carbinolicus	1100015	1100941	-	308	3724153	-	-
77918545	Pcar_0937	pyruvate-formate lyase	Y		0	P. carbinolicus	1103631	1106057	+	808	3724117	-	COG1882	C
77918546	Pcar_0938	hypothetical protein Pcar_0938	Y		0	P. carbinolicus	1106333	1107724	+	463	3724118	-	-
77918547	Pcar_0939	putative homoserine kinase type II	Y		0	P. carbinolicus	1107918	1109108	-	396	3724119	-	COG2334	R
77918548	Pcar_0940	putative DEOR-type transcriptional regulator	Y		0	P. carbinolicus	1109108	1109935	-	275	3724120	-	COG1349	KG
77918550	Pcar_0942	hypothetical protein Pcar_0942	Y		0	P. carbinolicus	1111857	1112141	+	94	3724122	-	-
77918562	Pcar_0954	hypothetical protein Pcar_0954	Y		0	P. carbinolicus	1122758	1123570	-	270	3724134	-	-
77918584	Pcar_0976	branched-chain amino acid aminotransferase family protein	Y		0	P. carbinolicus	1147416	1148252	-	278	3723048	-	COG0115	EH
77918585	Pcar_0977	p-aminobenzoate synthetase, component I	Y		0	P. carbinolicus	1148249	1149616	-	455	3723049	pabB	COG0147	EH
77918586	Pcar_0978	two component signal transduction response regulator	Y		0	P. carbinolicus	1149722	1150393	-	223	3723050	-	COG2197	TK
77918592	Pcar_0984	hypothetical protein Pcar_0984	Y		0	P. carbinolicus	1155808	1156128	-	106	3723056	-	-
77918597	Pcar_0989	putative nucleoid-associated protein NdpA	Y		0	P. carbinolicus	1161344	1162378	+	344	3723061	-	COG3081	R
77918598	Pcar_0990	hypothetical protein Pcar_0990	Y		0	P. carbinolicus	1162375	1163550	+	391	3723062	-	-
77918601	Pcar_0995	chemotaxis signal transduction protein, purine binding protein, CheW-like	Y		0	P. carbinolicus	1167263	1167736	-	157	3723972	-	COG0835	NT
77918624	Pcar_1019	putative DedA/PAP2 family phospholipid acid phosphatase	Y		0	P. carbinolicus	1194481	1195989	-	502	3723960	-	COG0586	S	COG0671	I
77918637	Pcar_1032	putative oxalate/formate antiporter	Y		0	P. carbinolicus	1207581	1208795	-	404	3723934	-	-
77918641	Pcar_1036	hypothetical protein Pcar_1036	Y		0	P. carbinolicus	1213715	1214080	+	121	3723938	-	-
77918655	Pcar_1050	peptidyl-prolyl cis-trans isomerase	Y		0	P. carbinolicus	1231771	1233720	+	649	3723913	-	COG0760	O
77918674	Pcar_1069	peptidyl-prolyl cis-trans isomerase B (rotamase B)	Y		0	P. carbinolicus	1255803	1256315	-	170	3723893	ppiB	COG0652	O
77918675	Pcar_1070	ferredoxin	Y		0	P. carbinolicus	1256444	1257697	+	417	3723894	-	COG0348	C
77918680	Pcar_1075	hypothetical protein Pcar_1075	Y		0	P. carbinolicus	1262355	1264151	+	598	3723899	-	COG2989	S
77918683	Pcar_1078	putative flavodoxin	Y		0	P. carbinolicus	1268650	1269168	-	172	3723902	-	COG0716	C
77918684	Pcar_1079	carboxymuconolactone decarboxylase family protein	Y		0	P. carbinolicus	1269248	1269982	-	244	3723903	-	COG0599	S
77918686	Pcar_1081	oxidoreductase, putative short-chain alcohol dehydrogenase	Y		0	P. carbinolicus	1270576	1271337	-	253	3723905	-	COG1028	IQR
77918688	Pcar_1084	transposase and inactivated derivatives	Y		0	P. carbinolicus	1272613	1273629	-	338	3723908	-	COG1943	L
77918693	Pcar_1089	transcription regulator LysR family	Y		0	P. carbinolicus	1278004	1278906	-	300	3723874	-	COG0583	K
77918696	Pcar_1092	hypothetical protein Pcar_1092	Y		0	P. carbinolicus	1281315	1285610	-	1431	3723877	-	-
77918698	Pcar_1094	hypothetical protein Pcar_1094	Y		0	P. carbinolicus	1287070	1287324	-	84	3723879	-	-
77918703	Pcar_1099	HlyD family secretion protein	Y		0	P. carbinolicus	1291722	1292927	+	401	3723884	-	COG0845	M
77918704	Pcar_1100	cation/multidrug efflux pump of the AcrB/AcrD/AcrF family	Y		0	P. carbinolicus	1292940	1296122	+	1060	3723885	mexF	COG0841	V
77918705	Pcar_1101	outer membrane protein	Y		0	P. carbinolicus	1296119	1297531	+	470	3723886	-	COG1538	MU
77918706	Pcar_1102	putative permease of the major facilitator superfamily	Y		0	P. carbinolicus	1297663	1298925	+	420	3723887	-	-
77918707	Pcar_1103	recombination factor protein RarA/unknown domain fusion protein	Y		0	P. carbinolicus	1299067	1301247	+	726	3723888	-	COG2256	L
77918710	Pcar_1106	hypothetical protein Pcar_1106	Y		0	P. carbinolicus	1302486	1303499	-	337	3722818	-	-
77918721	Pcar_1117	methionyl-tRNA formyltransferase	Y		0	P. carbinolicus	1313208	1314152	-	314	3722829	-	COG0223	J
77918722	Pcar_1118	hypothetical protein Pcar_1118	Y		0	P. carbinolicus	1314149	1314826	-	225	3722830	-	COG2120	S
77918723	Pcar_1119	biotin carboxylase	Y		0	P. carbinolicus	1314823	1316058	-	411	3722831	-	COG0439	I
77918725	Pcar_1121	acetolactate synthase, large subunit	Y		0	P. carbinolicus	1316871	1318562	-	563	3722833	-	COG0028	EH
77918739	Pcar_1135	putative NDP-hexose methyltransferase protein	Y		0	P. carbinolicus	1332750	1333973	-	407	3723749	-	COG0500	QR
77918743	Pcar_1139	short-chain alcohol dehydrogenase-like protein	Y		0	P. carbinolicus	1336721	1337521	-	266	3723753	-	COG1028	IQR
77918745	Pcar_1141	pyridoxal-phosphate-dependent aminotransferase enzyme	Y		0	P. carbinolicus	1338374	1339513	-	379	3723755	-	COG0399	M
77918749	Pcar_1145	hypothetical protein Pcar_1145	Y		0	P. carbinolicus	1343948	1345288	-	446	3723720	-	COG2604	S
77918778	Pcar_1174	GGDEF domain containing protein	Y		0	P. carbinolicus	1369421	1370716	+	431	3723710	-	-
77918780	Pcar_1176	hypothetical protein Pcar_1176	Y		0	P. carbinolicus	1374117	1376738	-	873	3723712	-	COG4625	S
77918785	Pcar_1181	predicted ATPase, putative adenylate/guanylate cyclase activity	Y		0	P. carbinolicus	1385541	1388945	+	1134	3723717	-	COG0457	R	COG2114	T
77918819	Pcar_1215	hypothetical protein Pcar_1215	Y		0	P. carbinolicus	1422924	1423577	+	217	3723673	-	COG1387	ER
77918835	Pcar_1231	putative ATP-binding protein in pho regulon	Y		0	P. carbinolicus	1445126	1446145	+	339	3723650	-	COG1702	T
77918841	Pcar_1237	glutamate dehydrogenase/leucine dehydrogenase	Y		0	P. carbinolicus	1452239	1453351	+	370	3723656	-	COG0334	E
77918842	Pcar_1238	pyruvate synthase, gamma subunit	Y		0	P. carbinolicus	1453568	1454500	+	310	3723657	-	COG1014	C	COG1144	C
77918843	Pcar_1239	pyruvate:ferredoxin oxidoreductase/2-oxoacid:ferredoxin oxidoreductase, alpha subunit	Y		0	P. carbinolicus	1454475	1455704	+	409	3723658	-	COG0674	C
77918845	Pcar_1241	acyl-CoA synthetase	Y		0	P. carbinolicus	1456685	1458403	+	572	3723660	-	COG0318	IQ
77918846	Pcar_1242	acetyl-CoA synthetase	Y		0	P. carbinolicus	1458551	1460224	-	557	3723622	acs	COG0365	I
77918847	Pcar_1243	transcriptional regulator	Y		0	P. carbinolicus	1460296	1460850	-	184	3723623	-	COG1396	K
77918849	Pcar_1245	putative permease	Y		0	P. carbinolicus	1462499	1463431	-	310	3723625	-	-
77918866	Pcar_1262	hypothetical protein Pcar_1262	Y		0	P. carbinolicus	1483250	1483447	+	65	3723603	-	-
77918871	Pcar_1267	putative glycosyl transferase	Y		0	P. carbinolicus	1487875	1488777	+	300	3723608	-	COG0463	M
77918877	Pcar_1273	4-amino-4-deoxy-L-arabinose transferase/PMT family glycosyltransferase	Y		0	P. carbinolicus	1493045	1494577	+	510	3723614	-	COG1807	M
77918898	Pcar_1294	ribosomal-protein-alanine acetyltransferase	Y		0	P. carbinolicus	1514734	1515198	+	154	3723596	rimI	COG0456	R
77918918	Pcar_1314	hypothetical protein Pcar_1314	Y		0	P. carbinolicus	1537224	1537724	+	166	3723577	-	COG1633	S
77918923	Pcar_1319	ACT domain-containing protein	Y		0	P. carbinolicus	1542489	1542923	-	144	3723582	-	COG4747	R
77918924	Pcar_1320	coenzyme F390 synthetase	Y		0	P. carbinolicus	1542920	1544230	-	436	3723546	-	COG1541	H
77918946	Pcar_1342	putative acetoin utilization protein AcuB	Y		0	P. carbinolicus	1569268	1569717	+	149	3723535	-	COG0517	R
77918948	Pcar_1344	hypothetical protein Pcar_1344	Y		0	P. carbinolicus	1573954	1575081	+	375	3723537	-	-
77918949	Pcar_1345	hypothetical protein Pcar_1345	Y		0	P. carbinolicus	1575099	1575503	+	134	3723538	-	-
77918952	Pcar_1348	transposase and inactivated derivatives	Y		0	P. carbinolicus	1577625	1577903	-	92	3723541	-	COG2963	L
77918956	Pcar_1353	hypothetical protein Pcar_1353	Y		0	P. carbinolicus	1580786	1581199	+	137	3723508	-	-
77918959	Pcar_1356	putative NADPH:quinone reductase/ Zn-dependent oxidoreductase	Y		0	P. carbinolicus	1587693	1588754	+	353	3723511	-	COG0604	CR
77918963	Pcar_1360	FAD/FMN-containing dehydrogenase	Y		0	P. carbinolicus	1590255	1591676	+	473	3723515	-	COG0277	C
77918965	Pcar_1362	hypothetical protein Pcar_1362	Y		0	P. carbinolicus	1594194	1594607	+	137	3723517	-	COG3791	S
77918969	Pcar_1367	hypothetical protein Pcar_1367	Y		0	P. carbinolicus	1599241	1600494	-	417	3723522	-	-
77918972	Pcar_1370	FtsI-like cell division protein	Y		0	P. carbinolicus	1603352	1604737	-	461	3723525	-	COG0768	M
77918973	Pcar_1371	cell wall-associated hydrolase/invasion-associated protein	Y		0	P. carbinolicus	1604898	1605719	-	273	3723526	-	COG0791	M
77918978	Pcar_1376	dehydrogenase, flavoprotein containing	Y		0	P. carbinolicus	1614531	1615685	+	384	3723492	fixC	COG0644	C
77918988	Pcar_1387	acetyltransferase	Y		0	P. carbinolicus	1628872	1629396	+	174	3723503	-	-
77918989	Pcar_1388	haloacid dehalogenase	Y		0	P. carbinolicus	1629458	1630162	+	234	3723504	-	COG1011	R
77918990	Pcar_1389	hypothetical protein Pcar_1389	Y		0	P. carbinolicus	1630342	1630743	+	133	3723505	-	COG0607	P
77918998	Pcar_1397	glycerol dehydratase	Y		0	P. carbinolicus	1639045	1641444	-	799	3723033	-	COG1882	C
77919051	Pcar_1450	hypothetical protein Pcar_1450	Y		0	P. carbinolicus	1694557	1695015	+	152	3723822	-	-
77919055	Pcar_1454	predicted RNA-binding protein	Y		0	P. carbinolicus	1698631	1700331	+	566	3723826	-	COG1293	K
77919061	Pcar_1460	adenosylmethionine-8-amino-7-oxononanoate aminotransferase	Y		0	P. carbinolicus	1704115	1705461	+	448	3723832	bioA	COG0161	H
77919063	Pcar_1462	putative glycosyltransferase	Y		0	P. carbinolicus	1706595	1707800	+	401	3723795	-	COG0463	M
77919072	Pcar_1471	nitrite/sulfite reductase protein	Y		0	P. carbinolicus	1718360	1719166	+	268	3723804	-	COG1251	C
77919075	Pcar_1474	hypothetical protein Pcar_1474	Y		0	P. carbinolicus	1720542	1722011	+	489	3723807	-	-
77919076	Pcar_1475	metalloendopeptidase-like membrane protein	Y		0	P. carbinolicus	1722162	1723091	+	309	3723808	-	COG0739	M
77919077	Pcar_1476	hypothetical protein Pcar_1476	Y		0	P. carbinolicus	1723309	1725033	+	574	3723809	-	-
77919078	Pcar_1477	lactoylglutathione lyase	Y		0	P. carbinolicus	1725331	1725741	+	136	3723810	gloA	COG0346	E
77919086	Pcar_1485	hypothetical protein Pcar_1485	Y		0	P. carbinolicus	1737422	1738063	+	213	3723782	-	COG2410	S
77919087	Pcar_1486	dihydrolipoamide dehydrogenase	Y		0	P. carbinolicus	1738161	1739582	-	473	3723783	-	COG1249	C
77919088	Pcar_1487	predicted membrane protein	Y		0	P. carbinolicus	1739781	1741016	+	411	3723784	-	COG3174	S
77919089	Pcar_1488	predicted exonuclease	Y		0	P. carbinolicus	1741315	1742817	+	500	3723785	-	COG1236	J
77919092	Pcar_1491	transcriptional regulator, Crp/Fnr family	Y		0	P. carbinolicus	1746760	1747434	+	224	3723790	fnr	COG0664	T
77919099	Pcar_1498	conserved ferredoxin domain protein	Y		0	P. carbinolicus	1753604	1754089	+	161	3723762	-	COG4739	S
77919110	Pcar_1509	putative transport system permease protein	Y		0	P. carbinolicus	1763100	1764044	-	314	3723773	-	COG0053	P
77919117	Pcar_1516	pectate lyase protein	Y		0	P. carbinolicus	1774859	1777954	+	1031	3724215	-	-
77919118	Pcar_1517	pectate lyase	Y		0	P. carbinolicus	1778144	1779496	+	450	3724216	-	-
77919121	Pcar_1520	putative carbamoyl phosphate synthase large subunit	Y		0	P. carbinolicus	1781963	1782946	+	327	3724219	-	COG0458	EF
77919122	Pcar_1521	predicted phosphoesterase	Y		0	P. carbinolicus	1782961	1783638	+	225	3724220	-	-
77919124	Pcar_1523	glycosyltransferase	Y		0	P. carbinolicus	1784973	1786136	+	387	3724222	-	COG0438	M
77919126	Pcar_1525	polysaccharide biosynthesis protein	Y		0	P. carbinolicus	1787505	1788932	+	475	3724224	-	COG2244	R
77919129	Pcar_1528	hypothetical protein Pcar_1528	Y		0	P. carbinolicus	1791553	1792617	+	354	3724227	-	COG2348	V
77919134	Pcar_1534	cysteine synthase A	Y		0	P. carbinolicus	1797283	1798179	+	298	3724233	cysK-1	COG0031	E
77919135	Pcar_1535	hypothetical protein Pcar_1535	Y		0	P. carbinolicus	1798217	1799104	+	295	3724234	-	-
77919137	Pcar_1537	hypothetical protein Pcar_1537	Y		0	P. carbinolicus	1801420	1802766	+	448	3724236	-	-
77919138	Pcar_1538	periplasmic polysaccharide export protein	Y		0	P. carbinolicus	1802824	1803630	+	268	3724237	-	-
77919140	Pcar_1540	capsular polysaccharide biosynthesis protein	Y		0	P. carbinolicus	1805960	1806667	+	235	3724239	-	COG4464	GM
77919141	Pcar_1541	TPR-repeat-containing hypothetical protein	Y		0	P. carbinolicus	1806660	1808969	+	769	3724240	-	-
77919142	Pcar_1542	6-phosphofructokinase	Y		0	P. carbinolicus	1809076	1810272	-	398	3724241	-	COG0205	G
77919173	Pcar_1573	aspartate/tyrosine/aromatic aminotransferase, AspC-like	Y		0	P. carbinolicus	1840195	1841466	-	423	3724273	-	COG0436	E
77919175	Pcar_1576	hypothetical protein Pcar_1576	Y		0	P. carbinolicus	1843183	1843953	+	256	3724276	-	COG0842	V
77919188	Pcar_1589	metal-dependent hydrolase of the beta-lactamase superfamily II	Y		0	P. carbinolicus	1855598	1856434	+	278	3724289	-	COG1237	R
77919189	Pcar_1590	chromosome partitioning ATPase	Y		0	P. carbinolicus	1856517	1857560	+	347	3724290	-	COG0489	D
77919191	Pcar_1592	hypothetical protein Pcar_1592	Y		0	P. carbinolicus	1858186	1859217	+	343	3724292	-	-
77919192	Pcar_1593	redox-sensing transcriptional repressor Rex	Y		0	P. carbinolicus	1859374	1860021	-	215	3724293	-	COG2344	R
77919194	Pcar_1595	putative heavy metal regulator HmrR	Y		0	P. carbinolicus	1862310	1862723	-	137	3724295	-	COG0789	K
77919195	Pcar_1596	copper-translocating P-type ATPase	Y		0	P. carbinolicus	1862716	1865220	-	834	3724296	-	COG2217	P
77919199	Pcar_1600	MoxR-like ATPase	Y		0	P. carbinolicus	1869102	1870100	+	332	3724300	-	COG0714	R
77919221	Pcar_1622	hypothetical protein Pcar_1622	Y		0	P. carbinolicus	1897680	1898078	-	132	3724322	-	COG2314	S
77919253	Pcar_1654	hypothetical protein Pcar_1654	Y		0	P. carbinolicus	1933069	1933545	-	158	3724357	-	-
77919254	Pcar_1655	hypothetical protein Pcar_1655	Y		0	P. carbinolicus	1933560	1934231	-	223	3724358	-	COG0811	U
77919259	Pcar_1660	hypothetical protein Pcar_1660	Y		0	P. carbinolicus	1940574	1941407	-	277	3724363	-	-
77919265	Pcar_1666	6-carboxyhexanoate--CoA ligase	Y		0	P. carbinolicus	1945887	1946684	-	265	3724369	bioW	COG1424	H
77919275	Pcar_1676	ATP-binding component of a membrane-associated cell division complex FtsE	Y		0	P. carbinolicus	1957818	1958561	-	247	3724379	ftsE	COG2884	D
77919298	Pcar_1700	putative oxidoreductase	Y		0	P. carbinolicus	1983127	1984281	+	384	3724409	-	COG1979	C
77919300	Pcar_1702	ferredoxin	Y		0	P. carbinolicus	1986033	1986755	+	240	3724411	-	COG1145	C
77919301	Pcar_1703	coenzyme F390 synthetase	Y		0	P. carbinolicus	1987293	1988711	+	472	3724412	-	COG1541	H
77919302	Pcar_1704	metal-dependent amidase/aminoacylase/carboxypeptidase	Y		0	P. carbinolicus	1988776	1989924	-	382	3724413	-	COG1473	R
77919304	Pcar_1706	hypothetical protein Pcar_1706	Y		0	P. carbinolicus	1990641	1991018	-	125	3724415	-	-
77919310	Pcar_1712	cation transporting P-type ATPase	Y		0	P. carbinolicus	1999088	2001391	-	767	3724421	-	COG2217	P
77919312	Pcar_1714	putative inner membrane component for iron transport	Y		0	P. carbinolicus	2001977	2005201	-	1074	3724423	-	-
77919321	Pcar_1723	putative sulfatase	Y		0	P. carbinolicus	2014660	2016534	-	624	3724432	-	COG3083	R
77919322	Pcar_1724	hypothetical protein Pcar_1724	Y		0	P. carbinolicus	2016748	2018406	-	552	3724433	-	COG2194	R
77919323	Pcar_1725	two component sensor histidine kinase	Y		0	P. carbinolicus	2018505	2019767	-	420	3724434	-	COG0642	T
77919324	Pcar_1726	two component signal transduction response regulator	Y		0	P. carbinolicus	2019757	2020440	-	227	3724435	-	COG0745	TK
77919330	Pcar_1732	5,10-methylenetetrahydrofolate reductase	Y		0	P. carbinolicus	2026001	2026906	+	301	3725933	metF	COG0685	E
77919331	Pcar_1733	predicted oxidoreductases of the aldo/keto reductase family	Y		0	P. carbinolicus	2027070	2028218	-	382	3725934	-	COG1453	R
77919333	Pcar_1735	ATP-binding component of transport system for maltose	Y		2	P. carbinolicus	2031004	2032134	-	376	3725936	malK	COG3842	E
77919340	Pcar_1742	hypothetical protein Pcar_1742	Y		0	P. carbinolicus	2040961	2041218	+	85	3725943	-	-
77919341	Pcar_1743	predicted membrane protein	Y		0	P. carbinolicus	2041334	2041801	-	155	3725944	-	COG2246	S
77919345	Pcar_1747	Flp pilus assembly protein CpaC	Y		0	P. carbinolicus	2044555	2046078	+	507	3724436	-	COG4964	U
77919347	Pcar_1749	Flp pilus assembly protein TadG	Y		0	P. carbinolicus	2046459	2046914	+	151	3724438	-	COG4961	U
77919348	Pcar_1750	hypothetical protein Pcar_1750	Y		0	P. carbinolicus	2046935	2048200	+	421	3724439	-	-
77919353	Pcar_1755	Flp pilus assembly protein TadD	Y		0	P. carbinolicus	2052975	2053940	+	321	3724444	-	COG0457	R
77919357	Pcar_1759	hypothetical protein Pcar_1759	Y		0	P. carbinolicus	2057185	2058396	+	403	3724448	-	-
77919364	Pcar_1766	phosphoenolpyruvate carboxykinase	Y		0	P. carbinolicus	2065259	2067154	-	631	3724455	-	COG1274	C
77919369	Pcar_1771	hypothetical protein Pcar_1771	Y		0	P. carbinolicus	2073731	2074012	-	93	3724460	-	COG3205	S
77919375	Pcar_1777	cytotoxic translational repressor of toxin-antitoxin stability system	Y		0	P. carbinolicus	2079667	2079963	-	98	3724466	-	COG2026	JD
77919376	Pcar_1778	hypothetical protein Pcar_1778	Y		0	P. carbinolicus	2079944	2080171	-	75	3724467	-	-
77919382	Pcar_1786	helix-turn-helix transcriptional regulator	Y		0	P. carbinolicus	2088738	2089112	-	124	3724475	-	COG1396	K
77919383	Pcar_1787	hypothetical protein Pcar_1787	Y		0	P. carbinolicus	2089109	2089318	-	69	3724476	-	-
77919389	Pcar_1793	hypothetical protein Pcar_1793	Y		0	P. carbinolicus	2095263	2095646	-	127	3724482	-	-
77919391	Pcar_1795	GDP-mannose mannosyl hydrolase	Y		0	P. carbinolicus	2097450	2097800	-	116	3724484	-	-
77919394	Pcar_1798	glycosyltransferase	Y		0	P. carbinolicus	2099793	2100968	-	391	3724487	-	COG0438	M
77919398	Pcar_1802	acetyltransferase	Y		0	P. carbinolicus	2105266	2105832	-	188	3724491	-	COG0110	R
77919399	Pcar_1803	O-antigen and teichoic acid export protein	Y		0	P. carbinolicus	2105832	2107352	-	506	3724492	-	COG2244	R
77919400	Pcar_1804	UDP-glucose 4-epimerase	Y		0	P. carbinolicus	2107718	2108731	-	337	3724493	galE-1	COG1087	M
77919403	Pcar_1807	UDP-glucose 4-epimerase	Y		0	P. carbinolicus	2113257	2114231	-	324	3724496	galE-2	COG1087	M
77919404	Pcar_1808	hypothetical protein Pcar_1808	Y		0	P. carbinolicus	2115749	2116924	-	391	3724497	-	COG4924	S
77919405	Pcar_1809	hypothetical protein Pcar_1809	Y		0	P. carbinolicus	2116921	2120286	-	1121	3724498	-	COG4913	S
77919406	Pcar_1810	hypothetical protein Pcar_1810	Y		0	P. carbinolicus	2120279	2120914	-	211	3724499	-	-
77919407	Pcar_1811	hypothetical protein Pcar_1811	Y		0	P. carbinolicus	2120914	2122359	-	481	3724500	-	-
77919408	Pcar_1812	hypothetical protein Pcar_1812	Y		0	P. carbinolicus	2122375	2123049	-	224	3724501	-	COG3177	S
77919413	Pcar_1817	Mu-like prophage tail protein gpP	Y		0	P. carbinolicus	2125796	2126848	-	350	3724506	-	COG4379	R
77919415	Pcar_1819	periplasmic serine proteases	Y		0	P. carbinolicus	2127522	2128673	-	383	3724508	-	COG0616	OU
77919418	Pcar_1822	putative DNA primase	Y		0	P. carbinolicus	2130868	2132592	-	574	3724511	-	-
77919422	Pcar_1826	hypothetical protein Pcar_1826	Y		0	P. carbinolicus	2136449	2137147	-	232	3724516	-	COG2928	S
77919428	Pcar_1832	hypothetical protein Pcar_1832	Y		0	P. carbinolicus	2146049	2146297	+	82	3724522	-	COG1905	C
77919429	Pcar_1833	ferredoxin 2	Y		0	P. carbinolicus	2146397	2148148	+	583	3724523	-	-
77919430	Pcar_1834	hypothetical protein Pcar_1834	Y		0	P. carbinolicus	2148159	2149334	+	391	3724524	-	COG2208	TK
77919435	Pcar_1839	molybdopterin-guanine dinucleotide biosynthesis protein A	Y		0	P. carbinolicus	2153256	2153888	-	210	3724529	mobA	COG0746	H
77919436	Pcar_1840	formate dehydrogenase accessory protein	Y		0	P. carbinolicus	2153931	2154737	-	268	3724530	fdhD	-
77919438	Pcar_1842	carbonic anhydrase	Y		0	P. carbinolicus	2156011	2156628	-	205	3724532	-	COG0663	R
77919450	Pcar_1854	permease of the major facilitator superfamily, BtlA-like	Y		0	P. carbinolicus	2169642	2170964	+	440	3724544	-	COG2270	R
77919451	Pcar_1855	glycerophosphodiester phosphodiesterase	Y		0	P. carbinolicus	2170961	2171776	+	271	3724545	-	COG0584	C
77919452	Pcar_1856	ruberythrin-like	Y		0	P. carbinolicus	2171891	2172010	+	39	3724546	-	-
77919459	Pcar_1863	predicted thioesterase	Y		0	P. carbinolicus	2177645	2178088	-	147	3724553	-	COG0824	R
77919460	Pcar_1864	formamidopyrimidine-DNA glycosylase	Y		0	P. carbinolicus	2178315	2179130	-	271	3724554	mutM	COG0266	L
77919485	Pcar_1889	hypothetical protein Pcar_1889	Y		0	P. carbinolicus	2203394	2203945	-	183	3724579	-	COG0526	OC
77919528	Pcar_1932	predicted PTS family phosphotransferase, mannose-specific enzyme IIC	Y		0	P. carbinolicus	2248577	2249275	-	232	3724622	-	-
77919543	Pcar_1947	hypothetical protein Pcar_1947	Y		0	P. carbinolicus	2260910	2263489	+	859	3724637	-	-
77919562	Pcar_1966	molybdenum cofactor biosynthesis protein	Y		0	P. carbinolicus	2287963	2288460	-	165	3724675	-	-
77919597	Pcar_2001	membrane-bound proton-translocating pyrophosphatase	Y		0	P. carbinolicus	2332045	2334069	-	674	3724691	hppA	-
77919600	Pcar_2004	phosphoribosyl pyrophosphate synthetase	Y		0	P. carbinolicus	2335369	2336307	-	312	3724694	prsA	COG0462	FE
77919641	Pcar_2045	chemotaxis signal transduction protein, CheV-like	Y		0	P. carbinolicus	2379250	2380224	-	324	3724736	-	COG0835	NT
77919646	Pcar_2050	hypothetical protein Pcar_2050	Y		0	P. carbinolicus	2386566	2387825	-	419	3724741	-	COG2081	R
77919647	Pcar_2051	superfamily II DNA and RNA helicases, RecQ-like	Y		0	P. carbinolicus	2388186	2390099	+	637	3724742	-	COG0514	L
77919652	Pcar_2056	putative lipoprotein	Y		0	P. carbinolicus	2394528	2395055	-	175	3724747	-	COG5430	S
77919653	Pcar_2057	fimbrial biogenesis protein	Y		0	P. carbinolicus	2395056	2397560	-	834	3724748	-	COG3188	NU
77919654	Pcar_2058	putative P pilus assembly protein, chaperone PapD	Y		0	P. carbinolicus	2397532	2398323	-	263	3724749	-	COG3121	NU
77919660	Pcar_2064	hypothetical protein Pcar_2064	Y		0	P. carbinolicus	2403140	2403394	-	84	3724755	-	-
77919661	Pcar_2066	deacetylase	Y		0	P. carbinolicus	2406155	2407054	-	299	3724757	-	-
77919662	Pcar_2067	short chain dehydrogenase	Y		0	P. carbinolicus	2407278	2408075	-	265	3724758	-	COG1028	IQR
77919669	Pcar_2074	molybdenum cofactor biosynthesis protein	Y		0	P. carbinolicus	2417140	2417679	-	179	3724765	-	-
77919674	Pcar_2079	predicted Fe-S oxidoreductases, MoaA/NifB/PqqE family	Y		0	P. carbinolicus	2422950	2423960	-	336	3724770	-	COG0535	R
77919676	Pcar_2081	hypothetical protein Pcar_2081	Y		0	P. carbinolicus	2424873	2425685	-	270	3724772	-	-
77919677	Pcar_2082	predicted exporter of the RND superfamily	Y		0	P. carbinolicus	2425689	2428370	-	893	3724773	-	COG1033	R	COG2409	R
77919678	Pcar_2083	ornithine/acetylornithine aminotransferase	Y		0	P. carbinolicus	2428373	2429749	-	458	3724774	-	COG4992	E
77919679	Pcar_2084	hypothetical protein Pcar_2084	Y		0	P. carbinolicus	2430076	2431140	-	354	3724775	-	COG0725	P
77919680	Pcar_2085	ABC-type transport system, putative ATPase component	Y		0	P. carbinolicus	2431121	2432158	-	345	3724776	-	COG3839	G
77919681	Pcar_2086	ABC-type sulfate transport system, permease component	Y		0	P. carbinolicus	2432155	2433003	-	282	3724777	-	COG0555	O
77919682	Pcar_2087	hypothetical protein Pcar_2087	Y		0	P. carbinolicus	2433010	2433993	-	327	3724778	-	COG0725	P
77919683	Pcar_2088	conserved hypothetical protein TIGR00104	Y		0	P. carbinolicus	2434287	2434838	-	183	3724779	-	COG1720	S
77919717	Pcar_2123	hypothetical protein Pcar_2123	Y		0	P. carbinolicus	2473665	2474771	-	368	3724814	-	COG3177	S
77919748	Pcar_2154	Tfp pilus assembly protein PilE	Y		0	P. carbinolicus	2509412	2509828	-	138	3724846	-	COG4968	NU
77919749	Pcar_2155	Tfp pilus assembly protein, tip-associated adhesin PilY1	Y		0	P. carbinolicus	2509878	2514623	-	1581	3724847	pilY1	COG3419	NU
77919750	Pcar_2156	Tfp pilus assembly protein PilX	Y		0	P. carbinolicus	2514769	2515305	-	178	3724848	-	COG4726	NU
77919751	Pcar_2157	hypothetical protein Pcar_2157	Y		0	P. carbinolicus	2515330	2516370	-	346	3724849	-	COG4966	NU
77919752	Pcar_2158	hypothetical protein Pcar_2158	Y		0	P. carbinolicus	2516388	2516855	-	155	3724850	-	COG4967	NU
77919753	Pcar_2159	Tfp pilus assembly protein FimT	Y		0	P. carbinolicus	2516846	2517466	-	206	3724851	-	COG4970	NU
77919757	Pcar_2163	conserved hypothetical protein TIGR00300	Y		0	P. carbinolicus	2521923	2523140	-	405	3724855	-	COG1915	S
77919770	Pcar_2176	transcriptional regulator, LysR family	Y		0	P. carbinolicus	2541760	2542659	+	299	3724868	-	COG0583	K
77919774	Pcar_2180	putative zinc-containing alcohol dehydrogenase	Y		0	P. carbinolicus	2544782	2545765	+	327	3724872	-	COG1063	ER
77919776	Pcar_2182	predicted MerR family transcriptional regulator	Y		0	P. carbinolicus	2547938	2548741	+	267	3724874	-	COG0789	K
77919777	Pcar_2183	predicted transcriptional regulator	Y		0	P. carbinolicus	2549234	2550040	+	268	3724875	-	COG0789	K
77919778	Pcar_2184	predicted permease	Y		0	P. carbinolicus	2550159	2551427	-	422	3724876	-	-
77919782	Pcar_2188	3-dehydroquinate dehydratase	Y		0	P. carbinolicus	2555290	2556051	-	253	3724880	aroD	-
77919783	Pcar_2189	putative transport system permease protein	Y		0	P. carbinolicus	2556100	2557326	-	408	3724881	-	-
77919785	Pcar_2191	sugar phosphate isomerases/epimerases	Y		0	P. carbinolicus	2557685	2558506	-	273	3724883	-	COG1082	G
77919793	Pcar_2199	D-alanine--D-alanine ligase	Y		0	P. carbinolicus	2570162	2571079	-	305	3724891	-	COG1181	M
77919823	Pcar_2229	ResB-like cytochrome c biosythesis protein	Y		0	P. carbinolicus	2599695	2601068	-	457	3724902	-	COG1333	O
77919834	Pcar_2240	tryptophan synthase subunit beta	Y		0	P. carbinolicus	2613947	2615173	+	408	3724913	-	COG0133	E
77919839	Pcar_2245	putative protease	Y		0	P. carbinolicus	2621342	2622496	+	384	3724918	-	COG0265	O
77919857	Pcar_2263	HflC protein	Y		0	P. carbinolicus	2642453	2643385	+	310	3724955	hflC	COG0330	O
77919861	Pcar_2267	glycosyl transferase, group 2 family protein	Y		0	P. carbinolicus	2648569	2649309	+	246	3724959	-	-
77919863	Pcar_2269	prophage LambdaSa1, reverse transcriptase/maturase family protein	Y		0	P. carbinolicus	2649707	2651047	-	446	3724961	-	COG3344	L
77919866	Pcar_2272	hypothetical protein Pcar_2272	Y		0	P. carbinolicus	2653824	2654360	-	178	3724964	-	-
77919867	Pcar_2273	RNase HI	Y		0	P. carbinolicus	2654453	2654956	-	167	3724965	-	-
77919868	Pcar_2274	rhodanese-related sulfurtransferase	Y		0	P. carbinolicus	2655059	2655901	-	280	3724966	-	COG0607	P	COG1633	S
77919869	Pcar_2275	NADH dehydrogenase, FAD-containing subunit	Y		0	P. carbinolicus	2655922	2657064	-	380	3724967	-	COG1252	C
77919879	Pcar_2285	predicted phosphatases	Y		0	P. carbinolicus	2667899	2668564	-	221	3724977	-	COG0546	R
77919880	Pcar_2286	pterin-4a-carbinolamine dehydratase	Y		0	P. carbinolicus	2668798	2669136	+	112	3724978	-	-
77919881	Pcar_2287	acetylornithine deacetylase/succinyl-diaminopimelate desuccinylase-like protein	Y		0	P. carbinolicus	2669289	2670659	-	456	3724979	-	COG0624	E
77919883	Pcar_2289	hypothetical protein Pcar_2289	Y		0	P. carbinolicus	2671335	2671757	-	140	3724981	-	-
77919888	Pcar_2294	hypothetical protein Pcar_2294	Y		0	P. carbinolicus	2675209	2675883	-	224	3724986	-	-
77919889	Pcar_2295	putative oxidoreductase	Y		0	P. carbinolicus	2676454	2677692	+	412	3724987	-	COG0493	ER
77919898	Pcar_2304	hypothetical protein Pcar_2304	Y		0	P. carbinolicus	2690180	2690767	-	195	3724996	-	-
77919899	Pcar_2305	glycosyltransferase	Y		0	P. carbinolicus	2691040	2692221	-	393	3724997	-	COG0438	M
77919902	Pcar_2308	putative amidotransferase	Y		0	P. carbinolicus	2695050	2695880	+	276	3725000	-	COG0121	R
77919906	Pcar_2312	Fe binding transcriptional regulator FhlA	Y		0	P. carbinolicus	2698510	2700753	+	747	3725004	fhlA	COG1221	KT	COG2204	T
77919925	Pcar_2331	NifU-like protein	Y		0	P. carbinolicus	2728256	2728567	-	103	3725023	-	COG0694	O
77919927	Pcar_2333	glycerophosphodiester phosphodiesterase, cytosolic	Y		0	P. carbinolicus	2729294	2730019	-	241	3725025	ugpQ	COG0584	C
77919954	Pcar_2360	putative mutator MutT protein	Y		0	P. carbinolicus	2773895	2774347	+	150	3725062	-	COG0494	LR
77919956	Pcar_2362	regulator protein	Y		0	P. carbinolicus	2777006	2777719	+	237	3725064	-	COG1720	S
77919982	Pcar_2388	flavoprotein-containing dehydrogenase	Y		0	P. carbinolicus	2813013	2814257	-	414	3725090	-	COG0644	C
77919986	Pcar_2392	hypothetical protein Pcar_2392	Y		0	P. carbinolicus	2816372	2817187	-	271	3725094	-	-
77920006	Pcar_2412	ATP-dependent protease ATP-binding subunit	Y		0	P. carbinolicus	2838115	2839452	+	445	3725114	hslU	COG1220	O
77920014	Pcar_2420	diaminopimelate decarboxylase	Y		0	P. carbinolicus	2847352	2848605	+	417	3725122	lysA	COG0019	E
77920019	Pcar_2425	transposase	Y		0	P. carbinolicus	2853223	2854692	-	489	3725127	-	-
77920020	Pcar_2426	hypothetical protein Pcar_2426	Y		0	P. carbinolicus	2854837	2858448	+	1203	3725128	-	-
77920021	Pcar_2427	acetate kinase	Y		0	P. carbinolicus	2858925	2860106	+	393	3725129	ackA-2	COG0282	C
77920022	Pcar_2428	predicted ATPases of PP-loop superfamily	Y		0	P. carbinolicus	2860255	2860923	+	222	3725130	-	COG2102	R
77920028	Pcar_2434	hypothetical protein Pcar_2434	Y		0	P. carbinolicus	2864498	2865085	-	195	3725136	-	COG4843	S
77920029	Pcar_2435	phosphoenolpyruvate synthase	Y		0	P. carbinolicus	2865203	2867599	-	798	3725137	ppsA	COG0574	G
77920034	Pcar_2440	hypothetical protein Pcar_2440	Y		0	P. carbinolicus	2871576	2872925	-	449	3725142	-	-
77920035	Pcar_2441	FAD/FMN-containing dehydrogenase	Y		0	P. carbinolicus	2872919	2874517	-	532	3725143	-	COG0277	C
77920036	Pcar_2442	L-lysine aminotransferase	Y		0	P. carbinolicus	2874514	2875875	-	453	3725144	-	COG0160	E
77920041	Pcar_2447	putative acetyl-CoA hydrolase	Y		0	P. carbinolicus	2879495	2880832	-	445	3725149	-	COG0427	C
77920042	Pcar_2448	predicted iron-sulfur flavoprotein	Y		0	P. carbinolicus	2881449	2882831	+	460	3725150	-	COG0655	R
77920043	Pcar_2449	GGDEF domain containing protein	Y		0	P. carbinolicus	2882947	2884443	-	498	3725151	-	-
77920053	Pcar_2459	hypothetical protein Pcar_2459	Y		0	P. carbinolicus	2897028	2897450	-	140	3725161	-	-
77920055	Pcar_2461	putative methylenetetrahydrofolate dehydrogenase and methenyltetrahydrofolate cyclohydrolase	Y		0	P. carbinolicus	2899653	2900525	-	290	3725163	folD	COG0190	H
77920059	Pcar_2465	hypothetical protein Pcar_2465	Y		0	P. carbinolicus	2902839	2903678	-	279	3725167	-	-
77920077	Pcar_2483	hypothetical protein Pcar_2483	Y		0	P. carbinolicus	2922093	2922452	+	119	3725185	-	-
77920086	Pcar_2492	sodium/alanine symporter	Y		0	P. carbinolicus	2930803	2932149	+	448	3725194	-	COG1115	E
77920089	Pcar_2495	RNA 3'-terminal-phosphate cyclase	Y		0	P. carbinolicus	2935573	2936598	+	341	3725197	-	-
77920091	Pcar_2497	hypothetical protein Pcar_2497	Y		0	P. carbinolicus	2937119	2937325	+	68	3725199	-	COG4895	S
77920094	Pcar_2500	GntR transcriptional regulators family	Y		0	P. carbinolicus	2939501	2940232	+	243	3725202	pdhR	COG2186	K
77920096	Pcar_2502	iron-containing hydrogenase, Hyd gamma	Y		0	P. carbinolicus	2941359	2943155	-	598	3725204	hyd	COG3383	R
77920098	Pcar_2505	methylmalonate-semialdehyde dehydrogenase	Y		0	P. carbinolicus	2946006	2947553	-	515	3725207	mmsA	COG1012	C
77920099	Pcar_2506	alcohol dehydrogenase, class IV	Y		0	P. carbinolicus	2947691	2948854	-	387	3725208	-	COG1454	C
77920100	Pcar_2507	putative carboxymuconolactone decarboxylase	Y		0	P. carbinolicus	2949201	2949524	-	107	3725209	-	COG0599	S
77920103	Pcar_2510	1,3-propanediol dehydrogenase	Y		0	P. carbinolicus	2951655	2952806	-	383	3725212	-	COG1454	C
77920107	Pcar_2514	aldehyde:ferredoxin oxidoreductase	Y		0	P. carbinolicus	2956761	2958647	-	628	3725216	-	COG2414	C
77920109	Pcar_2516	putative acyl-CoA hydrolase	Y		0	P. carbinolicus	2960731	2961207	+	158	3725218	-	COG1607	I
77920110	Pcar_2517	putative iron-sulfur cluster-binding protein	Y		0	P. carbinolicus	2961246	2962037	-	263	3725219	-	COG2006	S
77920123	Pcar_2530	polyprenyltransferase (cytochrome oxidase assembly factor)	Y		0	P. carbinolicus	2973249	2974079	+	276	3725232	-	COG0109	O
77920129	Pcar_2536	cytidine deaminase	Y		0	P. carbinolicus	2978383	2978793	+	136	3725238	cdd	COG0295	F
77920130	Pcar_2537	uridine phosphorylase	Y		0	P. carbinolicus	2978765	2979646	+	293	3725239	udp	COG2820	F
77920146	Pcar_2553	hypothetical protein Pcar_2553	Y		0	P. carbinolicus	2996306	2996743	+	145	3725255	-	-
77920148	Pcar_2555	cytoplasmic ferritin (an iron storage protein)	Y		0	P. carbinolicus	2998119	2998643	+	174	3725258	ftn	COG1528	P
77920149	Pcar_2556	hypothetical protein Pcar_2556	Y		0	P. carbinolicus	2998714	2999127	-	137	3725259	-	COG2976	S
77920150	Pcar_2557	peptidoglycan synthetase; penicillin-binding protein 1B	Y		0	P. carbinolicus	2999124	3001460	-	778	3725260	mrcB	COG0744	M
77920152	Pcar_2559	hypothetical protein Pcar_2559	Y		0	P. carbinolicus	3005218	3005466	-	82	3725262	-	-
77920180	Pcar_2587	hypothetical protein Pcar_2587	Y		0	P. carbinolicus	3036823	3037173	+	116	3725290	-	COG3296	S
77920183	Pcar_2590	glycosyltransferase	Y		0	P. carbinolicus	3040447	3041442	+	331	3725293	-	COG0438	M
77920190	Pcar_2597	putative glycosyltransferase	Y		0	P. carbinolicus	3047125	3048249	+	374	3725300	-	COG0438	M
77920197	Pcar_2604	FKBP-type peptidyl-prolyl cis-trans isomerase, MIP family	Y		0	P. carbinolicus	3055581	3056267	+	228	3725307	-	COG0545	O
77920199	Pcar_2606	hypothetical protein Pcar_2606	Y		0	P. carbinolicus	3057705	3058046	-	113	3725309	-	COG3296	S
77920202	Pcar_2609	hypothetical protein Pcar_2609	Y		0	P. carbinolicus	3061604	3062230	+	208	3725312	-	-
77920205	Pcar_2612	iron-sulfur flavoprotein	Y		0	P. carbinolicus	3064028	3064768	+	246	3725315	-	COG0655	R
77920211	Pcar_2618	hypothetical protein Pcar_2618	Y		0	P. carbinolicus	3068800	3069150	-	116	3725321	-	COG1863	P
77920214	Pcar_2621	putative Na+/H+ antiporter	Y		0	P. carbinolicus	3070969	3071400	-	143	3725324	-	-
77920216	Pcar_2623	putative universal stress protein	Y		0	P. carbinolicus	3073856	3074782	+	308	3725326	-	COG0589	T
77920217	Pcar_2624	glyceraldehyde-3-phosphate dehydrogenase, type I	Y		0	P. carbinolicus	3074994	3076061	-	355	3725327	gap-3	COG0057	G
77920219	Pcar_2626	AMP nucleosidase	Y		0	P. carbinolicus	3077656	3078429	+	257	3725329	-	COG0775	F
77920220	Pcar_2627	hypothetical protein Pcar_2627	Y		0	P. carbinolicus	3078549	3078968	+	139	3725330	-	-
77920221	Pcar_2628	glutamate synthase-related protein	Y		0	P. carbinolicus	3079422	3081014	+	530	3725331	-	COG0069	E
77920222	Pcar_2629	two component signal transduction response regulator	Y		0	P. carbinolicus	3081033	3081749	-	238	3725332	-	COG0745	TK
77920223	Pcar_2630	two component sensor histidine kinase	Y		0	P. carbinolicus	3081771	3083438	-	555	3725333	-	COG0642	T	COG5002	T
77920224	Pcar_2631	von Willebrand factor type A domain protein	Y		0	P. carbinolicus	3083552	3084880	-	442	3725334	-	COG2304	R
77920232	Pcar_2639	putative transcriptional regulator, LysR family	Y		0	P. carbinolicus	3091221	3092114	+	297	3725342	-	COG0583	K
77920235	Pcar_2642	hypothetical protein Pcar_2642	Y		0	P. carbinolicus	3094356	3094637	-	93	3725345	-	-
77920239	Pcar_2648	acyl-CoA synthetases (AMP-forming)/AMP-acid ligases II	Y		0	P. carbinolicus	3102568	3103779	-	403	3725351	-	COG0365	I
77920252	Pcar_2661	conserved hypothetical lipoprotein	Y		0	P. carbinolicus	3114224	3114664	-	146	3725364	-	-
77920264	Pcar_2673	ADP-ribose pyrophosphatase	Y		0	P. carbinolicus	3124557	3125057	-	166	3725376	-	COG1051	F
77920271	Pcar_2680	mismatch repair ATPase (MutS family)	Y		0	P. carbinolicus	3133070	3135436	-	788	3725385	-	COG1193	L
77920291	Pcar_2700	hypothetical protein Pcar_2700	Y		0	P. carbinolicus	3151917	3152855	+	312	3725405	-	-
77920292	Pcar_2701	anaerobic dehydrogenase, acetylene hydratase-like	Y		0	P. carbinolicus	3152890	3154968	+	692	3725406	-	COG0243	C
77920294	Pcar_2703	hypothetical protein Pcar_2703	Y		0	P. carbinolicus	3155619	3156920	-	433	3725408	-	COG5339	S
77920302	Pcar_2711	two component signal transduction response regulator	Y		0	P. carbinolicus	3166383	3166778	+	131	3725416	-	-
77920306	Pcar_2715	small-conductance mechanosensitive channel	Y		0	P. carbinolicus	3171520	3172332	+	270	3725420	-	COG0668	M
77920307	Pcar_2716	deoxyribodipyrimidine photolyase	Y		0	P. carbinolicus	3172345	3173817	+	490	3725421	-	COG0415	L
77920308	Pcar_2717	metal-dependent hydrolases of the beta-lactamase superfamily I	Y		0	P. carbinolicus	3173808	3174527	+	239	3725422	-	COG1235	R
77920320	Pcar_2729	restriction endonuclease	Y		0	P. carbinolicus	3186393	3189122	-	909	3725434	-	COG3587	V
77920338	Pcar_2748	hypothetical protein Pcar_2748	Y		0	P. carbinolicus	3206495	3206965	+	156	3725453	-	COG4520	M
77920339	Pcar_2749	ABC-type transport system, permease component	Y		0	P. carbinolicus	3207131	3208291	+	386	3725454	-	-
77920340	Pcar_2750	ABC-type transport system, ATPase component	Y		0	P. carbinolicus	3208297	3209094	+	265	3725455	-	COG1127	Q
77920341	Pcar_2751	paraquat-inducible ABC-type transporter, periplasmic component	Y		0	P. carbinolicus	3209087	3210067	+	326	3725456	-	COG1463	Q
77920342	Pcar_2752	hypothetical protein Pcar_2752	Y		0	P. carbinolicus	3210070	3210717	+	215	3725457	-	-
77920343	Pcar_2753	hypothetical protein Pcar_2753	Y		0	P. carbinolicus	3210714	3211640	-	308	3725458	-	COG2206	T	COG3437	KT
77920345	Pcar_2755	nitroreductase	Y		0	P. carbinolicus	3212293	3213039	-	248	3725460	-	COG0778	C
77920346	Pcar_2756	hypothetical protein Pcar_2756	Y		0	P. carbinolicus	3213275	3213541	+	88	3725461	-	-
77920367	Pcar_2777	phosphatidylglycerophosphate synthase	Y		0	P. carbinolicus	3239729	3240334	+	201	3725482	-	COG0558	I
77920368	Pcar_2778	CDP-diglyceride synthetase/phosphatidate cytidylyltransferase	Y		0	P. carbinolicus	3240331	3241272	+	313	3725483	-	COG4589	R
77920369	Pcar_2779	acyltransferase	Y		0	P. carbinolicus	3241512	3242153	+	213	3725484	-	COG0204	I
77920370	Pcar_2780	hypothetical protein Pcar_2780	Y		0	P. carbinolicus	3242221	3243963	+	580	3725485	-	COG2267	I
77920371	Pcar_2781	membrane-associated phospholipid phosphatase	Y		0	P. carbinolicus	3243918	3245354	+	478	3725486	-	COG0671	I	COG2453	T
77920372	Pcar_2782	ABC-type transport system, periplasmic component	Y		0	P. carbinolicus	3245595	3246380	+	261	3725487	-	COG0725	P
77920373	Pcar_2783	ABC-type transport systems, permease component	Y		0	P. carbinolicus	3246384	3247169	+	261	3725488	-	COG0555	O
77920374	Pcar_2784	ABC-type transporter, ATPase component	Y		0	P. carbinolicus	3247166	3248317	+	383	3725489	-	COG3839	G
77920375	Pcar_2785	membrane protein TerC	Y		0	P. carbinolicus	3248434	3249288	+	284	3725490	-	COG0861	P
77920377	Pcar_2787	oxidoreductase family protein, Gfo/Idh/MocA family	Y		0	P. carbinolicus	3250030	3250941	+	303	3725492	-	COG0673	R
77920378	Pcar_2788	hypothetical protein Pcar_2788	Y		0	P. carbinolicus	3251025	3252479	-	484	3725493	-	COG5316	S
77920379	Pcar_2789	hypothetical protein Pcar_2789	Y		0	P. carbinolicus	3252615	3253160	-	181	3725494	-	-
77920380	Pcar_2790	N-glycosyltransferase PgaC	Y		0	P. carbinolicus	3253169	3254425	-	418	3725495	-	COG1215	M
77920381	Pcar_2791	hypothetical protein Pcar_2791	Y		0	P. carbinolicus	3254428	3256350	-	640	3725496	-	-
77920382	Pcar_2792	hypothetical protein Pcar_2792	Y		0	P. carbinolicus	3256353	3258761	-	802	3725497	-	-
77920385	Pcar_2795	rubredoxin-oxygen oxidoreductase, putative	Y		0	P. carbinolicus	3263292	3264479	-	395	3725500	-	COG0426	C
77920387	Pcar_2797	rubrerythrin	Y		0	P. carbinolicus	3264904	3265440	-	178	3725502	-	COG1592	C
77920389	Pcar_2799	hypothetical protein Pcar_2799	Y		0	P. carbinolicus	3266308	3266622	+	104	3725504	-	COG0662	G
77920392	Pcar_2802	phosphatidylserine synthase	Y		0	P. carbinolicus	3268212	3269525	+	437	3725507	-	COG0558	I	COG1183	I
77920394	Pcar_2804	fructose-bisphosphate aldolase	Y		0	P. carbinolicus	3271707	3272756	+	349	3725509	-	COG1830	G
77920398	Pcar_2808	hypothetical protein Pcar_2808	Y		0	P. carbinolicus	3275129	3275593	+	154	3725513	-	COG3521	S
77920399	Pcar_2809	hypothetical protein Pcar_2809	Y		0	P. carbinolicus	3275715	3277043	+	442	3725514	-	-
77920400	Pcar_2810	hypothetical protein Pcar_2810	Y		0	P. carbinolicus	3277049	3277774	+	241	3725515	-	COG3455	S
77920401	Pcar_2811	hypothetical protein Pcar_2811	Y		0	P. carbinolicus	3277808	3281395	+	1195	3725516	-	COG3523	S
77920402	Pcar_2812	hypothetical protein Pcar_2812	Y		0	P. carbinolicus	3281407	3282420	+	337	3725517	-	COG3913	S
77920403	Pcar_2813	hypothetical protein Pcar_2813	Y		0	P. carbinolicus	3282417	3283943	+	508	3725518	-	COG3515	S
77920404	Pcar_2814	hypothetical protein Pcar_2814	Y		0	P. carbinolicus	3284003	3284530	+	175	3725519	-	-
77920405	Pcar_2815	hypothetical protein Pcar_2815	Y		0	P. carbinolicus	3284548	3286089	+	513	3725520	-	-
77920406	Pcar_2816	hypothetical protein Pcar_2816	Y		0	P. carbinolicus	3286337	3286822	+	161	3725521	-	-
77920408	Pcar_2818	hypothetical protein Pcar_2818	Y		0	P. carbinolicus	3287362	3289119	+	585	3725523	-	COG3519	S
77920409	Pcar_2819	hypothetical protein Pcar_2819	Y		0	P. carbinolicus	3289083	3290060	+	325	3725524	-	-
77920410	Pcar_2820	heat shock protein ClpB-like	Y		0	P. carbinolicus	3290118	3292817	+	899	3725525	-	COG0542	O
77920415	Pcar_2825	hypothetical protein Pcar_2825	Y		0	P. carbinolicus	3301659	3302084	+	141	3725530	-	-
77920417	Pcar_2827	hypothetical protein Pcar_2827	Y		0	P. carbinolicus	3303312	3304370	+	352	3725532	-	COG5351	S
77920418	Pcar_2828	hypothetical protein Pcar_2828	Y		0	P. carbinolicus	3304367	3305470	+	367	3725533	-	COG0304	IQ
77920419	Pcar_2829	hypothetical protein Pcar_2829	Y		0	P. carbinolicus	3305603	3306145	+	180	3725534	-	-
77920420	Pcar_2830	hypothetical protein Pcar_2830	Y		0	P. carbinolicus	3306142	3309414	+	1090	3725535	-	-
77920424	Pcar_2834	transposase and inactivated derivatives	Y		0	P. carbinolicus	3312913	3313212	-	99	3725539	-	COG2963	L
77920425	Pcar_2835	hypothetical protein Pcar_2835	Y		0	P. carbinolicus	3313396	3314808	-	470	3725540	-	-
77920426	Pcar_2836	RNA 3'-terminal-phosphate cyclase	Y		0	P. carbinolicus	3314805	3315833	-	342	3725541	-	-
77920427	Pcar_2837	membrane protease subunit, stomatin/prohibitin-like	Y		0	P. carbinolicus	3315844	3316950	-	368	3725542	-	COG0330	O
77920428	Pcar_2838	sigma 54 interactive regulator of RNA terminal phosphate cyclase	Y		0	P. carbinolicus	3317665	3319257	+	530	3725544	-	COG4650	KT
77920429	Pcar_2839	predicted metal-regulated homodimeric transcriptional regulator	Y		0	P. carbinolicus	3319418	3319699	+	93	3725545	-	COG0640	K
77920430	Pcar_2840	hypothetical protein Pcar_2840	Y		0	P. carbinolicus	3319764	3319913	+	49	3725546	-	-
77920431	Pcar_2841	hypothetical protein Pcar_2841	Y		0	P. carbinolicus	3320569	3322650	+	693	3725547	-	COG2365	T
77920432	Pcar_2842	UDP-glucuronosyltransferase-like protein	Y		0	P. carbinolicus	3322664	3323779	+	371	3725548	-	COG1819	GC
77920433	Pcar_2843	osmotically inducible protein	Y		0	P. carbinolicus	3323857	3324276	-	139	3725549	osmC	COG1764	O
77920434	Pcar_2844	hypothetical protein Pcar_2844	Y		0	P. carbinolicus	3324563	3325189	-	208	3725550	-	-
77920445	Pcar_2855	hypothetical protein Pcar_2855	Y		0	P. carbinolicus	3342412	3342948	+	178	3725561	-	COG0824	R
77920450	Pcar_2860	glycosyltransferase	Y		0	P. carbinolicus	3346490	3347782	-	430	3725566	-	COG0438	M
77920456	Pcar_2866	cytochrome c nitrite reductase	Y		6	P. carbinolicus	3351991	3353427	-	478	3725572	nrfA	COG3303	P
77920457	Pcar_2867	cytochrome c nitrite reductase	Y		5	P. carbinolicus	3353429	3353962	-	177	3725573	nrfH	COG3005	C
77920459	Pcar_2869	hypothetical protein Pcar_2869	Y		0	P. carbinolicus	3355064	3355402	+	112	3725575	-	COG0662	G
77920469	Pcar_2879	nitrite reductase (NAD(P)H)subunit	Y		0	P. carbinolicus	3365173	3368088	+	971	3725585	nirB	COG1251	C	COG2146	PR
77920475	Pcar_2885	hypothetical protein Pcar_2885	Y		0	P. carbinolicus	3372966	3373649	-	227	3725591	-	-
77920476	Pcar_2886	hypothetical protein Pcar_2886	Y		0	P. carbinolicus	3373653	3374138	-	161	3725592	-	-
77920477	Pcar_2887	hypothetical protein Pcar_2887	Y		0	P. carbinolicus	3374150	3375190	-	346	3725593	-	-
77920478	Pcar_2888	hypothetical protein Pcar_2888	Y		0	P. carbinolicus	3375208	3375744	-	178	3725594	-	-
77920479	Pcar_2889	hypothetical protein Pcar_2889	Y		0	P. carbinolicus	3375731	3378295	-	854	3725595	-	-
77920480	Pcar_2890	hypothetical protein Pcar_2890	Y		0	P. carbinolicus	3378292	3378792	-	166	3725596	-	COG3628	R
77920481	Pcar_2891	hypothetical protein Pcar_2891	Y		0	P. carbinolicus	3378789	3379133	-	114	3725597	-	-
77920482	Pcar_2892	hypothetical protein Pcar_2892	Y		0	P. carbinolicus	3379133	3380632	-	499	3725598	-	COG3501	S
77920483	Pcar_2893	hypothetical protein Pcar_2893	Y		0	P. carbinolicus	3380629	3381372	-	247	3725599	-	-
77920486	Pcar_2896	phage tail sheath protein FI	Y		0	P. carbinolicus	3383118	3384335	-	405	3725602	-	COG3497	R
77920487	Pcar_2897	hypothetical protein Pcar_2897	Y		0	P. carbinolicus	3384608	3385384	-	258	3725603	-	-
77920490	Pcar_2900	Mg-dependent DNase TatD	Y		0	P. carbinolicus	3387237	3388004	-	255	3725606	-	COG0084	L
77920491	Pcar_2901	hypothetical protein Pcar_2901	Y		0	P. carbinolicus	3388058	3388936	-	292	3725607	-	COG3774	M
77920496	Pcar_2906	hypothetical protein Pcar_2906	Y		0	P. carbinolicus	3393458	3394636	-	392	3725612	-	-
77920497	Pcar_2907	hypothetical protein Pcar_2907	Y		0	P. carbinolicus	3394678	3395559	-	293	3725613	-	COG3246	S
77920498	Pcar_2908	hypothetical protein Pcar_2908	Y		0	P. carbinolicus	3395552	3396028	-	158	3725614	-	-
77920499	Pcar_2909	Multidrug resistance efflux pump	Y		0	P. carbinolicus	3396111	3397010	-	299	3725615	-	COG1566	V
77920500	Pcar_2910	hypothetical protein Pcar_2910	Y		0	P. carbinolicus	3397111	3397311	-	66	3725616	-	-
77920501	Pcar_2911	hypothetical protein Pcar_2911	Y		0	P. carbinolicus	3397301	3399481	-	726	3725617	-	COG1289	S
77920502	Pcar_2912	hypothetical protein Pcar_2912	Y		0	P. carbinolicus	3399478	3401079	-	533	3725618	-	COG1538	MU
77920507	Pcar_2917	hypothetical protein Pcar_2917	Y		0	P. carbinolicus	3406476	3407075	-	199	3725623	-	-
77920508	Pcar_2918	hypothetical protein Pcar_2918	Y		0	P. carbinolicus	3407113	3407628	-	171	3725624	-	-
77920509	Pcar_2919	predicted Fe-S oxidoreductases	Y		0	P. carbinolicus	3407923	3408804	-	293	3725625	-	COG0535	R	COG2896	H
77920511	Pcar_2921	transposition regulatory protein	Y		0	P. carbinolicus	3410256	3411731	-	491	3725627	-	-
77920512	Pcar_2922	hypothetical protein Pcar_2922	Y		0	P. carbinolicus	3411850	3413397	-	515	3725628	-	-
77920513	Pcar_2923	R (restriction) subunit/helicase	Y		0	P. carbinolicus	3413541	3416495	-	984	3725629	-	COG0610	V
77920514	Pcar_2924	restriction endonuclease S subunit	Y		0	P. carbinolicus	3416488	3417672	-	394	3725630	-	COG0732	V
77920516	Pcar_2926	Zn-ribbon protein	Y		0	P. carbinolicus	3419795	3420028	-	77	3725632	-	-
77920517	Pcar_2927	type I restriction-modification system, M subunit	Y		0	P. carbinolicus	3420025	3421539	-	504	3725633	hsdM	COG0286	V
77920520	Pcar_2930	hypothetical protein Pcar_2930	Y		0	P. carbinolicus	3424371	3425963	-	530	3725636	-	-
77920521	Pcar_2931	putative transposase	Y		0	P. carbinolicus	3425956	3427974	-	672	3725637	-	-
77920522	Pcar_2932	transposase	Y		0	P. carbinolicus	3428027	3428842	-	271	3725638	-	-
77920559	Pcar_2969	predicted amidohydrolase	Y		0	P. carbinolicus	3479454	3480290	+	278	3725676	-	COG0388	R
77920580	Pcar_2990	F0F1 ATP synthase subunit epsilon	Y		0	P. carbinolicus	3501121	3501501	+	126	3725697	atpC-1	-
77920586	Pcar_2996	F0F1 ATP synthase subunit alpha	Y		0	P. carbinolicus	3503977	3505545	+	522	3725703	atpA-2	COG0056	C
77920591	Pcar_3001	cation-multidrug efflux pump	Y		0	P. carbinolicus	3508628	3511705	-	1025	3725708	-	COG0841	V
77920592	Pcar_3002	membrane-fusion protein, component of multidrug efflux system	Y		0	P. carbinolicus	3511702	3512805	-	367	3725709	-	COG0845	M
77920593	Pcar_3003	outer membrane efflux protein	Y		0	P. carbinolicus	3512810	3515260	-	816	3725710	-	COG1538	MU	COG2984	R
77920594	Pcar_3004	repressor of mar (multiple antibiotic resistance) operon	Y		0	P. carbinolicus	3515334	3515753	-	139	3725711	marR	COG1846	K
77920603	Pcar_3013	hypothetical protein Pcar_3013	Y		0	P. carbinolicus	3527203	3527958	-	251	3725720	-	COG0730	R
77920611	Pcar_3021	hypothetical protein Pcar_3021	Y		0	P. carbinolicus	3533872	3534465	+	197	3725728	-	-
77920612	Pcar_3022	hypothetical protein Pcar_3022	Y		0	P. carbinolicus	3534499	3535479	+	326	3725729	-	-
77920617	Pcar_3027	multiple antibiotic transporter MarC	Y		0	P. carbinolicus	3538721	3539347	-	208	3725734	-	COG2095	U
77920618	Pcar_3028	hypothetical protein Pcar_3028	Y		0	P. carbinolicus	3539766	3540242	+	158	3725735	-	-
77920619	Pcar_3029	hypothetical protein Pcar_3029	Y		0	P. carbinolicus	3540335	3540919	+	194	3725736	-	COG2095	U
77920622	Pcar_3032	hypothetical protein Pcar_3032	Y		0	P. carbinolicus	3542924	3544045	+	373	3725739	-	-
77920626	Pcar_3036	phosphoglycolate phosphatase	Y		0	P. carbinolicus	3548133	3548807	+	224	3725743	-	COG0546	R
77920629	Pcar_3039	hypothetical protein Pcar_3039	Y		0	P. carbinolicus	3552099	3552692	-	197	3725746	-	-
77920630	Pcar_3040	hypothetical protein Pcar_3040	Y		0	P. carbinolicus	3552777	3553316	-	179	3725747	-	COG4306	S
77920637	Pcar_3047	lactoylglutathione lyase	Y		0	P. carbinolicus	3560424	3560864	-	146	3725754	-	COG0346	E
77920647	Pcar_3057	ATP-binding component of citrate-dependent iron (III) transport protein	Y		0	P. carbinolicus	3571363	3572115	-	250	3725764	fecE	COG1120	PH
77920648	Pcar_3058	ABC-type Fe3+-siderophore transport system, permease component	Y		0	P. carbinolicus	3572112	3573152	-	346	3725765	fecCD	COG0609	P
77920650	Pcar_3060	hypothetical protein Pcar_3060	Y		0	P. carbinolicus	3575337	3576011	-	224	3725767	-	COG5530	S
77920667	Pcar_3077	type II secretory pathway, ATPase PulE/Tfp pilus assembly	Y		0	P. carbinolicus	3589677	3590729	+	350	3725784	-	-
77920684	Pcar_3094	putative efflux transporter	Y		0	P. carbinolicus	3609087	3610268	+	393	3725801	-	COG0845	M
77920685	Pcar_3095	cation/multidrug efflux pump	Y		0	P. carbinolicus	3610268	3613396	+	1042	3725802	-	COG0841	V
77920686	Pcar_3096	TetR family transcriptional regulator	Y		0	P. carbinolicus	3613497	3614105	+	202	3725803	acrR	COG1309	K
77920692	Pcar_3102	TPR repeat protein	Y		0	P. carbinolicus	3618703	3619644	+	313	3725809	-	COG0457	R
77920693	Pcar_3103	N-methylhydantoinase A/acetone carboxylase, beta subunit	Y		0	P. carbinolicus	3619669	3621651	+	660	3725810	hyuA	COG0145	EQ
77920694	Pcar_3104	N-methylhydantoinase B/acetone carboxylase, alpha subunit	Y		0	P. carbinolicus	3621648	3623261	+	537	3725811	hyuB	-
77920700	Pcar_3110	hypothetical protein Pcar_3110	Y		0	P. carbinolicus	3627637	3628311	+	224	3725818	-	-
77920701	Pcar_3111	trehalose phosphorylase/synthase	Y		0	P. carbinolicus	3628311	3629573	+	420	3725819	-	COG0438	M
77920702	Pcar_3112	trehalose-6-phosphate synthase	Y		0	P. carbinolicus	3629633	3631063	+	476	3725820	otsA	COG0380	G
77920714	Pcar_3124	RNA polymerase, sigma-E factor	Y		0	P. carbinolicus	3642902	3643546	-	214	3725832	rpoE	COG1595	K
77920716	Pcar_3126	gamma-glutamylcysteine synthetase	Y		0	P. carbinolicus	3645695	3647083	-	462	3725834	-	COG3572	H
77920719	Pcar_3129	damage-inducible protein DinP	Y		0	P. carbinolicus	3649059	3650258	-	399	3725837	dinP	COG0389	L
78214257	Gmet_A3568	hypothetical protein Gmet_A3568	Y		0	G. metallireducens	4068	4409	-	113	3738019	-	-
78214258	Gmet_A3569	Addiction module toxin, RelE/StbE	Y		0	G. metallireducens	4781	5053	-	90	3738020	-	COG2026	JD
78214259	Gmet_A3570	CopG-like DNA-binding protein	Y		0	G. metallireducens	5037	5261	-	74	3738021	-	COG4710	R
78214261	Gmet_A3572	probable conjugal transfer TrbJ signal peptide protein	Y		0	G. metallireducens	6237	6956	-	239	3738023	-	COG5314	U
78214263	Gmet_A3574	Relaxase/mobilization nuclease domain	Y		0	G. metallireducens	8572	10803	-	743	3738012	-	-
78221310	Gmet_0083	Band 7 protein	Y		0	G. metallireducens	101105	103597	-	830	3739409	-	COG2268	S
78221333	Gmet_0106	D-isomer specific 2-hydroxyacid dehydrogenase, NAD-binding	Y		0	G. metallireducens	132351	133295	-	314	3738885	-	COG0111	HE
78221361	Gmet_0134	Magnesium and cobalt transport protein CorA	Y		0	G. metallireducens	162483	163436	-	317	3738041	-	COG0598	P
78221389	Gmet_0164	hypothetical protein Gmet_0164	Y		0	G. metallireducens	193772	193993	+	73	3739645	-	-
78221394	Gmet_0169	protein of unknown function DUF125, transmembrane	Y		0	G. metallireducens	197199	197891	+	230	3739650	-	COG1814	S
78221451	Gmet_0228	hypothetical protein Gmet_0228	Y		0	G. metallireducens	260209	260928	-	239	3739439	-	-
78221454	Gmet_0231	Alcohol dehydrogenase superfamily, zinc-containing	Y		0	G. metallireducens	263106	264068	+	320	3739442	-	COG0604	CR
78221456	Gmet_0233	hypothetical protein Gmet_0233	Y		0	G. metallireducens	265343	265723	+	126	3739444	-	-
78221500	Gmet_0277	hypothetical protein Gmet_0277	Y		0	G. metallireducens	309543	309872	+	109	3738668	-	-
78221501	Gmet_0278	hypothetical protein Gmet_0278	Y		0	G. metallireducens	309957	310445	+	162	3738669	-	-
78221508	Gmet_0285	hypothetical protein Gmet_0285	Y		0	G. metallireducens	316524	317402	+	292	3738676	-	COG3409	M
78221509	Gmet_0286	Rhs element Vgr protein:Gp5-like	Y		0	G. metallireducens	317492	319621	+	709	3738677	-	COG3501	S
78221523	Gmet_0300	Molybdopterin-guanine dinucleotide biosynthesis MobB region	Y		0	G. metallireducens	335927	337105	+	392	3739587	-	COG0746	H	COG1763	H
78221528	Gmet_0305	Succinyl-CoA synthetase beta subunit-like	Y		0	G. metallireducens	342923	344194	+	423	3739592	-	COG0045	C
78221529	Gmet_0306	CoA-binding protein	Y		0	G. metallireducens	344237	346966	+	909	3739593	-	COG0074	C
78221530	Gmet_0307	putative signal-transduction protein with CBS domains	Y		0	G. metallireducens	347050	347493	+	147	3739594	-	COG0517	R
78221531	Gmet_0308	Fumarate reductase/succinate dehydrogenase flavoprotein-like	Y		0	G. metallireducens	347521	349224	+	567	3739595	-	COG1053	C
78221532	Gmet_0309	Succinate dehydrogenase/fumarate reductase iron-sulfur protein	Y		1	G. metallireducens	349224	350258	+	344	3739596	-	COG0479	C
78221533	Gmet_0310	protein of unknown function DUF224, cysteine-rich region	Y		1	G. metallireducens	350255	351103	+	282	3739597	-	COG2048	C
78221540	Gmet_0318	hypothetical protein Gmet_0318	Y		0	G. metallireducens	354878	355630	-	250	3740616	-	-
78221645	Gmet_0424	hypothetical protein Gmet_0424	Y		0	G. metallireducens	471097	471366	+	89	3738179	-	-
78221670	Gmet_0449	putative glycolate oxidase	Y		0	G. metallireducens	495313	496527	-	404	3738706	-	COG0439	I
78221671	Gmet_0450	Short-chain dehydrogenase/reductase SDR	Y		0	G. metallireducens	496574	497398	-	274	3738707	-	COG1028	IQR
78221672	Gmet_0451	glucuronate isomerase	Y		0	G. metallireducens	497403	498824	-	473	3738708	-	COG1904	G
78221673	Gmet_0452	hypothetical protein Gmet_0452	Y		0	G. metallireducens	498874	499758	-	294	3738709	-	COG2227	H
78221674	Gmet_0453	hypothetical protein Gmet_0453	Y		0	G. metallireducens	499769	500686	-	305	3738710	-	COG0500	QR
78221675	Gmet_0454	Acylneuraminate cytidylyltransferase	Y		0	G. metallireducens	500679	502460	-	593	3738711	-	COG1861	M	COG3980	M
78221678	Gmet_0457	DegT/DnrJ/EryC1/StrS aminotransferase	Y		0	G. metallireducens	505594	506790	-	398	3738714	-	COG0399	M
78221700	Gmet_0479	DNA polymerase, beta-like region	Y		0	G. metallireducens	524682	524999	+	105	3739846	-	COG1669	R
78221711	Gmet_0490	protein of unknown function DUF296	Y		0	G. metallireducens	536527	536991	-	154	3738323	-	COG1661	R
78221805	Gmet_0584	hypothetical protein Gmet_0584	Y		0	G. metallireducens	648685	650325	+	546	3740593	-	-
78221830	Gmet_0609	Radical SAM	Y		0	G. metallireducens	679126	680937	+	603	3738956	-	COG1032	C
78221855	Gmet_0635	30S ribosomal protein S17	Y		0	G. metallireducens	704676	704933	+	85	3738342	rpsQ	COG0186	J
78221881	Gmet_0661	carbamoyl phosphate synthase large subunit	Y		0	G. metallireducens	721123	724323	-	1066	3738310	carB	COG0458	EF
78221885	Gmet_0665	hypothetical protein Gmet_0665	Y		0	G. metallireducens	729288	730163	+	291	3738314	-	-
78221895	Gmet_0675	Type III restriction enzyme, res subunit	Y		0	G. metallireducens	739811	742507	-	898	3739221	-	COG1061	KL	COG3587	V
78221898	Gmet_0678	Prevent-host-death protein	Y		0	G. metallireducens	744447	744746	-	99	3739224	-	COG2161	D
78221907	Gmet_0687	histidine kinase	Y		0	G. metallireducens	754741	756081	-	446	3739233	-	COG0642	T
78221908	Gmet_0688	two component transcriptional regulator, winged helix family	Y		0	G. metallireducens	756057	756719	-	220	3738414	-	COG0745	TK
78221909	Gmet_0689	protein of unknown function DUF347	Y		0	G. metallireducens	756861	757631	-	256	3738415	-	COG4705	S
78221910	Gmet_0690	Phosphoesterase, PA-phosphatase related	Y		0	G. metallireducens	757668	758264	-	198	3738416	-	-
78221944	Gmet_0724	ribonuclease Z	Y		0	G. metallireducens	797717	798787	-	356	3738275	-	COG1234	R
78221989	Gmet_0769	Thioesterase superfamily	Y		0	G. metallireducens	845100	845543	-	147	3739332	-	COG1607	I
78222011	Gmet_0791	hypothetical protein Gmet_0791	Y		0	G. metallireducens	872481	872999	+	172	3738147	-	-
78222012	Gmet_0792	hypothetical protein Gmet_0792	Y		0	G. metallireducens	872996	873499	-	167	3738148	-	-
78222042	Gmet_0822	CDP-diacylglycerol--glycerol-3-phosphate 3-phosphatidyltransferase	Y		0	G. metallireducens	907831	908427	+	198	3738980	-	COG0558	I
78222091	Gmet_0871	transcriptional regulator, BadM/Rrf2 family	Y		0	G. metallireducens	960223	960651	+	142	3739301	-	COG1959	K
78222103	Gmet_0883	hypothetical protein Gmet_0883	Y		0	G. metallireducens	972445	973485	-	346	3738842	-	COG0451	MG
78222130	Gmet_0910	hypothetical protein Gmet_0910	Y		10	G. metallireducens	1002775	1004970	+	731	3738248	-	-
78222153	Gmet_0933	hypothetical protein Gmet_0933	Y		0	G. metallireducens	1029621	1037531	+	2636	3740089	-	-
78222168	Gmet_0948	Indolepyruvate ferredoxin oxidoreductase, alpha subunit, putative	Y		0	G. metallireducens	1051389	1053194	+	601	3738518	-	COG4231	C
78222171	Gmet_0951	preprotein translocase subunit SecA	Y		0	G. metallireducens	1055207	1057906	+	899	3738521	-	COG0653	U
78222183	Gmet_0963	N-terminal methylation	Y		0	G. metallireducens	1073161	1073673	+	170	3738204	-	COG4970	NU
78222185	Gmet_0965	N-terminal methylation	Y		0	G. metallireducens	1074085	1074768	+	227	3738206	-	COG4966	NU
78222215	Gmet_0995	VacJ-like lipoprotein	Y		0	G. metallireducens	1107408	1109651	-	747	3738099	-	-
78222216	Gmet_0996	ABC transporter, substrate-binding protein, aliphatic sulphonates	Y		0	G. metallireducens	1109967	1111022	+	351	3738100	-	COG0715	P
78222218	Gmet_0998	Binding-protein-dependent transport systems inner membrane component	Y		0	G. metallireducens	1111835	1112617	+	260	3740341	-	COG0600	P
78222219	Gmet_0999	4Fe-4S ferredoxin, iron-sulfur binding protein	Y		0	G. metallireducens	1112645	1113679	-	344	3740342	-	COG1600	C
78222230	Gmet_1010	Alkylhydroperoxidase AhpD core	Y		0	G. metallireducens	1124642	1125103	+	153	3740353	-	COG2128	S
78222235	Gmet_1015	hypothetical protein Gmet_1015	Y		0	G. metallireducens	1128376	1129632	+	418	3740358	-	-
78222240	Gmet_1020	Nitrate reductase, alpha subunit	Y		0	G. metallireducens	1134536	1138150	+	1204	3738125	-	COG5013	C
78222241	Gmet_1021	Nitrate reductase, beta subunit	Y		1	G. metallireducens	1138201	1139688	+	495	3738126	-	COG1140	C
78222266	Gmet_1048	hypothetical protein Gmet_1048	Y		1	G. metallireducens	1163682	1165523	-	613	3741333	-	COG5293	S
78222282	Gmet_1064	metal dependent phosphohydrolase	Y		0	G. metallireducens	1184266	1186434	+	722	3739511	-	COG1203	R
78222283	Gmet_1065	CRISPR-associated CT1134 family protein	Y		0	G. metallireducens	1186583	1187266	+	227	3739512	-	-
78222284	Gmet_1066	CRISPR-associated CT1133 family protein	Y		0	G. metallireducens	1187263	1189023	+	586	3739513	-	-
78222285	Gmet_1067	CRISPR-associated TM1801 family protein	Y		0	G. metallireducens	1189036	1189890	+	284	3739514	-	COG3649	L
78222332	Gmet_1114	hypothetical protein Gmet_1114	Y		0	G. metallireducens	1237343	1238065	+	240	3741571	-	-
78222344	Gmet_1128	Phage tail sheath protein	Y		0	G. metallireducens	1249212	1251128	+	638	3741585	-	COG3497	R
78222345	Gmet_1129	hypothetical protein Gmet_1129	Y		0	G. metallireducens	1251141	1251650	+	169	3741586	-	-
78222346	Gmet_1130	hypothetical protein Gmet_1130	Y		0	G. metallireducens	1251650	1252456	+	268	3741587	-	-
78222348	Gmet_1132	hypothetical protein Gmet_1132	Y		0	G. metallireducens	1253512	1254546	+	344	3741339	-	-
78222351	Gmet_1135	hypothetical protein Gmet_1135	Y		0	G. metallireducens	1256115	1256753	+	212	3741342	-	-
78222352	Gmet_1136	hypothetical protein Gmet_1136	Y		0	G. metallireducens	1256755	1257045	+	96	3741343	-	-
78222353	Gmet_1137	hypothetical protein Gmet_1137	Y		0	G. metallireducens	1257049	1258194	+	381	3741344	-	-
78222355	Gmet_1139	hypothetical protein Gmet_1139	Y		0	G. metallireducens	1259189	1259563	+	124	3741346	-	COG3628	R
78222356	Gmet_1140	hypothetical protein Gmet_1140	Y		0	G. metallireducens	1259568	1260743	+	391	3741347	-	-
78222357	Gmet_1141	hypothetical protein Gmet_1141	Y		0	G. metallireducens	1260740	1264006	+	1088	3741348	-	-
78222358	Gmet_1142	hypothetical protein Gmet_1142	Y		0	G. metallireducens	1264019	1265527	+	502	3741349	-	-
78222360	Gmet_1144	hypothetical protein Gmet_1144	Y		0	G. metallireducens	1266831	1269893	+	1020	3741351	-	-
78222408	Gmet_1193	hypothetical protein Gmet_1193	Y		0	G. metallireducens	1325688	1329443	-	1251	3738464	-	-
78222415	Gmet_1200	hypothetical protein Gmet_1200	Y		1	G. metallireducens	1341653	1348132	-	2159	3738740	-	-
78222416	Gmet_1201	Pentapeptide repeat protein	Y		0	G. metallireducens	1348163	1349710	-	515	3738741	-	COG1357	S
78222417	Gmet_1202	hypothetical protein Gmet_1202	Y		0	G. metallireducens	1349928	1350632	-	234	3738742	-	-
78222422	Gmet_1207	hypothetical protein Gmet_1207	Y		0	G. metallireducens	1353224	1353862	-	212	3738747	-	-
78222423	Gmet_1208	Transglycosylase-associated protein	Y		0	G. metallireducens	1354252	1354491	-	79	3738748	-	-
78222424	Gmet_1209	hypothetical protein Gmet_1209	Y		0	G. metallireducens	1354543	1355832	-	429	3738749	-	-
78222428	Gmet_1213	NACHT nucleoside triphosphatase	Y		0	G. metallireducens	1361075	1365325	-	1416	3738753	-	COG2319	R
78222510	Gmet_1296	Smr protein/MutS2-like	Y		0	G. metallireducens	1457674	1457946	+	90	3739465	-	COG1193	L
78222528	Gmet_1314	protein of unknown function DUF86	Y		0	G. metallireducens	1475490	1475918	+	142	3740286	-	COG2445	S
78222530	Gmet_1316	nucleotidyltransferase	Y		0	G. metallireducens	1477315	1477761	+	148	3740288	-	COG1708	R
78222531	Gmet_1317	protein of unknown function DUF86	Y		0	G. metallireducens	1477761	1478177	+	138	3740289	-	COG2445	S
78222534	Gmet_1321	hypothetical protein Gmet_1321	Y		0	G. metallireducens	1479367	1479597	+	76	3740293	-	COG1598	S
78222535	Gmet_1322	YcfA-like	Y		0	G. metallireducens	1479599	1479829	+	76	3740294	-	COG1724	N
78222540	Gmet_1327	hypothetical protein Gmet_1327	Y		0	G. metallireducens	1483641	1484876	+	411	3740299	-	COG0438	M
78222542	Gmet_1329	hypothetical protein Gmet_1329	Y		0	G. metallireducens	1485942	1487294	+	450	3740301	-	-
78222543	Gmet_1330	hypothetical protein Gmet_1330	Y		0	G. metallireducens	1487369	1488487	+	372	3740302	-	-
78222544	Gmet_1331	hypothetical protein Gmet_1331	Y		0	G. metallireducens	1488513	1489592	+	359	3738471	-	COG0438	M
78222547	Gmet_1334	Glycosyl transferase, family 2	Y		0	G. metallireducens	1492253	1493155	+	300	3738474	-	-
78222549	Gmet_1336	hypothetical protein Gmet_1336	Y		0	G. metallireducens	1494288	1495472	+	394	3738476	-	COG1373	R
78222602	Gmet_1390	SAM-binding motif	Y		0	G. metallireducens	1556068	1556826	+	252	3738611	-	COG2227	H
78222698	Gmet_1486	UDP-glucose 4-epimerase	Y		0	G. metallireducens	1679853	1680845	+	330	3740203	-	COG1087	M
78222702	Gmet_1490	Polysaccharide biosynthesis protein	Y		0	G. metallireducens	1685046	1686485	+	479	3740207	-	COG2244	R
78222703	Gmet_1491	hypothetical protein Gmet_1491	Y		0	G. metallireducens	1686457	1687242	+	261	3740208	-	-
78222704	Gmet_1492	Glycosyl transferase, group 1	Y		0	G. metallireducens	1687254	1688375	+	373	3740209	-	COG0438	M
78222711	Gmet_1499	Glycosyl transferase, group 1	Y		0	G. metallireducens	1695059	1696150	+	363	3741630	-	COG0438	M
78222713	Gmet_1501	Heparinase II/III-like	Y		0	G. metallireducens	1698392	1700077	+	561	3741632	-	-
78222714	Gmet_1502	Glycosyl transferase, group 1	Y		0	G. metallireducens	1700231	1701493	+	420	3741633	-	COG0438	M
78222715	Gmet_1503	hypothetical protein Gmet_1503	Y		0	G. metallireducens	1701614	1703194	+	526	3741634	-	-
78222747	Gmet_1535	aromatic hydrocarbon degradation membrane protein	Y		0	G. metallireducens	1737984	1739345	-	453	3739004	-	COG2067	I
78222749	Gmet_1537	ATPase associated with various cellular activities, AAA_5	Y		0	G. metallireducens	1741122	1742006	-	294	3739006	-	COG0714	R
78222856	Gmet_1647	hypothetical protein Gmet_1647	Y		2	G. metallireducens	1849265	1850833	+	522	3740496	-	-
78222872	Gmet_1663	Major facilitator superfamily MFS_1	Y		0	G. metallireducens	1864956	1866113	+	385	3740513	-	-
78222873	Gmet_1664	Hydrophobe/amphiphile efflux-1 HAE1	Y		0	G. metallireducens	1866142	1869276	-	1044	3740514	-	COG0841	V
78222874	Gmet_1665	Secretion protein HlyD	Y		0	G. metallireducens	1869273	1870469	-	398	3740515	-	COG0845	M
78222875	Gmet_1666	RND efflux system, outer membrane lipoprotein, NodT	Y		0	G. metallireducens	1870554	1872194	-	546	3740516	-	COG1538	MU
78222876	Gmet_1667	histidine kinase	Y		0	G. metallireducens	1872375	1873988	-	537	3740517	-	COG0642	T
78222878	Gmet_1669	TonB-dependent receptor, plug	Y		0	G. metallireducens	1874607	1876637	-	676	3740519	-	COG1629	P
78222888	Gmet_1679	Peptidoglycan-binding domain 1	Y		0	G. metallireducens	1886800	1887492	-	230	3740529	-	COG3409	M
78222912	Gmet_1703	hypothetical protein Gmet_1703	Y		7	G. metallireducens	1911407	1912870	+	487	3741379	-	-
78222927	Gmet_1718	IS111A/IS1328/IS1533/IS116/IS110/IS902 transposase	Y		0	G. metallireducens	1931263	1932219	+	318	3741394	-	COG3547	L
78223000	Gmet_1791	hypothetical protein Gmet_1791	Y		0	G. metallireducens	2005859	2006188	+	109	3741468	-	-
78223001	Gmet_1792	hypothetical protein Gmet_1792	Y		0	G. metallireducens	2006185	2006721	+	178	3741469	-	-
78223213	Gmet_2006	Cysteine desulphurases, SufS	Y		0	G. metallireducens	2244290	2245477	-	395	3739878	-	COG0520	E
78223216	Gmet_2009	O-antigen polymerase	Y		0	G. metallireducens	2248267	2249646	-	459	3739881	-	COG3307	M
78223223	Gmet_2016	DegT/DnrJ/EryC1/StrS aminotransferase	Y		0	G. metallireducens	2255485	2256651	-	388	3740673	-	COG0399	M
78223225	Gmet_2018	cellulose biosynthesis-like protein	Y		0	G. metallireducens	2257758	2258870	-	370	3740675	-	-
78223227	Gmet_2020	AMP-dependent synthetase and ligase	Y		0	G. metallireducens	2260126	2261697	-	523	3740677	-	COG0318	IQ
78223230	Gmet_2023	Polysaccharide deacetylase	Y		0	G. metallireducens	2263057	2263884	-	275	3740680	-	-
78223232	Gmet_2025	Formyl transferase-like	Y		0	G. metallireducens	2265888	2266700	-	270	3740682	-	COG0223	J	COG0788	F
78223246	Gmet_2039	putative transposase	Y		0	G. metallireducens	2282539	2283579	+	346	3739819	-	-
78223247	Gmet_2040	Catalytic domain of components of various dehydrogenase complexes	Y		0	G. metallireducens	2283827	2284630	-	267	3739820	-	COG0508	C
78223248	Gmet_2041	putative glycosyl transferase	Y		0	G. metallireducens	2284638	2285858	-	406	3739821	-	COG1819	GC
78223250	Gmet_2043	protein of unknown function DUF11	Y		0	G. metallireducens	2287576	2295390	+	2604	3739823	-	-
78223252	Gmet_2045	hypothetical protein Gmet_2045	Y		0	G. metallireducens	2296953	2298008	-	351	3739825	-	COG0778	C
78223253	Gmet_2046	UBA/THIF-type NAD/FAD binding fold	Y		0	G. metallireducens	2298011	2298883	-	290	3739826	-	COG0476	H
78223257	Gmet_2050	hypothetical protein Gmet_2050	Y		0	G. metallireducens	2302120	2303226	-	368	3739830	-	COG0628	R
78223280	Gmet_2073	IS111A/IS1328/IS1533/IS116/IS110/IS902 transposase	Y		0	G. metallireducens	2332226	2333182	+	318	3739524	-	COG3547	L
78223282	Gmet_2075	Acyl-CoA dehydrogenase-like	Y		0	G. metallireducens	2334414	2335592	-	392	3739526	-	COG1960	I
78223299	Gmet_2092	hypothetical protein Gmet_2092	Y		0	G. metallireducens	2353432	2356647	+	1071	3739543	-	-
78223317	Gmet_2110	hypothetical protein Gmet_2110	Y		0	G. metallireducens	2376501	2377868	+	455	3739446	-	-
78223338	Gmet_2131	Aldehyde dehydrogenase	Y		0	G. metallireducens	2398403	2399845	+	480	3740362	-	COG1012	C
78223357	Gmet_2150	Enoyl-CoA hydratase/isomerase	Y		0	G. metallireducens	2420426	2421196	-	256	3741302	-	COG1024	I
78223362	Gmet_2155	Multicopper oxidase, type 2	Y		0	G. metallireducens	2426431	2428557	-	708	3741307	-	COG2132	Q
78223363	Gmet_2156	hypothetical protein Gmet_2156	Y		9	G. metallireducens	2428696	2430327	-	543	3741308	-	-
78223365	Gmet_2158	two component transcriptional regulator, LuxR family	Y		0	G. metallireducens	2431425	2432057	-	210	3741310	-	COG2197	TK
78223376	Gmet_2169	Glycosyltransferase-like	Y		0	G. metallireducens	2449450	2450637	-	395	3739961	-	COG0438	M
78223377	Gmet_2170	2-polyprenyl-3-methyl-5-hydroxy-6-metoxy-1 4-benzoquinol methylase-like	Y		0	G. metallireducens	2450643	2451554	-	303	3739962	-	COG0500	QR
78223379	Gmet_2172	Asparagine synthase, glutamine-hydrolyzing	Y		0	G. metallireducens	2452716	2454713	-	665	3739964	-	COG0367	E
78223381	Gmet_2174	Glycosyl transferase, family 2	Y		0	G. metallireducens	2456949	2457875	-	308	3739966	-	COG0463	M
78223382	Gmet_2175	hypothetical protein Gmet_2175	Y		0	G. metallireducens	2457859	2459064	-	401	3739967	-	-
78223383	Gmet_2176	Glycosyl transferase, family 2	Y		0	G. metallireducens	2459110	2460084	-	324	3739968	-	COG0463	M
78223386	Gmet_2179	Glycosyl transferase, family 2	Y		0	G. metallireducens	2464032	2465099	-	355	3739971	-	COG1216	R
78223387	Gmet_2180	hypothetical protein Gmet_2180	Y		0	G. metallireducens	2465102	2465731	-	209	3739972	-	-
78223393	Gmet_2187	Cyclopropane-fatty-acyl-phospholipid synthase	Y		0	G. metallireducens	2475128	2476435	+	435	3739560	-	COG2230	M
78223395	Gmet_2189	protein of unknown function DUF1232	Y		0	G. metallireducens	2476823	2477203	-	126	3739562	-	COG3339	S
78223399	Gmet_2194	Short-chain dehydrogenase/reductase SDR	Y		0	G. metallireducens	2481897	2482664	-	255	3739567	-	COG1028	IQR
78223401	Gmet_2196	Enoyl-CoA hydratase/isomerase	Y		0	G. metallireducens	2483530	2484369	-	279	3739569	-	COG1024	I
78223402	Gmet_2197	acetyl-CoA acetyltransferase	Y		0	G. metallireducens	2484408	2485616	-	402	3739570	-	COG0183	I
78223403	Gmet_2198	Acyl-CoA dehydrogenase-like	Y		0	G. metallireducens	2485637	2486773	-	378	3739571	-	COG1960	I
78223404	Gmet_2199	Acyl-CoA dehydrogenase-like	Y		0	G. metallireducens	2486785	2487951	-	388	3739572	-	COG1960	I
78223405	Gmet_2200	hypothetical protein Gmet_2200	Y		0	G. metallireducens	2488068	2488865	-	265	3739573	-	COG0491	R
78223406	Gmet_2201	Adenine deaminase	Y		0	G. metallireducens	2488958	2490742	-	594	3739574	-	COG1001	F
78223407	Gmet_2202	NADH:flavin oxidoreductase/NADH oxidase	Y		1	G. metallireducens	2490779	2492845	-	688	3739575	-	COG0446	R	COG1902	C
78223411	Gmet_2206	Short-chain dehydrogenase/reductase SDR	Y		0	G. metallireducens	2496807	2497571	-	254	3739579	-	COG1028	IQR
78223415	Gmet_2210	ArgK protein	Y		0	G. metallireducens	2500723	2501715	-	330	3740574	-	COG1703	E
78223418	Gmet_2213	Thiolase	Y		0	G. metallireducens	2504492	2505670	-	392	3740577	-	COG0183	I
78223420	Gmet_2215	4-hydroxyphenylacetate 3-hydroxylase	Y		0	G. metallireducens	2506050	2507501	-	483	3740579	-	COG2368	Q
78223421	Gmet_2216	transcriptional regulator, TetR family	Y		0	G. metallireducens	2507844	2508413	-	189	3740580	-	COG1309	K
78223422	Gmet_2217	Short-chain dehydrogenase/reductase SDR	Y		0	G. metallireducens	2508676	2509452	-	258	3740581	-	COG1028	IQR
78223423	Gmet_2218	Amidohydrolase 2	Y		0	G. metallireducens	2509657	2510571	-	304	3740582	-	COG2159	R
78223425	Gmet_2220	putative AdeC4 adenine deaminase	Y		0	G. metallireducens	2511604	2512560	+	318	3740584	-	COG1001	F
78223426	Gmet_2221	hypothetical protein Gmet_2221	Y		0	G. metallireducens	2512922	2513176	+	84	3740585	-	-
78223428	Gmet_2223	transcriptional regulator, NifA subfamily, Fis Family	Y		0	G. metallireducens	2513938	2515608	-	556	3740587	-	COG3604	KT
78223429	Gmet_2224	Enoyl-CoA hydratase/isomerase	Y		0	G. metallireducens	2515870	2516652	+	260	3740588	-	COG1024	I
78223430	Gmet_2225	Fumarate reductase/succinate dehydrogenase flavoprotein-like	Y		0	G. metallireducens	2516692	2518302	+	536	3740589	-	COG1053	C
78223434	Gmet_2229	AMP-dependent synthetase and ligase	Y		0	G. metallireducens	2522533	2524074	-	513	3738183	-	COG0318	IQ
78223435	Gmet_2230	Dihydrodipicolinate reductase	Y		0	G. metallireducens	2524202	2525305	-	367	3738184	-	COG3804	S
78223439	Gmet_2234	Thioesterase superfamily	Y		0	G. metallireducens	2527734	2528168	-	144	3738188	-	COG2050	Q
78223440	Gmet_2235	Alcohol dehydrogenase superfamily, zinc-containing	Y		0	G. metallireducens	2528207	2529229	-	340	3738189	-	COG1063	ER
78223441	Gmet_2236	Short-chain dehydrogenase/reductase SDR	Y		0	G. metallireducens	2529320	2530120	-	266	3738190	-	COG1028	IQR
78223443	Gmet_2238	Acyl-CoA thioesterase	Y		0	G. metallireducens	2530752	2531606	-	284	3738192	-	COG1946	I
78223446	Gmet_2241	transcriptional regulator, TetR family	Y		0	G. metallireducens	2534194	2534790	-	198	3738195	-	COG1309	K
78223451	Gmet_2246	AMP-dependent synthetase and ligase	Y		0	G. metallireducens	2540211	2541764	-	517	3738063	-	COG0318	IQ
78223453	Gmet_2248	hypothetical protein Gmet_2248	Y		0	G. metallireducens	2543297	2544931	-	544	3738065	-	-
78223454	Gmet_2249	Short-chain dehydrogenase/reductase SDR	Y		0	G. metallireducens	2545606	2546388	-	260	3738066	-	COG1028	IQR
78223456	Gmet_2251	Major facilitator superfamily MFS_1	Y		0	G. metallireducens	2547381	2548706	-	441	3738068	-	-
78223469	Gmet_2265	Electron transfer flavoprotein, alpha subunit	Y		0	G. metallireducens	2566361	2567329	-	322	3741551	-	COG2025	C
78223470	Gmet_2266	Electron transfer flavoprotein beta-subunit	Y		0	G. metallireducens	2567329	2568111	-	260	3741552	-	COG2086	C
78223471	Gmet_2267	hypothetical protein Gmet_2267	Y		0	G. metallireducens	2568177	2570255	-	692	3741553	-	COG0247	C
78223472	Gmet_2268	Thiolase	Y		0	G. metallireducens	2570329	2571558	-	409	3741554	-	COG0183	I
78223474	Gmet_2270	Acyl-CoA dehydrogenase-like	Y		0	G. metallireducens	2572522	2574369	-	615	3741556	-	COG1960	I
78223478	Gmet_2274	hypothetical protein Gmet_2274	Y		0	G. metallireducens	2578048	2579127	-	359	3741560	-	-
78223485	Gmet_2282	hypothetical protein Gmet_2282	Y		0	G. metallireducens	2586179	2586736	+	185	3741568	-	-
78223486	Gmet_2283	HNH endonuclease	Y		0	G. metallireducens	2586948	2587427	-	159	3741569	-	-
78223493	Gmet_2290	HAD-superfamily hydrolase subfamily IA	Y		0	G. metallireducens	2596353	2597024	-	223	3739318	-	COG0546	R
78223537	Gmet_2334	Glycosyl transferase, family 8	Y		0	G. metallireducens	2641353	2642306	-	317	3739495	-	COG1442	M
78223538	Gmet_2335	Methyltransferase FkbM	Y		0	G. metallireducens	2642433	2643134	-	233	3739496	-	-
78223540	Gmet_2337	hypothetical protein Gmet_2337	Y		0	G. metallireducens	2644026	2645066	-	346	3739498	-	-
78223541	Gmet_2338	Membrane bound O-acyl transferase, MBOAT	Y		0	G. metallireducens	2645075	2646550	-	491	3739499	-	COG1696	M
78223542	Gmet_2339	putative acyl carrier protein	Y		0	G. metallireducens	2646565	2646804	-	79	3739500	-	COG0236	IQ
78223584	Gmet_2381	probable transmembrane protein	Y		0	G. metallireducens	2690401	2692110	-	569	3740419	-	COG1807	M
78223692	Gmet_2490	hypothetical protein Gmet_2490	Y		0	G. metallireducens	2832925	2833722	-	265	3740166	-	COG1715	V
78223737	Gmet_2540	ATP-binding region, ATPase-like	Y		0	G. metallireducens	2881714	2882742	-	342	3738825	-	-
78223758	Gmet_2561	Dihydrouridine synthase TIM-barrel protein nifR3	Y		0	G. metallireducens	2907726	2908700	+	324	3738865	-	COG0042	J
78223762	Gmet_2565	Transposase IS116/IS110/IS902	Y		0	G. metallireducens	2912147	2913223	+	358	3738869	-	COG3547	L
78223786	Gmet_2589	hypothetical protein Gmet_2589	Y		0	G. metallireducens	2940552	2941100	+	182	3739939	-	-
78223788	Gmet_2591	HicB	Y		0	G. metallireducens	2941871	2942209	-	112	3739941	-	COG4226	S
78223789	Gmet_2592	HicA-related protein	Y		0	G. metallireducens	2942206	2942475	-	89	3739942	-	-
78223791	Gmet_2594	Lipolytic enzyme, G-D-S-L	Y		0	G. metallireducens	2944016	2944978	+	320	3739979	-	COG3240	IR
78223805	Gmet_2608	hypothetical protein Gmet_2608	Y		0	G. metallireducens	2956735	2957451	-	238	3739993	-	-
78223813	Gmet_2616	Guanine-specific ribonuclease N1 and T1	Y		0	G. metallireducens	2961941	2962471	+	176	3740252	-	-
78223814	Gmet_2617	Barstar	Y		0	G. metallireducens	2962462	2962749	+	95	3740253	-	COG2732	K
78223818	Gmet_2621	Ribose/galactose isomerase	Y		0	G. metallireducens	2966066	2966518	-	150	3740257	-	COG0698	G
78223824	Gmet_2627	esterase/lipase/thioesterase family active site:lipase (class 3)	Y		0	G. metallireducens	2970642	2971934	+	430	3740263	-	-
78223829	Gmet_2632	hypothetical protein Gmet_2632	Y		0	G. metallireducens	2979283	2979711	-	142	3740268	-	COG4704	S
78223838	Gmet_2641	MCP methyltransferase, CheR-type	Y		0	G. metallireducens	2988790	2989632	-	280	3740219	-	COG1352	NT
78223844	Gmet_2648	hypothetical protein Gmet_2648	Y		0	G. metallireducens	2997171	2997431	+	86	3740226	-	COG0662	G
78223852	Gmet_2656	hypothetical protein Gmet_2656	Y		0	G. metallireducens	3004013	3004279	-	88	3740176	-	-
78223857	Gmet_2661	Ankyrin	Y		0	G. metallireducens	3009851	3010714	-	287	3740181	-	COG0666	R
78223858	Gmet_2662	Ankyrin	Y		0	G. metallireducens	3010751	3013021	-	756	3740182	-	COG0666	R
78223859	Gmet_2663	hypothetical protein Gmet_2663	Y		0	G. metallireducens	3013018	3014259	-	413	3740183	-	COG4627	S
78223860	Gmet_2664	Radical SAM	Y		0	G. metallireducens	3014263	3015414	-	383	3740184	-	COG0535	R
78223861	Gmet_2665	proteinase inhibitor I2, Kunitz metazoa	Y		0	G. metallireducens	3015427	3015894	-	155	3740185	-	-
78223863	Gmet_2667	DUF234 DEXX-box ATPase	Y		0	G. metallireducens	3016492	3017928	+	478	3740187	-	COG1672	R
78223878	Gmet_2682	TPR repeat protein	Y		0	G. metallireducens	3029684	3030427	-	247	3740105	-	-
78223902	Gmet_2706	CheW protein	Y		0	G. metallireducens	3055143	3055610	+	155	3740071	-	COG0835	NT
78223903	Gmet_2707	MCP methyltransferase, CheR-type	Y		0	G. metallireducens	3055632	3057149	+	505	3740072	-	COG1352	NT
78223904	Gmet_2708	CheW protein	Y		0	G. metallireducens	3057174	3057791	+	205	3740073	-	COG0835	NT
78223906	Gmet_2710	CheA signal transduction histidine kinase	Y		0	G. metallireducens	3059482	3061815	+	777	3740075	-	COG0643	NT
78223912	Gmet_2716	hypoxanthine-guanine phosphoribosyltransferase	Y		0	G. metallireducens	3068209	3068766	-	185	3740023	-	COG0634	F
78223922	Gmet_2726	protein of unknown function, zinc metallopeptidase putative	Y		0	G. metallireducens	3080906	3081760	-	284	3740033	-	-
78223923	Gmet_2727	OmpA/MotB	Y		0	G. metallireducens	3081845	3083041	-	398	3740034	-	COG2885	M
78223948	Gmet_2752	branched-chain alpha-keto acid dehydrogenase subunit E2	Y		0	G. metallireducens	3111446	3112741	-	431	3740232	-	COG0508	C
78223987	Gmet_2791	arsenite S-adenosylmethyltransferase	Y		0	G. metallireducens	3155720	3156520	-	266	3740729	arsM	COG0500	QR
78223988	Gmet_2792	RNA polymerase sigma factor SigZ	Y		0	G. metallireducens	3156610	3157230	-	206	3740730	-	COG1595	K
78223996	Gmet_2800	hypothetical protein Gmet_2800	Y		0	G. metallireducens	3162675	3164840	-	721	3740738	-	-
78223997	Gmet_2801	hypothetical protein Gmet_2801	Y		0	G. metallireducens	3164856	3165314	-	152	3740739	-	-
78224001	Gmet_2805	ROK	Y		0	G. metallireducens	3167886	3168779	-	297	3740743	-	COG1940	KG
78224059	Gmet_2863	Nitrilase/cyanide hydratase and apolipoprotein N-acyltransferase	Y		0	G. metallireducens	3248058	3248945	-	295	3738920	-	COG0388	R
78224077	Gmet_2881	ADP-heptose:LPS heptosyltransferase-like	Y		0	G. metallireducens	3262218	3263330	-	370	3740792	-	COG0859	M
78224078	Gmet_2882	hypothetical protein Gmet_2882	Y		0	G. metallireducens	3263345	3264016	-	223	3740793	-	-
78224081	Gmet_2885	Glycosyl transferase, family 2	Y		0	G. metallireducens	3266329	3267192	-	287	3740796	-	COG0463	M
78224083	Gmet_2887	SAM-binding motif	Y		0	G. metallireducens	3267979	3268692	-	237	3740798	-	COG0500	QR	COG2227	H
78224107	Gmet_2911	Fumarate reductase/succinate dehydrogenase flavoprotein-like	Y		0	G. metallireducens	3297065	3298660	-	531	3741016	-	COG1053	C
78224108	Gmet_2912	Ferredoxin	Y		0	G. metallireducens	3298662	3299336	-	224	3741017	-	COG0479	C	COG1152	C
78224118	Gmet_2922	lipoprotein, putative	Y		0	G. metallireducens	3309373	3310230	-	285	3741027	-	COG1073	R
78224143	Gmet_2947	Dihydrofolate reductase region	Y		0	G. metallireducens	3337712	3338197	-	161	3740841	-	COG0262	H
78224153	Gmet_2958	hypothetical protein Gmet_2958	Y		0	G. metallireducens	3348137	3348973	-	278	3740813	-	COG0500	QR
78224155	Gmet_2960	SugE protein	Y		0	G. metallireducens	3349533	3349787	-	84	3740815	-	COG2076	P
78224158	Gmet_2965	hypothetical protein Gmet_2965	Y		0	G. metallireducens	3353486	3354130	-	214	3740820	-	-
78224160	Gmet_2967	hypothetical protein Gmet_2967	Y		0	G. metallireducens	3355168	3356538	-	456	3740822	-	-
78224189	Gmet_2996	hypothetical protein Gmet_2996	Y		0	G. metallireducens	3380332	3381678	+	448	3740985	-	-
78224191	Gmet_2998	PAS/PAC sensor hybrid histidine kinase	Y		0	G. metallireducens	3382094	3384517	+	807	3740987	-	COG0642	T
78224193	Gmet_3000	conserved hypothetical protein-signal peptide prediction	Y		0	G. metallireducens	3385652	3386101	-	149	3740989	-	-
78224240	Gmet_3047	transposase	Y		0	G. metallireducens	3435106	3437016	+	636	3741243	-	-
78224243	Gmet_3050	Superfamily I DNA and RNA helicases and helicase subunits-like	Y		0	G. metallireducens	3439706	3445078	+	1790	3741057	-	COG1112	L
78224251	Gmet_3058	Helicase-like	Y		0	G. metallireducens	3451721	3454702	-	993	3741065	-	COG0513	LKJ
78224252	Gmet_3059	hypothetical protein Gmet_3059	Y		0	G. metallireducens	3454707	3456482	-	591	3741066	-	-
78224253	Gmet_3060	hypothetical protein Gmet_3060	Y		0	G. metallireducens	3456479	3457696	-	405	3741067	-	-
78224254	Gmet_3061	hypothetical protein Gmet_3061	Y		0	G. metallireducens	3457708	3458913	-	401	3741068	-	-
78224255	Gmet_3062	hypothetical protein Gmet_3062	Y		0	G. metallireducens	3458900	3462322	-	1140	3741069	-	COG1196	D	COG4913	S
78224256	Gmet_3063	hypothetical protein Gmet_3063	Y		0	G. metallireducens	3462319	3462939	-	206	3741070	-	-
78224257	Gmet_3064	hypothetical protein Gmet_3064	Y		0	G. metallireducens	3462943	3464367	-	474	3741071	-	-
78224259	Gmet_3066	hypothetical protein Gmet_3066	Y		0	G. metallireducens	3465157	3465516	-	119	3741073	-	COG4314	C
78224260	Gmet_3068	hypothetical protein Gmet_3068	Y		0	G. metallireducens	3465911	3467617	-	568	3740766	-	-
78224268	Gmet_3076	hypothetical protein Gmet_3076	Y		0	G. metallireducens	3474292	3474720	-	142	3740774	-	COG1848	R
78224269	Gmet_3077	Prevent-host-death protein	Y		0	G. metallireducens	3474717	3474977	-	86	3740775	-	COG4118	D
78224329	Gmet_3138	type IIs restriction endonuclease	Y		0	G. metallireducens	3532906	3534624	-	572	3740912	-	-
78224331	Gmet_3140	DNA adenine methylase	Y		0	G. metallireducens	3535829	3537745	-	638	3740914	-	COG0338	L	COG3392	L
78224345	Gmet_3154	Glycine cleavage H-protein	Y		0	G. metallireducens	3550082	3550456	-	124	3741123	-	COG0509	E
78224480	Gmet_3289	Acyl-CoA dehydrogenase-like	Y		0	G. metallireducens	3700810	3701982	+	390	3741010	-	COG1960	I
78224481	Gmet_3290	Carboxyl transferase	Y		0	G. metallireducens	3702037	3703644	+	535	3741011	-	COG4799	I
78224482	Gmet_3291	Enoyl-CoA hydratase/isomerase	Y		0	G. metallireducens	3703790	3704581	+	263	3741012	-	COG1024	I
78224483	Gmet_3292	Biotin/lipoyl attachment:Carbamoyl-phosphate synthase L chain, ATP-binding:Carbamoyl-phosphate synthetase large chain-like:Biotin carboxylase-like	Y		0	G. metallireducens	3704587	3706593	+	668	3741013	-	COG4770	I
78224484	Gmet_3293	Pyruvate carboxyltransferase	Y		0	G. metallireducens	3706595	3707524	+	309	3741014	-	COG0119	E
78224487	Gmet_3296	3-oxoacid CoA-transferase, subunit A	Y		0	G. metallireducens	3709618	3710307	+	229	3739387	-	COG1788	I
78224488	Gmet_3297	3-oxoacid CoA-transferase, subunit B	Y		0	G. metallireducens	3710325	3710981	+	218	3739388	-	COG2057	I
78224506	Gmet_3315	AAA ATPase	Y		0	G. metallireducens	3730457	3733093	+	878	3740708	-	COG0542	O
78224566	Gmet_3376	hypothetical protein Gmet_3376	Y		0	G. metallireducens	3790704	3791363	-	219	3740691	-	-
78224587	Gmet_3397	hypothetical protein Gmet_3397	Y		0	G. metallireducens	3811616	3811837	+	73	3741175	-	-
78224588	Gmet_3398	Alpha/beta hydrolase fold	Y		0	G. metallireducens	3811888	3812655	+	255	3741176	-	COG0596	R
78224619	Gmet_3429	IS111A/IS1328/IS1533/IS116/IS110/IS902 transposase	Y		0	G. metallireducens	3848986	3849942	+	318	3741191	-	COG3547	L
78224622	Gmet_3432	histidine kinase	Y		0	G. metallireducens	3852174	3854564	+	796	3741194	-	COG0642	T
78224623	Gmet_3433	hypothetical protein Gmet_3433	Y		0	G. metallireducens	3854628	3855803	-	391	3741195	-	COG0436	E
78224633	Gmet_3446	Nitroreductase	Y		0	G. metallireducens	3863662	3864216	-	184	3739120	-	COG0778	C
78224648	Gmet_3461	ABC-2	Y		0	G. metallireducens	3876180	3877289	-	369	3739135	-	COG0842	V
78224651	Gmet_3464	Secretion protein HlyD	Y		0	G. metallireducens	3879180	3880187	-	335	3739177	-	COG0845	M
78224666	Gmet_3482	hypothetical protein Gmet_3482	Y		0	G. metallireducens	3909980	3910339	-	119	3739022	-	COG1373	R
78224671	Gmet_3488	K+ channel, pore region	Y		0	G. metallireducens	3916308	3917444	-	378	3739029	-	-
78224672	Gmet_3489	Twin-arginine translocation pathway signal	Y		0	G. metallireducens	3917457	3919697	-	746	3739030	-	COG1529	C
78224680	Gmet_3497	Plasma-membrane proton-efflux P-type ATPase	Y		0	G. metallireducens	3926280	3928754	-	824	3739038	-	COG0474	P
95928210	Dace_2998	peptidase M15D, vanX D-ala-D-ala dipeptidase	Y		0	D. acetoxidans	5241	5930	+	229	-	-	-
95928224	Dace_3012	MltA	Y		0	D. acetoxidans	20628	21812	-	394	-	-	-
95928231	Dace_3019	amino acid carrier protein	Y		0	D. acetoxidans	29699	31036	-	445	-	-	-
95928235	Dace_3023	CHAD domain protein	Y		0	D. acetoxidans	34636	36135	+	499	-	-	-
95928236	Dace_3024	Cobyrinic acid a,c-diamide synthase	Y		0	D. acetoxidans	36132	36896	+	254	-	-	-
95928237	Dace_3025	conserved hypothetical protein	Y		0	D. acetoxidans	36913	37089	+	58	-	-	-
95928249	Dace_3037	aminotransferase, class I and II	Y		0	D. acetoxidans	49758	50909	+	383	-	-	-
95928250	Dace_3038	Appr-1-p processing	Y		0	D. acetoxidans	52264	52845	-	193	-	-	-
95928254	Dace_3042	phosphoribosylglycinamide formyltransferase 2	Y		0	D. acetoxidans	56130	57311	-	393	-	-	-
95928255	Dace_3043	carbon starvation protein CstA	Y		0	D. acetoxidans	57531	58955	-	474	-	-	-
95928256	Dace_3044	conserved hypothetical protein	Y		0	D. acetoxidans	59157	59798	-	213	-	-	-
95928257	Dace_3045	response regulator receiver protein	Y		0	D. acetoxidans	60110	60820	-	236	-	-	-
95928258	Dace_3046	signal transduction histidine kinase, LytS	Y		0	D. acetoxidans	60817	62502	-	561	-	-	-
95928261	Dace_3049	acetolactate synthase, large subunit, biosynthetic type	Y		0	D. acetoxidans	66452	68134	+	560	-	-	-
95928262	Dace_3050	amino acid-binding ACT	Y		0	D. acetoxidans	68121	68441	+	106	-	-	-
95928263	Dace_3051	conserved hypothetical protein	Y		0	D. acetoxidans	69787	70356	+	189	-	-	-
95928277	Dace_3065	Deoxycytidine triphosphate deaminase	Y		0	D. acetoxidans	84017	84535	+	172	-	-	-
95928285	Dace_3073	conserved hypothetical protein	Y		0	D. acetoxidans	91420	92049	+	209	-	-	-
95928286	Dace_3074	molecular chaperone-like	Y		0	D. acetoxidans	92141	94942	+	933	-	-	-
95928287	Dace_3075	short-chain dehydrogenase/reductase SDR	Y		0	D. acetoxidans	95579	96274	+	231	-	-	-
95928292	Dace_3080	exopolyphosphatase-related protein	Y		0	D. acetoxidans	99053	99964	-	303	-	-	-
95928303	Dace_3091	CheW protein	Y		0	D. acetoxidans	114089	114646	-	185	-	-	-
95928310	Dace_3098	conserved hypothetical protein	Y		0	D. acetoxidans	123546	124343	-	265	-	-	-
95928311	Dace_3099	pyridine nucleotide-disulphide oxidoreductase dimerisation region	Y		0	D. acetoxidans	124340	125818	-	492	-	-	-
95928318	Dace_3106	Alpha-L-glutamate ligase-related protein	Y		0	D. acetoxidans	135325	136272	-	315	-	-	-
95928319	Dace_3107	conserved hypothetical protein	Y		0	D. acetoxidans	136272	137789	-	505	-	-	-
95928320	Dace_3108	protein of unknown function DUF785	Y		0	D. acetoxidans	137802	138617	-	271	-	-	-
95928328	Dace_3116	diguanylate cyclase	Y		0	D. acetoxidans	148372	149817	+	481	-	-	-
95928335	Dace_3123	major facilitator superfamily MFS_1	Y		0	D. acetoxidans	157846	159249	-	467	-	-	-
95928337	Dace_3125	ATP dependent DNA ligase	Y		0	D. acetoxidans	162263	162976	+	237	-	-	-
95928339	Dace_3127	GTP cyclohydrolase I	Y		0	D. acetoxidans	164131	164958	-	275	-	-	-
95928341	Dace_3129	protein of unknown function DUF58	Y		0	D. acetoxidans	166232	167179	+	315	-	-	-
95928342	Dace_3130	conserved hypothetical protein	Y		0	D. acetoxidans	167176	167667	+	163	-	-	-
95928343	Dace_3131	von Willebrand factor, type A	Y		0	D. acetoxidans	167664	168653	+	329	-	-	-
95928344	Dace_3132	TPR repeat	Y		0	D. acetoxidans	168650	170395	+	581	-	-	-
95928345	Dace_3133	conserved hypothetical protein	Y		0	D. acetoxidans	170389	172101	+	570	-	-	-
95928348	Dace_3136	ammonium transporter	Y		0	D. acetoxidans	176919	178739	+	606	-	-	-
95928349	Dace_3137	conserved hypothetical protein	Y		0	D. acetoxidans	178985	179452	+	155	-	-	-
95928358	Dace_3146	conserved hypothetical protein	Y		0	D. acetoxidans	190529	191362	-	277	-	-	-
95928359	Dace_3147	VanZ like protein	Y		0	D. acetoxidans	191570	192922	+	450	-	-	-
95928361	Dace_3149	hypothetical protein Dace_3149	Y		0	D. acetoxidans	194059	195624	-	521	-	-	-
95928363	Dace_3151	Tetratricopeptide region	Y		0	D. acetoxidans	196947	197561	-	204	-	-	-
95928367	Dace_3155	conserved hypothetical protein	Y		0	D. acetoxidans	201278	202729	-	483	-	-	-
95928370	Dace_3158	transferase hexapeptide repeat	Y		0	D. acetoxidans	205944	206474	-	176	-	-	-
95928373	Dace_3161	peptidase M55, D-aminopeptidase	Y		0	D. acetoxidans	210413	211198	-	261	-	-	-
95928375	Dace_3163	polysaccharide deacetylase	Y		0	D. acetoxidans	212806	213813	-	335	-	-	-
95928378	Dace_3166	glycosyl transferase, group 1	Y		0	D. acetoxidans	215622	216782	-	386	-	-	-
95928379	Dace_3167	glycosyl transferase, group 1	Y		0	D. acetoxidans	216791	217996	-	401	-	-	-
95928381	Dace_3169	hypothetical protein Dace_3169	Y		0	D. acetoxidans	219115	219405	-	96	-	-	-
95928382	Dace_3170	conserved hypothetical protein	Y		0	D. acetoxidans	219402	220427	-	341	-	-	-
95928394	Dace_3182	hypothetical protein Dace_3182	Y		0	D. acetoxidans	233599	234627	+	342	-	-	-
95928396	Dace_3184	Male sterility-like	Y		0	D. acetoxidans	235985	237109	-	374	-	-	-
95928398	Dace_3186	conserved hypothetical protein	Y		0	D. acetoxidans	238890	239957	-	355	-	-	-
95928399	Dace_3187	Patched	Y		0	D. acetoxidans	239972	242257	-	761	-	-	-
95928400	Dace_3188	hypothetical protein Dace_3188	Y		0	D. acetoxidans	242338	244257	-	639	-	-	-
95928402	Dace_3190	Patatin	Y		0	D. acetoxidans	245212	246087	-	291	-	-	-
95928405	Dace_3193	PHP-like	Y		0	D. acetoxidans	248708	249463	-	251	-	-	-
95928420	Dace_3208	cation antiporter	Y		0	D. acetoxidans	263712	264185	+	157	-	-	-
95928423	Dace_3211	putative multicomponent Na+-H+ antiporter subunit A	Y		0	D. acetoxidans	264786	265346	+	186	-	-	-
95928424	Dace_3212	Na+/H+ antiporter MnhB subunit-related protein	Y		0	D. acetoxidans	265339	265764	+	141	-	-	-
95928425	Dace_3213	NADH-ubiquinone oxidoreductase, chain 4L	Y		0	D. acetoxidans	265761	266120	+	119	-	-	-
95928426	Dace_3214	NADH dehydrogenase (quinone)	Y		0	D. acetoxidans	266117	267616	+	499	-	-	-
95928427	Dace_3215	NADH dehydrogenase (quinone)	Y		0	D. acetoxidans	267613	269082	+	489	-	-	-
95928429	Dace_3217	NADH dehydrogenase (quinone)	Y		0	D. acetoxidans	269275	271008	+	577	-	-	-
95928431	Dace_3219	protein of unknown function DUF558	Y		0	D. acetoxidans	272339	273052	-	237	-	-	-
95928441	Dace_3229	NADH (or F420H2) dehydrogenase, subunit C	Y		0	D. acetoxidans	283201	283680	-	159	-	-	-
95928447	Dace_3235	diacylglycerol kinase	Y		0	D. acetoxidans	289125	289487	+	120	-	-	-
95928450	Dace_3238	NADH:ubiquinone oxidoreductase, Na(+)-translocating, A subunit	Y		0	D. acetoxidans	293148	294485	+	445	-	-	-
95928451	Dace_3239	NADH:ubiquinone oxidoreductase, Na(+)-translocating, B subunit	Y		0	D. acetoxidans	294491	295654	+	387	-	-	-
95928452	Dace_3240	NADH:ubiquinone oxidoreductase, Na(+)-translocating, C subunit	Y		0	D. acetoxidans	295647	296417	+	256	-	-	-
95928453	Dace_3241	NADH:ubiquinone oxidoreductase, Na(+)-translocating, D subunit	Y		0	D. acetoxidans	296420	297034	+	204	-	-	-
95928454	Dace_3242	NADH:ubiquinone oxidoreductase, Na(+)-translocating, E subunit	Y		0	D. acetoxidans	297046	297654	+	202	-	-	-
95928455	Dace_3243	NADH:ubiquinone oxidoreductase, Na(+)-translocating, F subunit	Y		2	D. acetoxidans	297691	298923	+	410	-	-	-
95928456	Dace_3244	hypothetical protein Dace_3244	Y		0	D. acetoxidans	299011	299466	+	151	-	-	-
95928459	Dace_3247	Proton-translocating NADH-quinone oxidoreductase, chain N	Y		0	D. acetoxidans	301413	302831	-	472	-	-	-
95928460	Dace_3248	proton-translocating NADH-quinone oxidoreductase, chain M	Y		0	D. acetoxidans	302851	304443	-	530	-	-	-
95928461	Dace_3249	NADH dehydrogenase (quinone)	Y		0	D. acetoxidans	304495	306261	-	588	-	-	-
95928462	Dace_3250	NADH dehydrogenase (quinone)	Y		0	D. acetoxidans	306496	307920	-	474	-	-	-
95928463	Dace_3251	NADH-ubiquinone oxidoreductase, chain 4L	Y		0	D. acetoxidans	308075	308392	-	105	-	-	-
95928464	Dace_3252	NADH-ubiquinone/plastoquinone oxidoreductase, chain 6	Y		0	D. acetoxidans	308389	308913	-	174	-	-	-
95928465	Dace_3253	4Fe-4S ferredoxin, iron-sulfur binding	Y		0	D. acetoxidans	308910	309350	-	146	-	-	-
95928466	Dace_3254	respiratory-chain NADH dehydrogenase, subunit 1	Y		0	D. acetoxidans	309347	310336	-	329	-	-	-
95928467	Dace_3255	NADH dehydrogenase (ubiquinone)	Y		0	D. acetoxidans	310342	311466	-	374	-	-	-
95928468	Dace_3256	NADH dehydrogenase (ubiquinone), 30 kDa subunit	Y		0	D. acetoxidans	311472	311987	-	171	-	-	-
95928469	Dace_3257	NADH-quinone oxidoreductase, B subunit	Y		0	D. acetoxidans	311990	312580	-	196	-	-	-
95928487	Dace_2795	sulfate permease	Y		0	D. acetoxidans	328244	329917	-	557	-	-	-
95928493	Dace_2801	diguanylate cyclase/phosphodiesterase with PAS/PAC sensor(s)	Y		0	D. acetoxidans	336077	338050	-	657	-	-	-
95928497	Dace_2805	sulphate transporter	Y		0	D. acetoxidans	341205	342734	+	509	-	-	-
95928505	Dace_2813	hypothetical protein Dace_2813	Y		0	D. acetoxidans	352206	352868	-	220	-	-	-
95928506	Dace_2814	FeoA	Y		0	D. acetoxidans	353067	353306	+	79	-	-	-
95928517	Dace_2825	conserved hypothetical protein	Y		0	D. acetoxidans	364581	365771	-	396	-	-	-
95928518	Dace_2826	SMC protein-like	Y		0	D. acetoxidans	365768	368572	-	934	-	-	-
95928519	Dace_2827	conserved hypothetical protein	Y		0	D. acetoxidans	368550	369266	-	238	-	-	-
95928520	Dace_2828	hypothetical protein Dace_2828	Y		0	D. acetoxidans	369263	370579	-	438	-	-	-
95928565	Dace_2873	nitrogen-fixing NifU-like	Y		0	D. acetoxidans	424789	425760	-	323	-	-	-
95928566	Dace_2874	aminotransferase, class V	Y		0	D. acetoxidans	425803	426963	-	386	-	-	-
95928568	Dace_2876	NADH:polysulfide oxidoreductase	Y		0	D. acetoxidans	429291	429527	+	78	-	-	-
95928569	Dace_2877	conserved hypothetical protein	Y		0	D. acetoxidans	429617	430468	-	283	-	-	-
95928570	Dace_2878	Outer membrane autotransporter barrel	Y		0	D. acetoxidans	430581	433628	-	1015	-	-	-
95928579	Dace_2887	Hydroxyethylthiazole kinase	Y		0	D. acetoxidans	445215	446015	-	266	-	-	-
95928580	Dace_2888	band 7 protein	Y		0	D. acetoxidans	446025	446948	-	307	-	-	-
95928583	Dace_2891	Bacitracin resistance protein BacA	Y		0	D. acetoxidans	450774	451562	-	262	-	-	-
95928589	Dace_2897	protein of unknown function DUF395, YeeE/YedE	Y		0	D. acetoxidans	459019	459543	+	174	-	-	-
95928591	Dace_2899	hypothetical protein Dace_2899	Y		0	D. acetoxidans	460066	460647	+	193	-	-	-
95928592	Dace_2900	conserved hypothetical protein	Y		0	D. acetoxidans	460767	461051	-	94	-	-	-
95928594	Dace_2902	conserved hypothetical protein	Y		0	D. acetoxidans	461831	462289	-	152	-	-	-
95928596	Dace_2904	Endonuclease/exonuclease/phosphatase	Y		0	D. acetoxidans	464554	465246	+	230	-	-	-
95928601	Dace_2909	type I site-specific deoxyribonuclease, HsdR family	Y		0	D. acetoxidans	468807	471986	-	1059	-	-	-
95928602	Dace_2910	restriction modification system DNA specificity domain	Y		0	D. acetoxidans	472023	473276	-	417	-	-	-
95928603	Dace_2911	type I restriction-modification system, M subunit	Y		0	D. acetoxidans	473266	475872	-	868	-	-	-
95928605	Dace_2913	conserved hypothetical protein	Y		0	D. acetoxidans	476877	477956	+	359	-	-	-
95928629	Dace_2937	hypothetical protein Dace_2937	Y		0	D. acetoxidans	505322	506758	+	478	-	-	-
95928632	Dace_2940	protein of unknown function DUF748	Y		0	D. acetoxidans	508695	511217	-	840	-	-	-
95928633	Dace_2941	transcriptional regulator, GntR family	Y		0	D. acetoxidans	511207	512640	-	477	-	-	-
95928634	Dace_2942	Hydroxyacylglutathione hydrolase	Y		0	D. acetoxidans	512984	513733	+	249	-	-	-
95928637	Dace_2945	multi-sensor hybrid histidine kinase	Y		0	D. acetoxidans	515821	519060	-	1079	-	-	-
95928639	Dace_2947	thioesterase superfamily	Y		0	D. acetoxidans	520043	520456	+	137	-	-	-
95928642	Dace_2950	initiation factor 2B related	Y		0	D. acetoxidans	521308	522177	-	289	-	-	-
95928643	Dace_2951	NUDIX hydrolase	Y		0	D. acetoxidans	522167	522589	-	140	-	-	-
95928645	Dace_2953	conserved hypothetical protein	Y		0	D. acetoxidans	526240	527598	-	452	-	-	-
95928646	Dace_2954	Substrate-binding region of ABC-type glycine betaine transport system	Y		0	D. acetoxidans	527689	528711	-	340	-	-	-
95928647	Dace_2955	binding-protein-dependent transport systems inner membrane component	Y		0	D. acetoxidans	528742	529581	-	279	-	-	-
95928648	Dace_2956	glycine betaine/L-proline transport ATP binding subunit	Y		0	D. acetoxidans	529581	530909	-	442	-	-	-
95928649	Dace_2957	choline/carnitine/betaine transport	Y		0	D. acetoxidans	531322	533121	-	599	-	-	-
95928651	Dace_2959	Tetratricopeptide TPR_2	Y		0	D. acetoxidans	534338	535006	-	222	-	-	-
95928655	Dace_2963	methyl-accepting chemotaxis sensory transducer	Y		0	D. acetoxidans	537749	539833	+	694	-	-	-
95928656	Dace_2964	transcriptional regulator, HxlR family	Y		0	D. acetoxidans	539922	540263	-	113	-	-	-
95928658	Dace_2966	conserved hypothetical protein	Y		0	D. acetoxidans	541986	542462	-	158	-	-	-
95928667	Dace_2975	diguanylate cyclase/phosphodiesterase	Y		0	D. acetoxidans	550331	552181	-	616	-	-	-
95928672	Dace_2980	ABC-type amino acid transport/signal transduction systems periplasmic component/domain-like	Y		0	D. acetoxidans	557504	558988	-	494	-	-	-
95928673	Dace_2981	two component transcriptional regulator, winged helix family	Y		0	D. acetoxidans	559230	559919	+	229	-	-	-
95928674	Dace_2982	periplasmic sensor signal transduction histidine kinase	Y		0	D. acetoxidans	559923	561827	+	634	-	-	-
95928675	Dace_2983	Carboxymuconolactone decarboxylase	Y		0	D. acetoxidans	561856	562395	-	179	-	-	-
95928676	Dace_2984	transcriptional regulator, MerR family	Y		0	D. acetoxidans	562457	562828	-	123	-	-	-
95928679	Dace_2987	GCN5-related N-acetyltransferase	Y		0	D. acetoxidans	564057	564518	-	153	-	-	-
95928680	Dace_2988	hypothetical protein Dace_2988	Y		0	D. acetoxidans	564709	565908	-	399	-	-	-
95928681	Dace_2989	conserved hypothetical protein	Y		0	D. acetoxidans	566612	567319	-	235	-	-	-
95928698	Dace_1947	dihydroxy-acid dehydratase	Y		0	D. acetoxidans	584785	586635	-	616	-	-	-
95928739	Dace_1989	conserved hypothetical protein	Y		0	D. acetoxidans	625988	626713	-	241	-	-	-
95928741	Dace_1991	SH3, type 3	Y		0	D. acetoxidans	627214	628287	+	357	-	-	-
95928744	Dace_1994	hypothetical protein Dace_1994	Y		0	D. acetoxidans	630376	632652	-	758	-	-	-
95928746	Dace_1996	MobA/MobL protein	Y		0	D. acetoxidans	633283	635091	-	602	-	-	-
95928749	Dace_1999	hypothetical protein Dace_1999	Y		0	D. acetoxidans	635801	636484	-	227	-	-	-
95928766	Dace_2016	CDP-alcohol phosphatidyltransferase	Y		0	D. acetoxidans	651923	652645	-	240	-	-	-
95928767	Dace_2017	Glycerol-3-phosphate cytidylyltransferase	Y		0	D. acetoxidans	652651	653052	-	133	-	-	-
95928771	Dace_2021	hypothetical protein Dace_2021	Y		0	D. acetoxidans	656208	657464	-	418	-	-	-
95928772	Dace_2022	conserved hypothetical protein	Y		0	D. acetoxidans	657479	658135	-	218	-	-	-
95928789	Dace_2039	putative signal transduction protein	Y		0	D. acetoxidans	676215	677078	+	287	-	-	-
95928795	Dace_2045	hypothetical protein Dace_2045	Y		0	D. acetoxidans	682156	682443	+	95	-	-	-
95928796	Dace_2046	carboxyl transferase	Y		0	D. acetoxidans	682514	684073	+	519	-	-	-
95928798	Dace_2048	biotin/lipoyl attachment	Y		0	D. acetoxidans	684447	684926	+	159	-	-	-
95928799	Dace_2049	Glutaconyl-CoA decarboxylase	Y		0	D. acetoxidans	684938	686065	+	375	-	-	-
95928802	Dace_2052	conserved hypothetical protein	Y		0	D. acetoxidans	689305	690168	+	287	-	-	-
95928803	Dace_2053	histidine triad (HIT) protein	Y		0	D. acetoxidans	690228	690668	+	146	-	-	-
95928807	Dace_2057	Enoyl-CoA hydratase/isomerase	Y		0	D. acetoxidans	694333	695109	-	258	-	-	-
95928808	Dace_2058	DEAD/DEAH box helicase-like	Y		0	D. acetoxidans	695462	696742	+	426	-	-	-
95928811	Dace_2061	Patatin	Y		0	D. acetoxidans	699201	700133	-	310	-	-	-
95928812	Dace_2062	SlyX	Y		0	D. acetoxidans	700309	700518	-	69	-	-	-
95928823	Dace_2073	acriflavin resistance protein	Y		0	D. acetoxidans	710537	713773	+	1078	-	-	-
95928824	Dace_2074	GCN5-related N-acetyltransferase	Y		0	D. acetoxidans	714239	714727	-	162	-	-	-
95928826	Dace_2076	hypothetical protein Dace_2076	Y		0	D. acetoxidans	715316	715648	-	110	-	-	-
95928831	Dace_2081	transcriptional regulator of molybdate metabolism, XRE family	Y		0	D. acetoxidans	720469	721587	-	372	-	-	-
95928833	Dace_2083	periplasmic binding protein	Y		0	D. acetoxidans	723628	724689	-	353	-	-	-
95928835	Dace_2085	transport system permease protein	Y		0	D. acetoxidans	725562	726656	-	364	-	-	-
95928838	Dace_2088	MotA/TolQ/ExbB proton channel	Y		0	D. acetoxidans	727939	728379	-	146	-	-	-
95928843	Dace_2093	NAD pyrophosphatase/5'-nucleotidase NadN	Y		0	D. acetoxidans	733372	735189	+	605	-	-	-
95928847	Dace_2097	NapC/NirT cytochrome c-like	Y		5	D. acetoxidans	737647	738174	-	175	-	-	-
95928848	Dace_2098	hypothetical protein Dace_2098	Y		0	D. acetoxidans	738437	738976	-	179	-	-	-
95928850	Dace_2100	conserved hypothetical protein	Y		0	D. acetoxidans	740736	741083	+	115	-	-	-
95928851	Dace_2101	conserved hypothetical protein	Y		0	D. acetoxidans	741148	741513	+	121	-	-	-
95928855	Dace_2105	outer membrane porin	Y		0	D. acetoxidans	746723	747913	+	396	-	-	-
95928856	Dace_2106	hypothetical protein Dace_2106	Y		0	D. acetoxidans	748925	750280	-	451	-	-	-
95928861	Dace_2111	protein of unknown function DUF169	Y		0	D. acetoxidans	756021	756791	-	256	-	-	-
95928863	Dace_2113	Molybdate ABC transporter, permease protein	Y		0	D. acetoxidans	757575	758429	-	284	-	-	-
95928866	Dace_2116	molybdopterin binding domain	Y		0	D. acetoxidans	759951	761162	-	403	-	-	-
95928873	Dace_2123	protein of unknown function DUF6, transmembrane	Y		0	D. acetoxidans	765373	766356	-	327	-	-	-
95928881	Dace_2131	protein of unknown function DUF6, transmembrane	Y		0	D. acetoxidans	774929	775861	+	310	-	-	-
95928884	Dace_2134	Methyltransferase type 11	Y		2	D. acetoxidans	777530	780604	-	1024	-	-	-
95928885	Dace_2135	ABC-type nitrate/sulfonate/bicarbonate transport systems periplasmic components-like	Y		0	D. acetoxidans	780615	781550	-	311	-	-	-
95928886	Dace_2136	cobalamin synthesis protein, P47K	Y		0	D. acetoxidans	781586	782674	-	362	-	-	-
95928894	Dace_2144	sigma54 specific transcriptional regulator, Fis family	Y		0	D. acetoxidans	788426	790579	+	717	-	-	-
95928898	Dace_2148	Radical SAM	Y		0	D. acetoxidans	794894	796219	+	441	-	-	-
95928900	Dace_2150	hypothetical protein Dace_2150	Y		2	D. acetoxidans	799744	800091	+	115	-	-	-
95928902	Dace_2152	transcriptional regulator, TetR family	Y		0	D. acetoxidans	802400	802963	+	187	-	-	-
95928922	Dace_2572	molybdopterin binding domain	Y		0	D. acetoxidans	824809	826011	+	400	-	-	-
95928938	Dace_2588	cyclic nucleotide-binding protein	Y		0	D. acetoxidans	846331	846855	-	174	-	-	-
95928943	Dace_2593	ATP synthase F1, beta subunit	Y		0	D. acetoxidans	853088	854536	+	482	-	-	-
95928944	Dace_2594	H+-transporting two-sector ATPase, delta/epsilon subunit	Y		0	D. acetoxidans	854526	854915	+	129	-	-	-
95928945	Dace_2595	F0F1-ATPase subunit, putative	Y		0	D. acetoxidans	854908	855246	+	112	-	-	-
95928946	Dace_2596	conserved hypothetical protein	Y		0	D. acetoxidans	855236	855535	+	99	-	-	-
95928947	Dace_2597	ATP synthase F0, A subunit	Y		0	D. acetoxidans	855526	856197	+	223	-	-	-
95928950	Dace_2600	ATP synthase F1, alpha subunit	Y		0	D. acetoxidans	857286	858806	+	506	-	-	-
95928952	Dace_2602	hypothetical protein Dace_2602	Y		0	D. acetoxidans	859706	860935	+	409	-	-	-
95928955	Dace_2605	Linocin_M18 bacteriocin protein	Y		0	D. acetoxidans	862983	863783	-	266	-	-	-
95928960	Dace_2610	protein of unknown function DUF6, transmembrane	Y		0	D. acetoxidans	868382	869269	+	295	-	-	-
95928965	Dace_2615	Polyphosphate kinase	Y		0	D. acetoxidans	872047	874113	+	688	-	-	-
95928966	Dace_2616	adenylate cyclase	Y		0	D. acetoxidans	874130	874606	+	158	-	-	-
95928967	Dace_2617	putative phosphohistidine phosphatase, SixA	Y		0	D. acetoxidans	874606	875112	+	168	-	-	-
95928969	Dace_2619	hypothetical protein Dace_2619	Y		0	D. acetoxidans	876657	877940	+	427	-	-	-
95928976	Dace_2626	protein of unknown function DUF21	Y		0	D. acetoxidans	882591	883976	+	461	-	-	-
95928979	Dace_2629	putative orphan protein	Y		0	D. acetoxidans	885794	887305	-	503	-	-	-
95928980	Dace_2630	lipase, class 3	Y		0	D. acetoxidans	887355	888410	-	351	-	-	-
95928984	Dace_2634	hypothetical protein Dace_2634	Y		0	D. acetoxidans	891144	891464	-	106	-	-	-
95928989	Dace_2639	YD repeat	Y		0	D. acetoxidans	895076	899482	-	1468	-	-	-
95928991	Dace_2641	Thrombospondin-like	Y		0	D. acetoxidans	900590	901192	+	200	-	-	-
95928992	Dace_2642	pentapeptide repeat	Y		0	D. acetoxidans	901290	901760	-	156	-	-	-
95928993	Dace_2643	sodium/hydrogen exchanger	Y		0	D. acetoxidans	901827	903062	+	411	-	-	-
95928994	Dace_2644	CBS domain containing membrane protein	Y		0	D. acetoxidans	903052	903480	+	142	-	-	-
95928995	Dace_2645	secretion protein HlyD	Y		0	D. acetoxidans	903477	904193	-	238	-	-	-
95928996	Dace_2646	SecA DEAD-like	Y		0	D. acetoxidans	904205	906199	-	664	-	-	-
95928997	Dace_2647	peptidase, M50 family	Y		0	D. acetoxidans	906207	908351	-	714	-	-	-
95928998	Dace_2648	putative GAF sensor protein	Y		0	D. acetoxidans	908377	910203	-	608	-	-	-
95929004	Dace_2654	phosphoribosyl-AMP cyclohydrolase	Y		0	D. acetoxidans	917943	918635	-	230	-	-	-
95929030	Dace_2680	conserved hypothetical protein	Y		0	D. acetoxidans	944814	944990	+	58	-	-	-
95929031	Dace_2681	Na+/solute symporter	Y		0	D. acetoxidans	945018	946634	+	538	-	-	-
95929034	Dace_2684	major facilitator superfamily MFS_1	Y		0	D. acetoxidans	948343	949530	+	395	-	-	-
95929040	Dace_2690	HAD-superfamily subfamily IIA hydrolase, hypothetical 2	Y		0	D. acetoxidans	954187	954978	+	263	-	-	-
95929041	Dace_2691	TonB-dependent receptor	Y		0	D. acetoxidans	955627	957519	+	630	-	-	-
95929045	Dace_2695	hypothetical protein Dace_2695	Y		0	D. acetoxidans	961316	962026	-	236	-	-	-
95929047	Dace_2697	Alcohol dehydrogenase GroES-like	Y		0	D. acetoxidans	963005	963976	+	323	-	-	-
95929052	Dace_2702	diguanylate cyclase	Y		0	D. acetoxidans	970499	972976	+	825	-	-	-
95929053	Dace_2703	Orn/DAP/Arg decarboxylase 2	Y		0	D. acetoxidans	973232	974497	+	421	-	-	-
95929054	Dace_2704	membrane protein, putative	Y		0	D. acetoxidans	974748	975668	+	306	-	-	-
95929056	Dace_2706	protein of unknown function UPF0153	Y		0	D. acetoxidans	976867	977295	+	142	-	-	-
95929078	Dace_2728	conserved hypothetical protein	Y		0	D. acetoxidans	1002603	1003076	+	157	-	-	-
95929079	Dace_2729	spermidine synthase	Y		0	D. acetoxidans	1003093	1003935	+	280	-	-	-
95929080	Dace_2730	arginine decarboxylase	Y		0	D. acetoxidans	1004102	1006000	+	632	-	-	-
95929097	Dace_2747	hypothetical protein Dace_2747	Y		0	D. acetoxidans	1024301	1024897	-	198	-	-	-
95929102	Dace_2752	TrkA-N	Y		0	D. acetoxidans	1029813	1031165	+	450	-	-	-
95929103	Dace_2753	K+ transporter Trk	Y		0	D. acetoxidans	1031166	1032608	+	480	-	-	-
95929109	Dace_2759	protein of unknown function DUF125, transmembrane	Y		0	D. acetoxidans	1036485	1037354	+	289	-	-	-
95929115	Dace_2765	amino acid permease-associated region	Y		0	D. acetoxidans	1041053	1043179	-	708	-	-	-
95929120	Dace_2770	hypothetical protein Dace_2770	Y		0	D. acetoxidans	1049084	1049929	-	281	-	-	-
95929155	Dace_1772	Amidase, hydantoinase/carbamoylase	Y		0	D. acetoxidans	1087699	1088931	+	410	-	-	-
95929161	Dace_1778	diguanylate cyclase	Y		0	D. acetoxidans	1093166	1094713	+	515	-	-	-
95929164	Dace_1781	FAD-dependent pyridine nucleotide-disulphide oxidoreductase	Y		0	D. acetoxidans	1096093	1097646	-	517	-	-	-
95929167	Dace_1784	protein of unknown function DUF423	Y		0	D. acetoxidans	1099666	1100046	-	126	-	-	-
95929168	Dace_1785	hypothetical protein Dace_1785	Y		0	D. acetoxidans	1100081	1100542	-	153	-	-	-
95929170	Dace_1787	rRNA (guanine-N(2)-)-methyltransferase	Y		0	D. acetoxidans	1101426	1102553	+	375	-	-	-
95929179	Dace_1796	putative prophage repressor	Y		0	D. acetoxidans	1113480	1113911	+	143	-	-	-
95929180	Dace_1797	DNA-directed DNA polymerase	Y		0	D. acetoxidans	1113908	1115173	+	421	-	-	-
95929181	Dace_1798	protein of unknown function DUF1232	Y		0	D. acetoxidans	1115193	1115477	+	94	-	-	-
95929188	Dace_1805	PfkB	Y		0	D. acetoxidans	1122816	1123727	+	303	-	-	-
95929189	Dace_1806	Sucrose-phosphate synthase, glycosyltransferase region	Y		0	D. acetoxidans	1123717	1125861	+	714	-	-	-
95929190	Dace_1807	sucrose synthase	Y		0	D. acetoxidans	1125858	1128242	+	794	-	-	-
95929192	Dace_1809	4Fe-4S ferredoxin, iron-sulfur binding	Y		2	D. acetoxidans	1130928	1131755	-	275	-	-	-
95929193	Dace_1810	Twin-arginine translocation pathway signal	Y		0	D. acetoxidans	1131794	1134028	-	744	-	-	-
95929195	Dace_1812	protein of unknown function DUF1078-like	Y		0	D. acetoxidans	1134907	1135242	-	111	-	-	-
95929199	Dace_1816	Phosphonate-binding periplasmic protein	Y		0	D. acetoxidans	1138416	1139294	+	292	-	-	-
95929200	Dace_1817	Auxin Efflux Carrier	Y		0	D. acetoxidans	1139298	1140200	+	300	-	-	-
95929201	Dace_1818	hypothetical protein Dace_1818	Y		0	D. acetoxidans	1140242	1141972	+	576	-	-	-
95929203	Dace_1820	type I site-specific deoxyribonuclease, HsdR family	Y		2	D. acetoxidans	1142804	1145497	-	897	-	-	-
95929204	Dace_1821	conserved hypothetical protein	Y		0	D. acetoxidans	1145630	1146370	-	246	-	-	-
95929206	Dace_1823	conserved hypothetical protein	Y		0	D. acetoxidans	1147230	1148147	-	305	-	-	-
95929207	Dace_1824	hypothetical protein Dace_1824	Y		0	D. acetoxidans	1148212	1149534	-	440	-	-	-
95929208	Dace_1825	restriction modification system DNA specificity domain	Y		0	D. acetoxidans	1150116	1151540	-	474	-	-	-
95929209	Dace_1826	N-6 DNA methylase	Y		0	D. acetoxidans	1151530	1153182	-	550	-	-	-
95929236	Dace_1853	conserved hypothetical protein	Y		0	D. acetoxidans	1195129	1195347	+	72	-	-	-
95929258	Dace_1875	methyl-accepting chemotaxis sensory transducer	Y		0	D. acetoxidans	1221395	1223596	-	733	-	-	-
95929259	Dace_1876	thioesterase superfamily	Y		0	D. acetoxidans	1223718	1224230	-	170	-	-	-
95929261	Dace_1878	conserved hypothetical protein	Y		0	D. acetoxidans	1225344	1226510	-	388	-	-	-
95929265	Dace_1882	conserved hypothetical protein	Y		0	D. acetoxidans	1230481	1230741	-	86	-	-	-
95929266	Dace_1883	TRAP transporter, 4TM/12TM fusion protein	Y		0	D. acetoxidans	1230827	1233256	-	809	-	-	-
95929267	Dace_1884	TRAP transporter solute receptor, TAXI family	Y		0	D. acetoxidans	1233351	1234337	-	328	-	-	-
95929269	Dace_1886	protein of unknown function DUF323	Y		0	D. acetoxidans	1235700	1237838	+	712	-	-	-
95929289	Dace_1906	membrane protein	Y		0	D. acetoxidans	1254413	1254871	-	152	-	-	-
95929305	Dace_1922	TRAP dicarboxylate transporter- DctM subunit	Y		0	D. acetoxidans	1272612	1273886	-	424	-	-	-
95929306	Dace_1923	Tripartite ATP-independent periplasmic transporter, DctQ component	Y		0	D. acetoxidans	1273883	1274383	-	166	-	-	-
95929307	Dace_1924	TRAP dicarboxylate transporter- DctP subunit	Y		0	D. acetoxidans	1274390	1275409	-	339	-	-	-
95929308	Dace_1925	conserved hypothetical protein	Y		0	D. acetoxidans	1275455	1276303	-	282	-	-	-
95929309	Dace_1926	YCII-related	Y		0	D. acetoxidans	1276456	1276731	-	91	-	-	-
95929310	Dace_1927	conserved hypothetical protein	Y		0	D. acetoxidans	1276962	1278302	+	446	-	-	-
95929315	Dace_1932	nitroreductase	Y		0	D. acetoxidans	1281157	1281759	+	200	-	-	-
95929316	Dace_1933	aconitate hydratase 1	Y		0	D. acetoxidans	1281842	1284484	-	880	-	-	-
95929318	Dace_1935	diguanylate cyclase/phosphodiesterase with PAS/PAC sensor(s)	Y		0	D. acetoxidans	1285212	1287794	-	860	-	-	-
95929323	Dace_1559	Mg2+ transporter protein, CorA-like	Y		0	D. acetoxidans	1294319	1295296	-	325	-	-	-
95929324	Dace_1560	Outer membrane autotransporter barrel	Y		0	D. acetoxidans	1295574	1298564	+	996	-	-	-
95929348	Dace_1584	UDP-glucose/GDP-mannose dehydrogenase	Y		0	D. acetoxidans	1328705	1329883	-	392	-	-	-
95929351	Dace_1587	DegT/DnrJ/EryC1/StrS aminotransferase	Y		0	D. acetoxidans	1333400	1334575	-	391	-	-	-
95929354	Dace_1590	glycosyl transferase, group 1	Y		0	D. acetoxidans	1335824	1336993	-	389	-	-	-
95929355	Dace_1591	glycosyl transferase, group 1	Y		0	D. acetoxidans	1336990	1338234	-	414	-	-	-
95929361	Dace_1597	dehydrogenase	Y		0	D. acetoxidans	1344540	1345487	-	315	-	-	-
95929362	Dace_1598	oxidoreductase-like	Y		0	D. acetoxidans	1345484	1346473	-	329	-	-	-
95929367	Dace_1603	NAD-dependent epimerase/dehydratase	Y		0	D. acetoxidans	1351251	1352183	+	310	-	-	-
95929369	Dace_1605	conserved hypothetical protein	Y		0	D. acetoxidans	1353523	1354938	+	471	-	-	-
95929370	Dace_1606	Carbamoyltransferase	Y		0	D. acetoxidans	1355016	1356743	+	575	-	-	-
95929371	Dace_1607	dTDP-glucose 4,6-dehydratase	Y		0	D. acetoxidans	1356785	1357861	+	358	-	-	-
95929372	Dace_1608	glucose-1-phosphate thymidylyltransferase	Y		0	D. acetoxidans	1358030	1358896	+	288	-	-	-
95929374	Dace_1610	WxcM-like protein	Y		0	D. acetoxidans	1359296	1359760	+	154	-	-	-
95929377	Dace_1613	ExoV domain protein	Y		0	D. acetoxidans	1361997	1362776	+	259	-	-	-
95929381	Dace_1617	Mn2+-dependent serine/threonine protein kinase	Y		0	D. acetoxidans	1366214	1366879	-	221	-	-	-
95929386	Dace_1622	NAD-dependent epimerase/dehydratase	Y		0	D. acetoxidans	1370077	1371108	-	343	-	-	-
95929388	Dace_1624	hypothetical protein Dace_1624	Y		0	D. acetoxidans	1372341	1373267	-	308	-	-	-
95929391	Dace_1627	hypothetical protein Dace_1627	Y		0	D. acetoxidans	1375470	1376210	-	246	-	-	-
95929392	Dace_1628	conserved hypothetical protein	Y		0	D. acetoxidans	1376207	1377247	-	346	-	-	-
95929393	Dace_1629	glycosyl transferase, group 1	Y		0	D. acetoxidans	1377458	1378579	-	373	-	-	-
95929394	Dace_1630	protein of unknown function DUF343	Y		2	D. acetoxidans	1378605	1379708	-	367	-	-	-
95929416	Dace_1652	aldo/keto reductase	Y		0	D. acetoxidans	1406791	1407792	-	333	-	-	-
95929417	Dace_1653	protein of unknown function DUF161	Y		0	D. acetoxidans	1407881	1408732	-	283	-	-	-
95929418	Dace_1654	conserved hypothetical protein	Y		0	D. acetoxidans	1408828	1409223	-	131	-	-	-
95929420	Dace_1656	Citrate transporter	Y		0	D. acetoxidans	1409888	1411216	+	442	-	-	-
95929421	Dace_1657	major facilitator superfamily MFS_1	Y		0	D. acetoxidans	1411225	1412535	-	436	-	-	-
95929422	Dace_1658	hypothetical protein Dace_1658	Y		0	D. acetoxidans	1412709	1413119	-	136	-	-	-
95929426	Dace_1662	hypothetical protein Dace_1662	Y		0	D. acetoxidans	1414504	1414983	-	159	-	-	-
95929428	Dace_1664	hypothetical protein Dace_1664	Y		0	D. acetoxidans	1416369	1417064	-	231	-	-	-
95929429	Dace_1665	Nicotinate phosphoribosyltransferase	Y		0	D. acetoxidans	1417094	1418299	-	401	-	-	-
95929433	Dace_1669	transcriptional regulator, LysR family	Y		0	D. acetoxidans	1424490	1425380	-	296	-	-	-
95929440	Dace_1676	Histidinol phosphate phosphatase, HisJ	Y		0	D. acetoxidans	1432203	1433057	-	284	-	-	-
95929442	Dace_1678	Sporulation related	Y		0	D. acetoxidans	1433583	1434746	-	387	-	-	-
95929464	Dace_1700	Cl- channel, voltage gated	Y		0	D. acetoxidans	1454117	1455880	-	587	-	-	-
95929481	Dace_1717	diguanylate cyclase with PAS/PAC sensor	Y		0	D. acetoxidans	1475598	1477862	+	754	-	-	-
95929499	Dace_1735	Mannosyl-glycoprotein endo-beta-N-acetylglucosamidase	Y		0	D. acetoxidans	1494337	1495299	+	320	-	-	-
95929500	Dace_1736	polysaccharide deacetylase	Y		0	D. acetoxidans	1495328	1496497	-	389	-	-	-
95929516	Dace_2169	ABC-2 domain protein	Y		0	D. acetoxidans	1511695	1513002	-	435	-	-	-
95929517	Dace_2170	ABC transporter related	Y		0	D. acetoxidans	1513004	1513753	-	249	-	-	-
95929518	Dace_2171	conserved hypothetical protein	Y		0	D. acetoxidans	1513750	1514772	-	340	-	-	-
95929519	Dace_2172	conserved hypothetical protein	Y		0	D. acetoxidans	1514769	1515200	-	143	-	-	-
95929526	Dace_2179	Radical SAM	Y		0	D. acetoxidans	1521353	1522726	-	457	-	-	-
95929536	Dace_2189	histidine ammonia-lyase	Y		0	D. acetoxidans	1530901	1532487	-	528	-	-	-
95929556	Dace_2210	cation diffusion facilitator family transporter	Y		0	D. acetoxidans	1550239	1551249	+	336	-	-	-
95929558	Dace_2212	Biopolymer transport protein ExbD/TolR	Y		0	D. acetoxidans	1552369	1552782	-	137	-	-	-
95929588	Dace_2242	conserved hypothetical protein-signal peptide prediction	Y		0	D. acetoxidans	1583155	1584123	-	322	-	-	-
95929590	Dace_2244	nucleoside recognition	Y		0	D. acetoxidans	1585043	1585996	-	317	-	-	-
95929591	Dace_2245	conserved hypothetical protein	Y		0	D. acetoxidans	1586001	1586636	-	211	-	-	-
95929608	Dace_2262	ammonium transporter	Y		0	D. acetoxidans	1602977	1604290	-	437	-	-	-
95929618	Dace_2272	protein of unknown function DUF493	Y		0	D. acetoxidans	1613574	1613858	-	94	-	-	-
95929641	Dace_2295	conserved hypothetical protein	Y		0	D. acetoxidans	1635607	1636068	-	153	-	-	-
95929643	Dace_2297	hypothetical protein Dace_2297	Y		0	D. acetoxidans	1637430	1638155	-	241	-	-	-
95929644	Dace_2298	alpha/beta hydrolase fold	Y		0	D. acetoxidans	1638331	1639353	+	340	-	-	-
95929646	Dace_2300	HlyD family secretion protein	Y		0	D. acetoxidans	1640062	1640241	+	59	-	-	-
95929651	Dace_2305	Extradiol ring-cleavage dioxygenase, class III enzyme, subunit B	Y		0	D. acetoxidans	1641590	1642396	-	268	-	-	-
95929658	Dace_2312	TonB-like	Y		0	D. acetoxidans	1648448	1649299	+	283	-	-	-
95929660	Dace_2314	metal dependent phosphohydrolase	Y		0	D. acetoxidans	1650581	1651012	-	143	-	-	-
95929661	Dace_2315	conserved hypothetical protein	Y		0	D. acetoxidans	1651313	1651963	+	216	-	-	-
95929665	Dace_2319	protein of unknown function DUF900, hydrolase-like	Y		0	D. acetoxidans	1654493	1655602	-	369	-	-	-
95929668	Dace_2322	hypothetical protein Dace_2322	Y		0	D. acetoxidans	1658884	1659504	+	206	-	-	-
95929671	Dace_2325	glutathione-dependent formaldehyde-activating, GFA	Y		0	D. acetoxidans	1661478	1661882	+	134	-	-	-
95929672	Dace_2326	GTPase EngC	Y		0	D. acetoxidans	1662163	1663242	+	359	-	-	-
95929674	Dace_2328	protein of unknown function DUF419	Y		0	D. acetoxidans	1663890	1664243	-	117	-	-	-
95929680	Dace_2334	Phenazine biosynthesis PhzC/PhzF protein	Y		0	D. acetoxidans	1668970	1669923	-	317	-	-	-
95929682	Dace_2336	cold-shock DNA-binding domain protein	Y		0	D. acetoxidans	1671376	1672020	-	214	-	-	-
95929684	Dace_2338	hypothetical protein Dace_2338	Y		0	D. acetoxidans	1673419	1673814	-	131	-	-	-
95929687	Dace_2341	hypothetical protein Dace_2341	Y		0	D. acetoxidans	1674969	1675952	-	327	-	-	-
95929698	Dace_2352	hypothetical protein Dace_2352	Y		0	D. acetoxidans	1685189	1685734	-	181	-	-	-
95929699	Dace_2353	hypothetical protein Dace_2353	Y		0	D. acetoxidans	1685731	1686144	-	137	-	-	-
95929706	Dace_2361	hypothetical protein Dace_2361	Y		0	D. acetoxidans	1694367	1697444	-	1025	-	-	-
95929712	Dace_2367	hypothetical protein Dace_2367	Y		0	D. acetoxidans	1704087	1705043	-	318	-	-	-
95929713	Dace_2368	hypothetical protein Dace_2368	Y		0	D. acetoxidans	1705249	1705728	-	159	-	-	-
95929714	Dace_2369	hypothetical protein Dace_2369	Y		0	D. acetoxidans	1705725	1706225	-	166	-	-	-
95929715	Dace_2370	hypothetical protein Dace_2370	Y		0	D. acetoxidans	1706241	1707014	-	257	-	-	-
95929716	Dace_2371	hypothetical protein Dace_2371	Y		0	D. acetoxidans	1707108	1709441	-	777	-	-	-
95929718	Dace_2373	hypothetical protein Dace_2373	Y		0	D. acetoxidans	1709879	1710796	-	305	-	-	-
95929719	Dace_2374	hypothetical protein Dace_2374	Y		0	D. acetoxidans	1710801	1712216	-	471	-	-	-
95929720	Dace_2375	Phage uncharacterized protein-like	Y		0	D. acetoxidans	1712216	1713925	-	569	-	-	-
95929723	Dace_2378	hypothetical protein Dace_2378	Y		0	D. acetoxidans	1715027	1715554	-	175	-	-	-
95929726	Dace_2381	cell wall hydrolase/autolysin	Y		0	D. acetoxidans	1716587	1717171	-	194	-	-	-
95929727	Dace_2382	hypothetical protein Dace_2382	Y		0	D. acetoxidans	1717445	1717759	-	104	-	-	-
95929730	Dace_2385	conserved hypothetical protein	Y		0	D. acetoxidans	1719105	1719791	-	228	-	-	-
95929734	Dace_2389	hypothetical protein Dace_2389	Y		0	D. acetoxidans	1721799	1722326	-	175	-	-	-
95929735	Dace_2390	Type II secretory pathway component ExeA (predicted ATPase)-like	Y		0	D. acetoxidans	1722344	1723585	-	413	-	-	-
95929739	Dace_2393	magnesium transporter	Y		0	D. acetoxidans	1724566	1725921	+	451	-	-	-
95929753	Dace_2407	Ppx/GppA phosphatase	Y		0	D. acetoxidans	1741494	1742426	-	310	-	-	-
95929755	Dace_2409	MORN variant	Y		0	D. acetoxidans	1743910	1744359	+	149	-	-	-
95929762	Dace_2416	beta-ketoacyl synthase	Y		0	D. acetoxidans	1747945	1749201	+	418	-	-	-
95929764	Dace_2418	phytase	Y		0	D. acetoxidans	1750973	1752067	-	364	-	-	-
95929765	Dace_2419	TonB-like	Y		0	D. acetoxidans	1752101	1752757	-	218	-	-	-
95929770	Dace_2424	Tetratricopeptide TPR_2	Y		0	D. acetoxidans	1756024	1757244	-	406	-	-	-
95929771	Dace_2425	TonB-dependent receptor	Y		0	D. acetoxidans	1757323	1760085	-	920	-	-	-
95929773	Dace_2427	Phosphoenolpyruvate synthase/pyruvate phosphate dikinase-like	Y		0	D. acetoxidans	1762828	1765440	+	870	-	-	-
95929775	Dace_2429	Deoxyribodipyrimidine photolyase	Y		0	D. acetoxidans	1766009	1767436	-	475	-	-	-
95929782	Dace_2436	protein of unknown function UPF0027	Y		0	D. acetoxidans	1775461	1776555	-	364	-	-	-
95929784	Dace_2438	multiple antibiotic resistance (MarC)-related proteins	Y		0	D. acetoxidans	1778107	1778748	-	213	-	-	-
95929788	Dace_2442	TonB-dependent receptor	Y		0	D. acetoxidans	1781907	1784033	-	708	-	-	-
95929801	Dace_2455	integrase, catalytic region	Y		0	D. acetoxidans	1795149	1795379	+	76	-	-	-
95929803	Dace_2457	transposase	Y		0	D. acetoxidans	1796237	1796569	+	110	-	-	-
95929809	Dace_2463	precorrin-6x reductase	Y		0	D. acetoxidans	1802082	1802894	-	270	-	-	-
95929816	Dace_2470	cobalamin biosynthesis protein CbiD	Y		0	D. acetoxidans	1807642	1808727	-	361	-	-	-
95929831	Dace_2485	putative CDP-alcohol phosphatidyltransferase	Y		0	D. acetoxidans	1826829	1827269	+	146	-	-	-
95929832	Dace_2486	Ste24 endopeptidase	Y		0	D. acetoxidans	1827308	1828552	+	414	-	-	-
95929834	Dace_2488	CheC, inhibitor of MCP methylation	Y		0	D. acetoxidans	1830211	1832007	-	598	-	-	-
95929859	Dace_2513	OmpA/MotB	Y		0	D. acetoxidans	1855461	1856201	+	246	-	-	-
95929872	Dace_2526	hypothetical protein Dace_2526	Y		0	D. acetoxidans	1866596	1867039	+	147	-	-	-
95929883	Dace_2537	Flagellar hook-associated protein	Y		0	D. acetoxidans	1875153	1876811	+	552	-	-	-
95929887	Dace_2541	flagellin-like	Y		0	D. acetoxidans	1879625	1881427	+	600	-	-	-
95929889	Dace_2543	flagellin-like	Y		0	D. acetoxidans	1884604	1886340	+	578	-	-	-
95929896	Dace_2550	hypothetical protein Dace_2550	Y		0	D. acetoxidans	1893900	1894667	+	255	-	-	-
95929912	Dace_2566	tyrosyl-tRNA synthetase	Y		0	D. acetoxidans	1912023	1913315	+	430	-	-	-
95929915	Dace_1405	protein of unknown function DUF395, YeeE/YedE	Y		0	D. acetoxidans	1920135	1920659	+	174	-	-	-
95929916	Dace_1406	hypothetical protein Dace_1406	Y		0	D. acetoxidans	1920848	1921348	+	166	-	-	-
95929937	Dace_1427	phospholipid/glycerol acyltransferase	Y		0	D. acetoxidans	1940557	1941333	+	258	-	-	-
95929940	Dace_1430	17 kDa surface antigen	Y		0	D. acetoxidans	1942533	1942985	-	150	-	-	-
95929942	Dace_1432	transcriptional regulator, ModE family	Y		0	D. acetoxidans	1944093	1944884	-	263	-	-	-
95929951	Dace_1441	Nucleoside diphosphate pyrophosphatase	Y		0	D. acetoxidans	1953965	1954561	-	198	-	-	-
95930002	Dace_1492	Tetratricopeptide TPR_2	Y		0	D. acetoxidans	2007415	2008293	-	292	-	-	-
95930015	Dace_1505	sulfatase	Y		0	D. acetoxidans	2022383	2024500	-	705	-	-	-
95930017	Dace_1507	Methyltransferase type 11	Y		0	D. acetoxidans	2025228	2025947	-	239	-	-	-
95930020	Dace_1510	putative PAS/PAC sensor protein	Y		0	D. acetoxidans	2028821	2030770	-	649	-	-	-
95930030	Dace_1520	ferric uptake regulator, Fur family	Y		0	D. acetoxidans	2040774	2041226	+	150	-	-	-
95930031	Dace_1521	FAD-dependent pyridine nucleotide-disulphide oxidoreductase	Y		0	D. acetoxidans	2041259	2042608	+	449	-	-	-
95930044	Dace_1534	tetraheme cytochrome c	Y		5	D. acetoxidans	2055473	2055862	-	129	-	-	-
95930045	Dace_1535	Flavocytochrome c	Y		0	D. acetoxidans	2055915	2057444	-	509	-	-	-
95930050	Dace_1540	conserved hypothetical protein	Y		0	D. acetoxidans	2065634	2066527	+	297	-	-	-
95930055	Dace_1545	putative PAS/PAC sensor protein	Y		0	D. acetoxidans	2071143	2073224	-	693	-	-	-
95930056	Dace_1546	conserved hypothetical protein	Y		0	D. acetoxidans	2073227	2073940	-	237	-	-	-
95930058	Dace_1548	ABC transporter related	Y		0	D. acetoxidans	2075300	2077498	-	732	-	-	-
95930059	Dace_1549	Type I secretion outer membrane protein, TolC	Y		0	D. acetoxidans	2077658	2078998	+	446	-	-	-
95930060	Dace_1550	conserved hypothetical protein	Y		0	D. acetoxidans	2079180	2084897	+	1905	-	-	-
95930083	Dace_1299	diguanylate cyclase	Y		0	D. acetoxidans	2108824	2109939	+	371	-	-	-
95930086	Dace_1302	Phosphonate-binding periplasmic protein	Y		0	D. acetoxidans	2114160	2115017	+	285	-	-	-
95930088	Dace_1304	RNA-directed DNA polymerase (Reverse transcriptase)	Y		0	D. acetoxidans	2118168	2119925	-	585	-	-	-
95930092	Dace_1308	glyceraldehyde-3-phosphate dehydrogenase, type I	Y		0	D. acetoxidans	2123182	2124183	-	333	-	-	-
95930098	Dace_1314	hypothetical protein Dace_1314	Y		0	D. acetoxidans	2131636	2132301	+	221	-	-	-
95930099	Dace_1315	hypothetical protein Dace_1315	Y		0	D. acetoxidans	2133736	2135286	-	516	-	-	-
95930112	Dace_1328	HNH nuclease	Y		0	D. acetoxidans	2152141	2153001	+	286	-	-	-
95930113	Dace_1329	Cupin 2, conserved barrel	Y		0	D. acetoxidans	2153784	2154125	+	113	-	-	-
95930115	Dace_1331	response regulator receiver protein	Y		0	D. acetoxidans	2154929	2156008	+	359	-	-	-
95930121	Dace_1337	Cupin 2, conserved barrel	Y		0	D. acetoxidans	2161681	2162022	+	113	-	-	-
95930124	Dace_1340	conserved hypothetical protein	Y		0	D. acetoxidans	2164124	2164621	+	165	-	-	-
95930125	Dace_1341	Bile acid:sodium symporter	Y		0	D. acetoxidans	2164785	2165717	+	310	-	-	-
95930126	Dace_1342	permease for cytosine/purines, uracil, thiamine, allantoin	Y		0	D. acetoxidans	2165821	2166999	+	392	-	-	-
95930127	Dace_1343	conserved hypothetical protein	Y		0	D. acetoxidans	2167043	2167390	+	115	-	-	-
95930129	Dace_1345	GCN5-related N-acetyltransferase	Y		0	D. acetoxidans	2169712	2170182	+	156	-	-	-
95930130	Dace_1346	putative threonine efflux protein	Y		0	D. acetoxidans	2170265	2170861	+	198	-	-	-
95930131	Dace_1347	diguanylate cyclase	Y		0	D. acetoxidans	2170863	2172428	-	521	-	-	-
95930132	Dace_1348	substrate-binding protein involved in ABC-type nitrate/sulfonate/bicarbonate transport system	Y		0	D. acetoxidans	2172434	2173408	-	324	-	-	-
95930134	Dace_1350	Phosphatidylserine decarboxylase	Y		0	D. acetoxidans	2173993	2174910	+	305	-	-	-
95930135	Dace_1351	Glyoxalase/bleomycin resistance protein/dioxygenase	Y		0	D. acetoxidans	2175079	2175513	+	144	-	-	-
95930136	Dace_1352	membrane protein-like	Y		0	D. acetoxidans	2175576	2175929	+	117	-	-	-
95930139	Dace_1355	sulphate transporter	Y		0	D. acetoxidans	2179324	2180688	+	454	-	-	-
95930144	Dace_1360	periplasmic sensor signal transduction histidine kinase	Y		0	D. acetoxidans	2185609	2186898	-	429	-	-	-
95930145	Dace_1361	two component transcriptional regulator, winged helix family	Y		0	D. acetoxidans	2186908	2187714	-	268	-	-	-
95930146	Dace_1362	OmpA-like transmembrane region	Y		0	D. acetoxidans	2188002	2188592	+	196	-	-	-
95930147	Dace_1363	Lytic murein transglycosylase	Y		0	D. acetoxidans	2188781	2189803	-	340	-	-	-
95930148	Dace_1364	conserved hypothetical protein	Y		0	D. acetoxidans	2190016	2190846	+	276	-	-	-
95930149	Dace_1365	glycosyl transferase, group 1	Y		0	D. acetoxidans	2190890	2192134	-	414	-	-	-
95930152	Dace_1368	metal dependent phosphohydrolase	Y		0	D. acetoxidans	2195311	2198475	+	1054	-	-	-
95930154	Dace_1370	conserved hypothetical protein	Y		0	D. acetoxidans	2199696	2201018	-	440	-	-	-
95930158	Dace_1374	thioredoxin-related	Y		0	D. acetoxidans	2202061	2202378	-	105	-	-	-
95930160	Dace_1376	selenocysteine-specific translation elongation factor	Y		0	D. acetoxidans	2203765	2205693	-	642	-	-	-
95930161	Dace_1377	choline/carnitine/betaine transport	Y		0	D. acetoxidans	2206400	2207947	-	515	-	-	-
95930162	Dace_1378	Selenoprotein B, glycine/betaine/sarcosine/D-proline reductase	Y		0	D. acetoxidans	2208094	2208333	-	79	-	-	-
95930163	Dace_1379	Selenoprotein B, glycine/betaine/sarcosine/D-proline reductase	Y		0	D. acetoxidans	2208361	2209407	-	348	-	-	-
95930164	Dace_1380	GrdE proprotein	Y		0	D. acetoxidans	2209444	2210772	-	442	-	-	-
95930165	Dace_1381	fatty acid synthesis plsX protein	Y		0	D. acetoxidans	2210832	2212004	-	390	-	-	-
95930166	Dace_1382	3-oxoacyl-(acyl-carrier-protein) synthase III	Y		0	D. acetoxidans	2212016	2213554	-	512	-	-	-
95930169	Dace_1385	thioredoxin-related	Y		0	D. acetoxidans	2214203	2214520	-	105	-	-	-
95930171	Dace_1387	two component, sigma54 specific, transcriptional regulator, Fis family	Y		0	D. acetoxidans	2215860	2217290	-	476	-	-	-
95930178	Dace_1394	shufflon-specific recombinase	Y		0	D. acetoxidans	2226420	2226947	-	175	-	-	-
95930192	Dace_0980	protein of unknown function DUF89	Y		0	D. acetoxidans	2247164	2248021	+	285	-	-	-
95930195	Dace_0983	response regulator receiver protein	Y		0	D. acetoxidans	2250874	2252055	+	393	-	-	-
95930199	Dace_0987	outer membrane efflux protein	Y		0	D. acetoxidans	2254215	2255618	+	467	-	-	-
95930202	Dace_0990	transcriptional regulator, TetR family	Y		0	D. acetoxidans	2260411	2260968	-	185	-	-	-
95930203	Dace_0991	Hydrophobe/amphiphile efflux-1 HAE1	Y		0	D. acetoxidans	2260972	2265483	-	1503	-	-	-
95930206	Dace_0994	molybdenum ABC transporter, periplasmic molybdate-binding protein	Y		0	D. acetoxidans	2268788	2269603	+	271	-	-	-
95930214	Dace_1002	metalloendopeptidase, putative, glycoprotease family	Y		0	D. acetoxidans	2278656	2279699	-	347	-	-	-
95930220	Dace_1008	bacteriophage Mu transposase	Y		0	D. acetoxidans	2288229	2290139	+	636	-	-	-
95930221	Dace_1009	ATPase	Y		0	D. acetoxidans	2290224	2291204	+	326	-	-	-
95930225	Dace_1013	hypothetical protein Dace_1013	Y		0	D. acetoxidans	2292323	2294143	+	606	-	-	-
95930228	Dace_1016	hypothetical protein Dace_1016	Y		0	D. acetoxidans	2295784	2296848	+	354	-	-	-
95930229	Dace_1017	conserved hypothetical protein	Y		0	D. acetoxidans	2297352	2297675	+	107	-	-	-
95930231	Dace_1019	acyl-CoA dehydrogenase-like	Y		0	D. acetoxidans	2300140	2301291	-	383	-	-	-
95930235	Dace_1023	3-oxoacyl-(acyl carrier protein) synthase	Y		0	D. acetoxidans	2303550	2304686	+	378	-	-	-
95930244	Dace_1032	threonine dehydratase, biosynthetic	Y		0	D. acetoxidans	2311996	2313513	-	505	-	-	-
95930255	Dace_1043	Heavy metal translocating P-type ATPase	Y		0	D. acetoxidans	2328839	2331043	+	734	-	-	-
95930256	Dace_1044	diguanylate cyclase/phosphodiesterase	Y		0	D. acetoxidans	2331161	2332990	+	609	-	-	-
95930270	Dace_1058	multi-sensor signal transduction histidine kinase	Y		0	D. acetoxidans	2345552	2348392	-	946	-	-	-
95930275	Dace_1063	major facilitator superfamily MFS_1	Y		0	D. acetoxidans	2352267	2353610	-	447	-	-	-
95930276	Dace_1064	pyruvate flavodoxin/ferredoxin oxidoreductase-like	Y		0	D. acetoxidans	2353840	2355546	+	568	-	-	-
95930280	Dace_1068	glycerophosphoryl diester phosphodiesterase	Y		0	D. acetoxidans	2357388	2358137	-	249	-	-	-
95930282	Dace_1070	metal dependent phosphohydrolase	Y		0	D. acetoxidans	2358880	2359965	-	361	-	-	-
95930297	Dace_1180	DNA polymerase III, epsilon subunit	Y		0	D. acetoxidans	2370953	2371534	+	193	-	-	-
95930298	Dace_1181	AMP-dependent synthetase and ligase	Y		0	D. acetoxidans	2371534	2373399	+	621	-	-	-
95930304	Dace_1187	cyclic nucleotide-binding protein	Y		0	D. acetoxidans	2379816	2381729	+	637	-	-	-
95930305	Dace_1188	hypothetical protein Dace_1188	Y		0	D. acetoxidans	2382144	2382830	+	228	-	-	-
95930308	Dace_1191	transcriptional regulator, GntR family	Y		0	D. acetoxidans	2384410	2385840	-	476	-	-	-
95930310	Dace_1193	Lysine exporter protein (LYSE/YGGA)	Y		0	D. acetoxidans	2386600	2387214	+	204	-	-	-
95930311	Dace_1194	GCN5-related N-acetyltransferase	Y		0	D. acetoxidans	2387262	2387726	+	154	-	-	-
95930314	Dace_1197	transcriptional regulator, TetR family	Y		0	D. acetoxidans	2389761	2390393	+	210	-	-	-
95930316	Dace_1199	hypothetical protein Dace_1199	Y		0	D. acetoxidans	2391999	2393186	+	395	-	-	-
95930319	Dace_1202	multi-sensor hybrid histidine kinase	Y		0	D. acetoxidans	2395525	2398983	+	1152	-	-	-
95930322	Dace_1205	conserved hypothetical protein	Y		0	D. acetoxidans	2401771	2403069	+	432	-	-	-
95930323	Dace_1206	methyl-accepting chemotaxis sensory transducer	Y		0	D. acetoxidans	2403357	2404694	-	445	-	-	-
95930326	Dace_1209	Malonyl-CoA decarboxylase	Y		0	D. acetoxidans	2407458	2408924	-	488	-	-	-
95930327	Dace_1210	putative metal-dependent hydrolase	Y		0	D. acetoxidans	2409082	2409819	+	245	-	-	-
95930333	Dace_1216	Peptidoglycan-binding domain 1	Y		0	D. acetoxidans	2415471	2417129	-	552	-	-	-
95930343	Dace_1226	FAD dependent oxidoreductase	Y		0	D. acetoxidans	2424451	2425662	+	403	-	-	-
95930344	Dace_1227	conserved hypothetical protein	Y		0	D. acetoxidans	2425749	2427485	+	578	-	-	-
95930348	Dace_1231	iron-containing alcohol dehydrogenase	Y		0	D. acetoxidans	2429667	2430830	+	387	-	-	-
95930353	Dace_1236	protein of unknown function UPF0029	Y		0	D. acetoxidans	2434114	2434728	-	204	-	-	-
95930358	Dace_1241	phosphate-selective porin O and P	Y		0	D. acetoxidans	2438806	2440143	+	445	-	-	-
95930364	Dace_1247	phosphate acetyltransferase	Y		0	D. acetoxidans	2445231	2446232	+	333	-	-	-
95930371	Dace_1254	Glucose-6-phosphate isomerase	Y		0	D. acetoxidans	2454152	2455729	+	525	-	-	-
95930372	Dace_1255	Glucokinase	Y		0	D. acetoxidans	2456043	2457059	+	338	-	-	-
95930373	Dace_1256	Glucose-1-phosphate adenylyltransferase	Y		0	D. acetoxidans	2457056	2458312	+	418	-	-	-
95930374	Dace_1257	glycoside hydrolase, family 57	Y		0	D. acetoxidans	2458383	2460107	+	574	-	-	-
95930375	Dace_1258	4-alpha-glucanotransferase	Y		0	D. acetoxidans	2460146	2461477	+	443	-	-	-
95930376	Dace_1259	1,4-alpha-glucan branching enzyme	Y		0	D. acetoxidans	2461566	2463758	+	730	-	-	-
95930377	Dace_1260	Glycogen/starch synthases, ADP-glucose type	Y		0	D. acetoxidans	2463758	2465233	+	491	-	-	-
95930378	Dace_1261	Glycogen/starch/alpha-glucan phosphorylase	Y		0	D. acetoxidans	2465233	2467746	+	837	-	-	-
95930381	Dace_1264	hypothetical protein Dace_1264	Y		0	D. acetoxidans	2469784	2470353	+	189	-	-	-
95930382	Dace_1265	fumarate hydratase, class II	Y		0	D. acetoxidans	2470722	2472122	+	466	-	-	-
95930384	Dace_1267	metal dependent phosphohydrolase	Y		0	D. acetoxidans	2474236	2475531	-	431	-	-	-
95930385	Dace_1268	protein of unknown function DUF344	Y		0	D. acetoxidans	2475798	2477279	-	493	-	-	-
95930386	Dace_1269	conserved hypothetical protein	Y		0	D. acetoxidans	2477297	2477953	-	218	-	-	-
95930387	Dace_1270	conserved hypothetical protein	Y		0	D. acetoxidans	2477957	2482234	-	1425	-	-	-
95930388	Dace_1271	hypothetical protein Dace_1271	Y		0	D. acetoxidans	2482385	2483164	-	259	-	-	-
95930389	Dace_1272	short-chain dehydrogenase/reductase SDR	Y		0	D. acetoxidans	2483244	2484095	-	283	-	-	-
95930391	Dace_1274	Deoxyguanosinetriphosphate triphosphohydrolase	Y		0	D. acetoxidans	2485858	2487168	-	436	-	-	-
95930397	Dace_1280	ABC-type sugar transport system, periplasmic component	Y		0	D. acetoxidans	2494028	2495083	-	351	-	-	-
95930398	Dace_1281	hypothetical protein Dace_1281	Y		9	D. acetoxidans	2495232	2496746	-	504	-	-	-
95930400	Dace_0473	histone-like DNA-binding protein	Y		0	D. acetoxidans	2496818	2497090	-	90	-	-	-
95930405	Dace_0478	hypothetical protein Dace_0478	Y		0	D. acetoxidans	2503518	2504162	-	214	-	-	-
95930409	Dace_0482	conserved hypothetical protein	Y		0	D. acetoxidans	2506870	2507877	-	335	-	-	-
95930422	Dace_0495	maf protein	Y		0	D. acetoxidans	2521250	2521858	-	202	-	-	-
95930424	Dace_0497	Competence protein ComEA helix-hairpin-helix region	Y		0	D. acetoxidans	2522732	2523001	+	89	-	-	-
95930433	Dace_0506	multicopper oxidase, type 3	Y		0	D. acetoxidans	2534772	2537120	-	782	-	-	-
95930440	Dace_0513	Nitrite reductase (cytochrome; ammonia-forming)	Y		5	D. acetoxidans	2541747	2543249	-	500	-	-	-
95930441	Dace_0514	NapC/NirT cytochrome c-like	Y		5	D. acetoxidans	2543274	2543801	-	175	-	-	-
95930442	Dace_0515	putative lipoprotein	Y		0	D. acetoxidans	2544006	2545244	-	412	-	-	-
95930452	Dace_0525	ribosomal protein S6	Y		0	D. acetoxidans	2555375	2555740	-	121	-	-	-
95930513	Dace_1089	transcriptional regulator, TrmB	Y		0	D. acetoxidans	2617143	2617733	-	196	-	-	-
95930514	Dace_1090	protein of unknown function DUF481	Y		0	D. acetoxidans	2617864	2618637	+	257	-	-	-
95930519	Dace_1095	hypothetical protein Dace_1095	Y		0	D. acetoxidans	2622709	2623419	-	236	-	-	-
95930533	Dace_1109	conserved hypothetical protein	Y		0	D. acetoxidans	2638493	2639020	+	175	-	-	-
95930536	Dace_1112	TRAP transporter solute receptor, TAXI family	Y		0	D. acetoxidans	2640933	2641907	+	324	-	-	-
95930537	Dace_1113	TRAP transporter, 4TM/12TM fusion protein	Y		0	D. acetoxidans	2641918	2644038	+	706	-	-	-
95930539	Dace_1115	protein of unknown function DUF6, transmembrane	Y		0	D. acetoxidans	2644616	2645557	+	313	-	-	-
95930540	Dace_1116	Sodium/proline symporter	Y		0	D. acetoxidans	2645759	2647204	+	481	-	-	-
95930543	Dace_1119	O-methyltransferase, family 3	Y		0	D. acetoxidans	2649344	2649931	-	195	-	-	-
95930544	Dace_1120	diguanylate phosphodiesterase	Y		0	D. acetoxidans	2650148	2650738	-	196	-	-	-
95930545	Dace_1121	diguanylate cyclase	Y		0	D. acetoxidans	2650805	2652454	-	549	-	-	-
95930552	Dace_1128	cytochrome c biogenesis protein, transmembrane region	Y		0	D. acetoxidans	2658925	2659623	+	232	-	-	-
95930554	Dace_1130	Ser/Thr protein kinase-like	Y		0	D. acetoxidans	2660959	2661909	-	316	-	-	-
95930569	Dace_1145	ammonium transporter	Y		2	D. acetoxidans	2682253	2683578	+	441	-	-	-
95930609	Dace_0704	transcriptional regulator, AraC family	Y		0	D. acetoxidans	2730304	2731125	-	273	-	-	-
95930611	Dace_0706	hypothetical protein Dace_0706	Y		0	D. acetoxidans	2735362	2736615	+	417	-	-	-
95930616	Dace_0711	thioesterase superfamily	Y		0	D. acetoxidans	2743330	2743827	-	165	-	-	-
95930619	Dace_0714	Ankyrin	Y		0	D. acetoxidans	2746553	2748373	+	606	-	-	-
95930621	Dace_0716	transcriptional regulator, AraC family	Y		0	D. acetoxidans	2750198	2751073	+	291	-	-	-
95930626	Dace_0721	Abortive infection protein	Y		0	D. acetoxidans	2757231	2757917	+	228	-	-	-
95930628	Dace_0723	AMP-dependent synthetase and ligase	Y		0	D. acetoxidans	2759162	2761801	+	879	-	-	-
95930640	Dace_0735	cytochrome c family protein	Y		3	D. acetoxidans	2775262	2776086	+	274	-	-	-
95930642	Dace_0737	diguanylate cyclase	Y		0	D. acetoxidans	2777150	2778577	-	475	-	-	-
95930643	Dace_0738	hypothetical protein Dace_0738	Y		0	D. acetoxidans	2778898	2779119	+	73	-	-	-
95930644	Dace_0739	cytochrome bd ubiquinol oxidase, subunit I	Y		0	D. acetoxidans	2779139	2780674	+	511	-	-	-
95930645	Dace_0740	cytochrome d ubiquinol oxidase, subunit II	Y		0	D. acetoxidans	2780676	2781812	+	378	-	-	-
95930651	Dace_0746	Class I peptide chain release factor	Y		0	D. acetoxidans	2787465	2787860	+	131	-	-	-
95930655	Dace_0750	hypothetical protein Dace_0750	Y		0	D. acetoxidans	2793286	2794092	+	268	-	-	-
95930669	Dace_0764	hypothetical protein Dace_0764	Y		0	D. acetoxidans	2811681	2812109	-	142	-	-	-
95930701	Dace_0855	RNA methyltransferase TrmH, group 3	Y		0	D. acetoxidans	2849274	2850008	-	244	-	-	-
95930720	Dace_0875	selenocysteine-specific translation elongation factor	Y		0	D. acetoxidans	2872973	2874889	+	638	-	-	-
95930744	Dace_0899	DNA ligase (NAD+)	Y		0	D. acetoxidans	2903249	2905321	+	690	-	-	-
95930773	Dace_0928	protein of unknown function DUF1112	Y		0	D. acetoxidans	2934517	2935242	-	241	-	-	-
95930774	Dace_0929	peptidase M48, Ste24p	Y		0	D. acetoxidans	2935405	2936952	+	515	-	-	-
95930788	Dace_0942	sodium/hydrogen exchanger	Y		0	D. acetoxidans	2952040	2953890	-	616	-	-	-
95930791	Dace_0945	multi-sensor hybrid histidine kinase	Y		0	D. acetoxidans	2957186	2963095	-	1969	-	-	-
95930792	Dace_0946	response regulator receiver modulated metal dependent phosphohydrolase	Y		0	D. acetoxidans	2963354	2964508	-	384	-	-	-
95930794	Dace_0948	hypothetical protein Dace_0948	Y		0	D. acetoxidans	2966772	2967650	-	292	-	-	-
95930796	Dace_0950	hypothetical protein Dace_0950	Y		0	D. acetoxidans	2969028	2969654	+	208	-	-	-
95930797	Dace_0951	putative adenylate/guanylate cyclase	Y		0	D. acetoxidans	2969722	2972001	+	759	-	-	-
95930798	Dace_0952	sigma-70 region 4	Y		0	D. acetoxidans	2972035	2972790	+	251	-	-	-
95930803	Dace_0957	TrkA-N	Y		0	D. acetoxidans	2975069	2976796	+	575	-	-	-
95930804	Dace_0958	WD-40 repeat	Y		0	D. acetoxidans	2976798	2979923	+	1041	-	-	-
95930806	Dace_0960	two component transcriptional regulator, winged helix family	Y		0	D. acetoxidans	2982050	2982763	+	237	-	-	-
95930807	Dace_0961	Type I secretion outer membrane protein, TolC	Y		0	D. acetoxidans	2983076	2984440	+	454	-	-	-
95930809	Dace_0963	hypothetical protein Dace_0963	Y		0	D. acetoxidans	3021767	3022090	+	107	-	-	-
95930813	Dace_0967	desulfoferrodoxin ferrous iron-binding domain	Y		0	D. acetoxidans	3024136	3024645	-	169	-	-	-
95930820	Dace_0974	amino acid permease-associated region	Y		0	D. acetoxidans	3030032	3031438	-	468	-	-	-
95930822	Dace_0976	TonB-dependent receptor	Y		0	D. acetoxidans	3032332	3034234	-	633	-	-	-
95930825	Dace_0787	conserved hypothetical protein	Y		0	D. acetoxidans	3034671	3035900	+	409	-	-	-
95930826	Dace_0788	Mammalian cell entry related	Y		0	D. acetoxidans	3035893	3037545	+	550	-	-	-
95930827	Dace_0789	protein of unknown function DUF330	Y		0	D. acetoxidans	3037542	3038099	+	185	-	-	-
95930833	Dace_0795	hypothetical protein Dace_0795	Y		0	D. acetoxidans	3042888	3043202	-	104	-	-	-
95930848	Dace_0810	FeoA	Y		0	D. acetoxidans	3069924	3070319	+	131	-	-	-
95930850	Dace_0812	protein of unknown function UPF0057	Y		0	D. acetoxidans	3074111	3074269	-	52	-	-	-
95930852	Dace_0814	cation transporter	Y		0	D. acetoxidans	3074760	3076220	+	486	-	-	-
95930853	Dace_0815	TrkA-N	Y		0	D. acetoxidans	3076220	3076894	+	224	-	-	-
95930856	Dace_0818	Bile acid:sodium symporter	Y		0	D. acetoxidans	3078425	3079612	+	395	-	-	-
95930859	Dace_0823	hypothetical protein Dace_0823	Y		0	D. acetoxidans	3084898	3085404	-	168	-	-	-
95930860	Dace_0824	hypothetical protein Dace_0824	Y		0	D. acetoxidans	3085398	3086441	-	347	-	-	-
95930861	Dace_0825	conserved hypothetical protein	Y		0	D. acetoxidans	3086959	3087978	-	339	-	-	-
95930865	Dace_0829	hypothetical protein Dace_0829	Y		0	D. acetoxidans	3090614	3091591	+	325	-	-	-
95930866	Dace_0830	hypothetical protein Dace_0830	Y		0	D. acetoxidans	3091596	3092228	-	210	-	-	-
95930867	Dace_0831	von Willebrand factor, type A	Y		0	D. acetoxidans	3092297	3094393	-	698	-	-	-
95930869	Dace_0833	DEAD/DEAH box helicase-like	Y		0	D. acetoxidans	3096413	3097804	+	463	-	-	-
95930872	Dace_0836	protein of unknown function DUF74	Y		0	D. acetoxidans	3100411	3100887	+	158	-	-	-
95930873	Dace_0837	peptidase M48, Ste24p	Y		0	D. acetoxidans	3100884	3101723	+	279	-	-	-
95930876	Dace_0840	phospho-2-dehydro-3-deoxyheptonate aldolase	Y		0	D. acetoxidans	3105462	3106811	+	449	-	-	-
95930885	Dace_0644	Succinylglutamate desuccinylase/aspartoacylase	Y		0	D. acetoxidans	3117456	3118484	-	342	-	-	-
95930886	Dace_0645	GAF modulated sigma54 specific transcriptional regulator, Fis family	Y		0	D. acetoxidans	3118920	3120896	+	658	-	-	-
95930887	Dace_0646	Aldehyde dehydrogenase (NAD+)	Y		0	D. acetoxidans	3121340	3122815	+	491	-	-	-
95930891	Dace_0651	transcriptional regulators, TraR/DksA family	Y		0	D. acetoxidans	3129449	3129868	+	139	-	-	-
95930895	Dace_0655	pyridine nucleotide-disulphide oxidoreductase dimerisation region	Y		0	D. acetoxidans	3133440	3134819	-	459	-	-	-
95930896	Dace_0656	signal transduction histidine kinase regulating citrate/malate metabolism	Y		0	D. acetoxidans	3135043	3136701	+	552	-	-	-
95930897	Dace_0657	response regulator receiver and unknown domain protein	Y		0	D. acetoxidans	3136701	3137393	+	230	-	-	-
95930898	Dace_0658	anaerobic c4-dicarboxylate membrane transporter family protein	Y		0	D. acetoxidans	3137883	3139208	-	441	-	-	-
95930900	Dace_0660	hypothetical protein Dace_0660	Y		0	D. acetoxidans	3140176	3140541	+	121	-	-	-
95930906	Dace_0666	ABC transporter related	Y		0	D. acetoxidans	3146126	3146938	-	270	-	-	-
95930907	Dace_0667	hypothetical protein Dace_0667	Y		0	D. acetoxidans	3147272	3147769	+	165	-	-	-
95930908	Dace_0668	conserved hypothetical protein	Y		0	D. acetoxidans	3147788	3148459	+	223	-	-	-
95930910	Dace_0670	phospholipase	Y		0	D. acetoxidans	3149952	3151364	+	470	-	-	-
95930911	Dace_0671	AAA ATPase, central region	Y		0	D. acetoxidans	3151607	3152593	+	328	-	-	-
95930912	Dace_0672	putative serine protease	Y		0	D. acetoxidans	3152613	3154946	+	777	-	-	-
95930924	Dace_0684	Amidohydrolase 3	Y		0	D. acetoxidans	3172077	3173351	+	424	-	-	-
95930926	Dace_0686	peptidase S8 and S53, subtilisin, kexin, sedolisin	Y		0	D. acetoxidans	3174147	3177392	+	1081	-	-	-
95930928	Dace_0688	response regulator receiver modulated diguanylate cyclase/phosphodiesterase with PAS/PAC sensor(s)	Y		0	D. acetoxidans	3178775	3181012	-	745	-	-	-
95930929	Dace_0689	signal transduction histidine kinase, nitrogen specific, NtrB	Y		0	D. acetoxidans	3181005	3183131	-	708	-	-	-
95930930	Dace_0690	hypothetical protein Dace_0690	Y		0	D. acetoxidans	3183512	3185788	+	758	-	-	-
95930931	Dace_0691	protein of unknown function DUF1603	Y		0	D. acetoxidans	3186068	3187054	-	328	-	-	-
95930932	Dace_0692	restriction enzyme alpha subunit	Y		0	D. acetoxidans	3187051	3187446	-	131	-	-	-
95930959	Dace_0601	methyl-accepting chemotaxis sensory transducer	Y		0	D. acetoxidans	3217245	3218417	-	390	-	-	-
95930964	Dace_0606	FAD dependent oxidoreductase	Y		0	D. acetoxidans	3221009	3221995	+	328	-	-	-
95930966	Dace_0608	hypothetical protein Dace_0608	Y		0	D. acetoxidans	3222477	3222776	+	99	-	-	-
95930967	Dace_0609	diguanylate phosphodiesterase	Y		2	D. acetoxidans	3222837	3223892	+	351	-	-	-
95930968	Dace_0610	conserved hypothetical protein	Y		0	D. acetoxidans	3223912	3224268	+	118	-	-	-
95930982	Dace_0625	4Fe-4S ferredoxin, iron-sulfur binding	Y		2	D. acetoxidans	3241015	3241350	+	111	-	-	-
95930984	Dace_0627	transcriptional regulator, IclR family	Y		0	D. acetoxidans	3243009	3243764	+	251	-	-	-
95930985	Dace_0628	major facilitator superfamily MFS_1	Y		0	D. acetoxidans	3243885	3245132	-	415	-	-	-
95930986	Dace_0629	hypothetical protein Dace_0629	Y		0	D. acetoxidans	3245877	3246758	-	293	-	-	-
95930988	Dace_0631	NAD-dependent epimerase/dehydratase	Y		0	D. acetoxidans	3248344	3249363	-	339	-	-	-
95930994	Dace_0637	ABC transporter related	Y		0	D. acetoxidans	3256296	3256985	+	229	-	-	-
95931000	Dace_0396	TonB-dependent receptor	Y		0	D. acetoxidans	3260515	3262356	+	613	-	-	-
95931044	Dace_0440	conserved hypothetical protein	Y		0	D. acetoxidans	3309449	3310267	-	272	-	-	-
95931045	Dace_0441	conserved hypothetical protein	Y		0	D. acetoxidans	3310321	3310632	-	103	-	-	-
95931046	Dace_0442	Small GTP-binding protein domain	Y		0	D. acetoxidans	3310671	3313097	-	808	-	-	-
95931049	Dace_0445	acriflavin resistance protein	Y		0	D. acetoxidans	3314408	3317530	-	1040	-	-	-
95931057	Dace_0337	conserved hypothetical protein	Y		0	D. acetoxidans	3324993	3325133	-	46	-	-	-
95931058	Dace_0338	Ribonucleoside-triphosphate reductase, anaerobic	Y		0	D. acetoxidans	3325161	3327149	-	662	-	-	-
95931070	Dace_0350	type IV pilus assembly PilZ	Y		0	D. acetoxidans	3338802	3339152	-	116	-	-	-
95931074	Dace_0354	5-oxoprolinase (ATP-hydrolyzing)	Y		0	D. acetoxidans	3342148	3345891	-	1247	-	-	-
95931076	Dace_0356	hypothetical protein Dace_0356	Y		0	D. acetoxidans	3348688	3349452	-	254	-	-	-
95931085	Dace_0365	diguanylate cyclase	Y		0	D. acetoxidans	3360567	3362108	-	513	-	-	-
95931088	Dace_0367	nitrite and sulphite reductase 4Fe-4S region	Y		0	D. acetoxidans	3363538	3364629	+	363	-	-	-
95931089	Dace_0368	conserved hypothetical protein	Y		0	D. acetoxidans	3364877	3365473	+	198	-	-	-
95931096	Dace_0375	alkaline phosphatase	Y		0	D. acetoxidans	3371495	3373204	+	569	-	-	-
95931097	Dace_0376	response regulator receiver modulated metal dependent phosphohydrolase	Y		0	D. acetoxidans	3373272	3374294	-	340	-	-	-
95931098	Dace_0377	histidine kinase	Y		0	D. acetoxidans	3374284	3378123	-	1279	-	-	-
95931099	Dace_0378	diguanylate cyclase	Y		0	D. acetoxidans	3378516	3382040	+	1174	-	-	-
95931101	Dace_0380	DNA-directed DNA polymerase	Y		0	D. acetoxidans	3383230	3384372	+	380	-	-	-
95931102	Dace_0381	General secretion pathway protein H	Y		0	D. acetoxidans	3384520	3384951	-	143	-	-	-
95931110	Dace_0389	NAD-dependent epimerase/dehydratase	Y		0	D. acetoxidans	3392774	3394237	+	487	-	-	-
95931111	Dace_0390	Drug resistance transporter Bcr/CflA subfamily	Y		0	D. acetoxidans	3394348	3395532	+	394	-	-	-
95931118	Dace_0272	putative PAS/PAC sensor protein	Y		0	D. acetoxidans	3401900	3403792	-	630	-	-	-
95931146	Dace_0318	LVIVD domain protein	Y		0	D. acetoxidans	3443113	3445332	+	739	-	-	-
95931148	Dace_0321	TonB-dependent receptor, plug	Y		0	D. acetoxidans	3448853	3450808	-	651	-	-	-
95931152	Dace_0325	multi-sensor signal transduction histidine kinase	Y		0	D. acetoxidans	3454957	3457128	-	723	-	-	-
95931153	Dace_0326	response regulator receiver modulated diguanylate cyclase/phosphodiesterase with PAS/PAC sensor(s)	Y		0	D. acetoxidans	3457125	3459140	-	671	-	-	-
95931154	Dace_0327	glucose sorbosone dehydrogenase	Y		0	D. acetoxidans	3459635	3461224	+	529	-	-	-
95931160	Dace_0450	conserved hypothetical protein	Y		0	D. acetoxidans	3468600	3468839	+	79	-	-	-
95931183	Dace_0251	apurinic endonuclease (APN1)	Y		0	D. acetoxidans	3496541	3497227	-	229	-	-	-
95931185	Dace_0253	Extracellular ligand-binding receptor	Y		0	D. acetoxidans	3500108	3501319	-	403	-	-	-
95931212	Dace_0170	S-adenosylmethionine decarboxylase related	Y		0	D. acetoxidans	3532120	3532911	-	263	-	-	-
95931214	Dace_0172	acriflavin resistance protein	Y		0	D. acetoxidans	3534491	3537595	-	1034	-	-	-
95931215	Dace_0173	secretion protein HlyD	Y		0	D. acetoxidans	3537598	3538647	-	349	-	-	-
95931221	Dace_0179	conserved hypothetical protein	Y		0	D. acetoxidans	3546069	3546269	+	66	-	-	-
95931224	Dace_0182	channel protein, hemolysin III family	Y		0	D. acetoxidans	3550275	3550934	-	219	-	-	-
95931227	Dace_0297	Secretion protein HlyD	Y		0	D. acetoxidans	3552960	3554429	+	489	-	-	-
95931229	Dace_0299	protein of unknown function DUF214	Y		0	D. acetoxidans	3555105	3556388	+	427	-	-	-
95931235	Dace_0305	Na+/solute symporter	Y		0	D. acetoxidans	3562911	3564794	+	627	-	-	-
95931253	Dace_0237	FeoA	Y		0	D. acetoxidans	3585474	3585728	+	84	-	-	-
95931257	Dace_0241	General secretion pathway protein F	Y		0	D. acetoxidans	3590658	3591872	+	404	-	-	-
95931263	Dace_0247	Fimbrial assembly	Y		0	D. acetoxidans	3594892	3596283	+	463	-	-	-
95931285	Dace_0200	hypothetical protein Dace_0200	Y		0	D. acetoxidans	3619623	3620202	-	192	-	-	-
95931288	Dace_0087	hypothetical protein Dace_0087	Y		2	D. acetoxidans	3622953	3623273	-	106	-	-	-
95931289	Dace_0075	methyl-accepting chemotaxis sensory transducer	Y		0	D. acetoxidans	3623304	3625127	-	607	-	-	-
95931290	Dace_0076	CheA signal transduction histidine kinases	Y		0	D. acetoxidans	3625169	3627418	-	749	-	-	-
95931295	Dace_0081	response regulator receiver protein	Y		0	D. acetoxidans	3631169	3631537	-	122	-	-	-
95931330	Dace_0228	protein of unknown function DUF523	Y		0	D. acetoxidans	3670848	3671321	+	157	-	-	-
95931334	Dace_0151	isocitrate dehydrogenase, NADP-dependent	Y		0	D. acetoxidans	3675278	3677500	+	740	-	-	-
95931348	Dace_0137	cell surface hydrolase, membrane-bound (putative)	Y		0	D. acetoxidans	3692611	3693564	+	317	-	-	-
95931350	Dace_0139	diguanylate cyclase	Y		0	D. acetoxidans	3693649	3695937	+	762	-	-	-
95931351	Dace_0140	Tetratricopeptide TPR_2	Y		0	D. acetoxidans	3696967	3698220	-	417	-	-	-
95931367	Dace_0120	periplasmic sensor signal transduction histidine kinase	Y		0	D. acetoxidans	3708812	3710926	-	704	-	-	-
95931374	Dace_0089	transcriptional regulator, XRE family	Y		0	D. acetoxidans	3727740	3728192	-	150	-	-	-
95931381	Dace_0096	TonB-dependent receptor	Y		0	D. acetoxidans	3719266	3721317	-	683	-	-	-
95931389	Dace_0104	hypothetical protein Dace_0104	Y		0	D. acetoxidans	3730291	3731235	+	314	-	-	-
95931392	Dace_0126	conserved hypothetical protein	Y		0	D. acetoxidans	3735830	3736210	+	126	-	-	-
95931408	Dace_0072	histidyl-tRNA synthetase	Y		0	D. acetoxidans	3754987	3756261	+	424	-	-	-
95931410	Dace_0036	conserved hypothetical protein	Y		0	D. acetoxidans	3758436	3759761	+	441	-	-	-
95931411	Dace_0037	4Fe-4S ferredoxin, iron-sulfur binding	Y		0	D. acetoxidans	3759780	3760277	+	165	-	-	-
95931413	Dace_0039	Integron integrase	Y		0	D. acetoxidans	3761694	3762701	-	335	-	-	-
95931414	Dace_0040	NADH:flavin oxidoreductase/NADH oxidase	Y		0	D. acetoxidans	3763155	3764183	+	342	-	-	-
95931416	Dace_0042	excinuclease ATPase subunit	Y		0	D. acetoxidans	3765322	3765777	-	151	-	-	-
95931448	Dace_0047	diguanylate cyclase	Y		0	D. acetoxidans	3790289	3791044	+	251	-	-	-
95931450	Dace_0049	uroporphyrin-III C-methyltransferase	Y		0	D. acetoxidans	3794147	3795406	-	419	-	-	-
95931458	Dace_0107	hypothetical protein Dace_0107	Y		0	D. acetoxidans	3802269	3803213	+	314	-	-	-
95931471	Dace_0027	alkyl hydroperoxide reductase/ Thiol specific antioxidant/ Mal allergen	Y		0	D. acetoxidans	3810517	3811119	-	200	-	-	-
95931480	Dace_0003	porphobilinogen deaminase	Y		0	D. acetoxidans	3819831	3820772	+	313	-	-	-
95931486	Dace_0030	putative methyltransferase	Y		0	D. acetoxidans	3825251	3825763	-	170	-	-	-
116878341	Pcar_0006	hypothetical protein Pcar_0006	Y		0	P. carbinolicus	8886	9737	+	283	3723396	-	-
116878348	Pcar_0119	hypothetical protein Pcar_0119	Y		0	P. carbinolicus	143949	145544	-	531	3722914	-	-
116878351	Pcar_0142	hypothetical protein Pcar_0142	Y		0	P. carbinolicus	176001	177647	+	548	3722955	-	-
116878390	Pcar_0371	hypothetical protein Pcar_0371	Y		0	P. carbinolicus	459929	460366	+	145	3723293	-	-
116878397	Pcar_3198	hypothetical protein Pcar_3198	Y		0	P. carbinolicus	512406	512627	-	73	4466623	-	-
116878415	Pcar_0527	hypothetical protein Pcar_0527	Y		0	P. carbinolicus	638069	638290	+	73	3725856	-	-
116878484	Pcar_0988	regulatory protein CII	Y		0	P. carbinolicus	1159737	1160768	+	343	3723060	-	-
116878505	Pcar_1347	IS3 putative transposase	Y		0	P. carbinolicus	1576756	1577628	-	290	3723540	tra5_4	-
116878508	Pcar_3289	hypothetical protein Pcar_3289	Y		0	P. carbinolicus	1593799	1593918	-	39	4466746	-	-
116878548	Pcar_1797	hypothetical protein Pcar_1797	Y		0	P. carbinolicus	2099266	2099796	-	176	3724486	-	-
116878549	Pcar_1801	hypothetical protein Pcar_1801	Y		0	P. carbinolicus	2103795	2104901	-	368	3724490	-	-
116878554	Pcar_1814	putative phage baseplate assembly protein	Y		0	P. carbinolicus	2124054	2124572	-	172	3724503	-	-
116878557	Pcar_3331	hypothetical protein Pcar_3331	Y		0	P. carbinolicus	2132911	2133126	-	71	4466641	-	-
116878576	Pcar_2113	phospholipase D protein, putative	Y		0	P. carbinolicus	2462474	2464042	+	522	3724804	-	-
116878599	Pcar_2367	glucose phosphate isomerase	Y		0	P. carbinolicus	2786911	2788557	-	548	3725069	pgi	-
116878602	Pcar_3361	hypothetical protein Pcar_3361	Y		0	P. carbinolicus	2817216	2817419	-	67	4466604	-	-
116878605	Pcar_2408	alanyl-tRNA synthetase	Y		0	P. carbinolicus	2832757	2835405	+	882	3725110	alaS	-
116878616	Pcar_2532	putative peptide chain release factor	Y		0	P. carbinolicus	2975211	2975627	-	138	3725234	-	-
116878638	Pcar_2868	hypothetical protein Pcar_2868	Y		0	P. carbinolicus	3354288	3354614	-	108	3725574	-	-
116878640	Pcar_2898	hypothetical protein Pcar_2898	Y		0	P. carbinolicus	3385442	3386161	-	239	3725604	-	-
116878643	Pcar_2915	hypothetical protein Pcar_2915	Y		0	P. carbinolicus	3404370	3405029	-	219	3725621	-	-
116878644	Pcar_2916	hypothetical protein Pcar_2916	Y		0	P. carbinolicus	3405032	3405850	-	272	3725622	-	-
118577232	Ppro_3627	Superfamily I DNA and RNA helicases-like protein	Y		0	P. propionicus	45	1586	+	513	4571270	-	-
118577233	Ppro_3628	hypothetical protein Ppro_3628	Y		0	P. propionicus	1583	2209	+	208	4571271	-	-
118577237	Ppro_3632	hypothetical protein Ppro_3632	Y		0	P. propionicus	5189	5722	+	177	4571275	-	-
118577240	Ppro_3635	hypothetical protein Ppro_3635	Y		0	P. propionicus	9314	9655	+	113	4571295	-	-
118577261	Ppro_3656	hypothetical protein Ppro_3656	Y		0	P. propionicus	31260	31523	+	87	4571316	-	-
118577265	Ppro_3660	Resolvase, N-terminal domain	Y		0	P. propionicus	33483	34091	-	202	4571320	-	-
118577267	Ppro_3662	hypothetical protein Ppro_3662	Y		0	P. propionicus	37719	39428	-	569	4571322	-	-
118577270	Ppro_3665	protein of unknown function DUF955	Y		0	P. propionicus	42569	43687	+	372	4571325	-	-
118577271	Ppro_3666	hypothetical protein Ppro_3666	Y		0	P. propionicus	44050	45846	+	598	4571326	-	-
118577273	Ppro_3668	hypothetical protein Ppro_3668	Y		0	P. propionicus	46248	49514	-	1088	4571328	-	-
118577274	Ppro_3669	helicase domain protein	Y		0	P. propionicus	49515	52844	-	1109	4571277	-	-
118577281	Ppro_3677	high-affinity nickel-transporter	Y		0	P. propionicus	57536	58159	-	207	4571284	-	-
118577282	Ppro_3678	transposase and inactivated derivatives	Y		0	P. propionicus	58192	59226	+	344	4571285	-	-
118577283	Ppro_3679	ABC-type uncharacterized transport system periplasmic component-like protein	Y		0	P. propionicus	59457	60125	-	222	4571286	-	-
118577287	Ppro_3683	heavy metal translocating P-type ATPase	Y		0	P. propionicus	63778	66153	-	791	4571290	-	-
118577298	Ppro_3694	Resolvase, N-terminal domain	Y		0	P. propionicus	71784	72404	-	206	4571372	-	-
118577299	Ppro_3695	transposase Tn3 family protein	Y		0	P. propionicus	72561	75470	+	969	4571373	-	-
118577312	Ppro_3708	ISSpo8, transposase	Y		0	P. propionicus	86440	87429	+	329	4571399	-	-
118577318	Ppro_3714	Resolvase, N-terminal domain	Y		0	P. propionicus	92650	93216	-	188	4571405	-	-
118577319	Ppro_3715	transposase Tn3 family protein	Y		0	P. propionicus	93386	95581	+	731	4571406	-	-
118577322	Ppro_3718	transposase Tn3 family protein	Y		0	P. propionicus	97633	98550	+	305	4571409	-	-
118577343	Ppro_3739	metal dependent phosphohydrolase	Y		0	P. propionicus	119186	119773	+	195	4571346	-	-
118577350	Ppro_3746	protein of unknown function DUF1643	Y		0	P. propionicus	123861	124379	-	172	4571419	-	-
118577353	Ppro_3749	phage integrase family protein	Y		0	P. propionicus	125794	126750	+	318	4571422	-	-
118577354	Ppro_3750	hypothetical protein Ppro_3750	Y		0	P. propionicus	126852	127385	-	177	4571423	-	-
118577358	Ppro_3755	hypothetical protein Ppro_3755	Y		0	P. propionicus	129931	130611	-	226	4571427	-	-
118577360	Ppro_3757	putative DNA helicase	Y		0	P. propionicus	131819	133324	-	501	4571429	-	-
118577388	Ppro_3786	Cobyrinic acid a,c-diamide synthase	Y		0	P. propionicus	161048	161815	+	255	4571262	-	-
118577391	Ppro_3790	initiator RepB protein	Y		0	P. propionicus	165212	166411	+	399	4571265	-	-
118577405	Ppro_3804	ATPase	Y		0	P. propionicus	180873	182933	+	686	4571439	-	-
118577412	Ppro_3811	hypothetical protein Ppro_3811	Y		0	P. propionicus	188647	189555	+	302	4571446	-	-
118577414	Ppro_3813	hypothetical protein Ppro_3813	Y		0	P. propionicus	192093	192611	-	172	4571383	-	-
118577418	Ppro_3817	Radical SAM domain protein	Y		0	P. propionicus	195125	196126	+	333	4571387	-	-
118577421	Ppro_3820	parB-like partition proteins	Y		0	P. propionicus	197190	198884	+	564	4571390	-	-
118577422	Ppro_3821	hypothetical protein Ppro_3821	Y		0	P. propionicus	199037	199432	+	131	4571391	-	-
118577423	Ppro_3822	hypothetical protein Ppro_3822	Y		0	P. propionicus	199448	199651	+	67	4571392	-	-
118577424	Ppro_3823	hypothetical protein Ppro_3823	Y		0	P. propionicus	199728	200831	+	367	4571393	-	-
118577425	Ppro_3824	hypothetical protein Ppro_3824	Y		0	P. propionicus	200863	201594	+	243	4571394	-	-
118577426	Ppro_3825	UBA/THIF-type NAD/FAD binding protein	Y		0	P. propionicus	201591	202397	+	268	4571395	-	-
118577429	Ppro_3827	MobA/MobL protein	Y		0	P. propionicus	704	1408	+	234	4571449	-	-
118577440	Ppro_3838	hypothetical protein Ppro_3838	Y		0	P. propionicus	11895	12422	-	175	4571460	-	-
118577441	Ppro_3839	hypothetical protein Ppro_3839	Y		0	P. propionicus	12419	12697	-	92	4571461	-	-
118577456	Ppro_3854	hypothetical protein Ppro_3854	Y		0	P. propionicus	26740	27744	-	334	4571476	-	-
118577457	Ppro_3855	DNA-cytosine methyltransferase	Y		0	P. propionicus	27741	28682	-	313	4571477	-	-
118577459	Ppro_3857	initiator RepB protein	Y		0	P. propionicus	29297	30121	-	274	4571479	-	-
118578457	Ppro_0008	hypothetical protein Ppro_0008	Y		0	P. propionicus	11640	12665	+	341	4573880	-	-
118578458	Ppro_0009	death-on-curing family protein	Y		0	P. propionicus	12668	13120	+	150	4573881	-	-
118578464	Ppro_0015	protein of unknown function DUF45	Y		0	P. propionicus	18156	18899	+	247	4573887	-	-
118578497	Ppro_0049	hypothetical protein Ppro_0049	Y		0	P. propionicus	56573	57811	+	412	4573752	-	-
118578498	Ppro_0050	asparagine synthase	Y		0	P. propionicus	57821	59731	+	636	4573753	-	-
118578502	Ppro_0054	Tetratricopeptide TPR_2 repeat protein	Y		0	P. propionicus	62017	62700	+	227	4573687	-	-
118578505	Ppro_0057	sulfotransferase	Y		0	P. propionicus	64606	65442	+	278	4573690	-	-
118578515	Ppro_0067	hypothetical protein Ppro_0067	Y		0	P. propionicus	78467	79342	+	291	4573700	-	-
118578529	Ppro_0081	uncharacterized domain 1	Y		0	P. propionicus	94271	94723	+	150	4573592	-	-
118578532	Ppro_0084	YD repeat protein	Y		0	P. propionicus	97153	101211	-	1352	4573595	-	-
118578540	Ppro_0092	response regulator receiver protein	Y		0	P. propionicus	109051	109521	+	156	4573535	-	-
118578551	Ppro_0104	helix-turn-helix domain protein	Y		0	P. propionicus	117705	118823	+	372	4573547	-	-
118578552	Ppro_0105	hypothetical protein Ppro_0105	Y		0	P. propionicus	119121	120089	-	322	4573548	-	-
118578554	Ppro_0107	hypothetical protein Ppro_0107	Y		0	P. propionicus	121980	124589	-	869	4573515	-	-
118578563	Ppro_0118	Glutathione peroxidase	Y		0	P. propionicus	135224	135706	-	160	4573526	-	-
118578568	Ppro_0123	Glutathione peroxidase	Y		0	P. propionicus	138114	138599	-	161	4573531	-	-
118578569	Ppro_0124	SOUL heme-binding protein	Y		0	P. propionicus	138614	139183	-	189	4573497	-	-
118578571	Ppro_0126	Lipocalin family protein	Y		0	P. propionicus	139864	140403	-	179	4573499	-	-
118578573	Ppro_0128	protein of unknown function DUF1365	Y		0	P. propionicus	141689	142468	-	259	4573501	-	-
118578577	Ppro_0132	hypothetical protein Ppro_0132	Y		0	P. propionicus	145027	145257	-	76	4573505	-	-
118578601	Ppro_0157	Heat shock protein 70	Y		0	P. propionicus	162174	163775	-	533	4573495	-	-
118578603	Ppro_0159	hypothetical protein Ppro_0159	Y		0	P. propionicus	165116	166237	-	373	4573462	-	-
118578605	Ppro_0161	beta-lactamase domain protein	Y		0	P. propionicus	167022	168314	-	430	4573464	-	-
118578608	Ppro_0164	hypothetical protein Ppro_0164	Y		0	P. propionicus	172484	173620	-	378	4573467	-	-
118578609	Ppro_0165	Sigma-70, region 4 type 2	Y		0	P. propionicus	173565	174737	-	390	4573468	-	-
118578611	Ppro_0167	hypothetical protein Ppro_0167	Y		0	P. propionicus	175408	175695	+	95	4573470	-	-
118578616	Ppro_0172	AAA ATPase, central domain protein	Y		0	P. propionicus	177219	178382	+	387	4573475	-	-
118578625	Ppro_0181	hypothetical protein Ppro_0181	Y		0	P. propionicus	183242	183481	+	79	4573397	-	-
118578626	Ppro_0182	Radical SAM domain protein	Y		0	P. propionicus	183760	184530	+	256	4573398	-	-
118578627	Ppro_0183	protein of unknown function DUF861, cupin_3	Y		0	P. propionicus	184584	184859	+	91	4573399	-	-
118578628	Ppro_0184	Beta-lactamase	Y		0	P. propionicus	184864	185730	+	288	4573400	-	-
118578629	Ppro_0185	hypothetical protein Ppro_0185	Y		0	P. propionicus	185711	186232	+	173	4573401	-	-
118578663	Ppro_0219	Helix-turn-helix, type 11 domain protein	Y		0	P. propionicus	214686	215591	+	301	4573365	-	-
118578664	Ppro_0220	hypothetical protein Ppro_0220	Y		0	P. propionicus	215618	215893	+	91	4573366	-	-
118578667	Ppro_0223	hypothetical protein Ppro_0223	Y		0	P. propionicus	218125	218688	+	187	4573369	-	-
118578668	Ppro_0224	uracil-DNA glycosylase	Y		0	P. propionicus	218706	219341	+	211	4573370	-	-
118578670	Ppro_0226	hypothetical protein Ppro_0226	Y		0	P. propionicus	219923	220417	+	164	4573372	-	-
118578676	Ppro_0233	hypothetical protein Ppro_0233	Y		0	P. propionicus	223685	223948	-	87	4573310	-	-
118578678	Ppro_0235	hypothetical protein Ppro_0235	Y		0	P. propionicus	224406	226547	-	713	4573312	-	-
118578679	Ppro_0236	type III restriction enzyme, res subunit	Y		0	P. propionicus	226599	229574	-	991	4573313	-	-
118578681	Ppro_0238	hypothetical protein Ppro_0238	Y		0	P. propionicus	231601	232365	-	254	4573315	-	-
118578682	Ppro_0239	hypothetical protein Ppro_0239	Y		0	P. propionicus	232362	235046	-	894	4573316	-	-
118578683	Ppro_0240	helicase domain protein	Y		0	P. propionicus	235039	238257	-	1072	4573317	-	-
118578704	Ppro_0261	OmpA/MotB domain protein	Y		0	P. propionicus	258768	259373	-	201	4574906	-	-
118578705	Ppro_0262	ATPase	Y		0	P. propionicus	259490	260773	+	427	4574907	-	-
118578717	Ppro_0274	Resolvase, N-terminal domain	Y		0	P. propionicus	270281	272023	-	580	4573227	-	-
118578763	Ppro_0321	phosphoenolpyruvate synthase	Y		0	P. propionicus	319092	321770	-	892	4573122	-	-
118578765	Ppro_0323	pyruvate ferredoxin/flavodoxin oxidoreductase, delta subunit	Y		0	P. propionicus	322894	323184	+	96	4573124	-	-
118578766	Ppro_0324	pyruvate flavodoxin/ferredoxin oxidoreductase domain protein	Y		0	P. propionicus	323181	324371	+	396	4573125	-	-
118578767	Ppro_0325	thiamine pyrophosphate enzyme domain protein TPP-binding	Y		0	P. propionicus	324365	325300	+	311	4573126	-	-
118578769	Ppro_0327	Auxin Efflux Carrier	Y		0	P. propionicus	326306	327220	-	304	4573128	-	-
118578789	Ppro_0347	hypothetical protein Ppro_0347	Y		0	P. propionicus	348704	349672	+	322	4573113	-	-
118578794	Ppro_0352	EcoEI R, C-terminal domain protein	Y		0	P. propionicus	355204	357579	+	791	4573085	-	-
118578796	Ppro_0354	hypothetical protein Ppro_0354	Y		0	P. propionicus	359195	360253	+	352	4573087	-	-
118578802	Ppro_0360	Methyltransferase type 12	Y		0	P. propionicus	365020	365625	-	201	4573093	-	-
118578803	Ppro_0361	hypothetical protein Ppro_0361	Y		0	P. propionicus	365636	367894	-	752	4573094	-	-
118578804	Ppro_0362	AAA ATPase, central domain protein	Y		0	P. propionicus	367900	369246	-	448	4573095	-	-
118578806	Ppro_0364	hypothetical protein Ppro_0364	Y		0	P. propionicus	373046	375511	-	821	4573063	-	-
118578807	Ppro_0365	hypothetical protein Ppro_0365	Y		0	P. propionicus	375534	376331	-	265	4573064	-	-
118578808	Ppro_0366	hypothetical protein Ppro_0366	Y		0	P. propionicus	376338	380207	-	1289	4573065	-	-
118578811	Ppro_0369	Rhs element Vgr protein	Y		0	P. propionicus	381046	382836	-	596	4573068	-	-
118578812	Ppro_0370	hypothetical protein Ppro_0370	Y		0	P. propionicus	382840	383517	-	225	4573069	-	-
118578813	Ppro_0371	conserved hypothetical phage tail protein	Y		0	P. propionicus	383693	384166	-	157	4573070	-	-
118578814	Ppro_0372	conserved hypothetical phage tail protein	Y		0	P. propionicus	384233	384691	-	152	4573071	-	-
118578815	Ppro_0373	hypothetical protein Ppro_0373	Y		0	P. propionicus	384806	386374	-	522	4573072	-	-
118578816	Ppro_0374	hypothetical protein Ppro_0374	Y		0	P. propionicus	386393	387232	-	279	4573073	-	-
118578817	Ppro_0375	hypothetical protein Ppro_0375	Y		0	P. propionicus	387251	387820	-	189	4573074	-	-
118578818	Ppro_0376	two component transcriptional regulator, LuxR family	Y		0	P. propionicus	388015	388737	-	240	4573075	-	-
118578829	Ppro_0387	cob(I)alamin adenosyltransferase	Y		0	P. propionicus	399474	399998	+	174	4573051	-	-
118578839	Ppro_0397	hypothetical protein Ppro_0397	Y		0	P. propionicus	408228	408944	-	238	4573061	-	-
118578848	Ppro_0406	hypothetical protein Ppro_0406	Y		0	P. propionicus	417819	420578	+	919	4573035	-	-
118578849	Ppro_0407	alpha amylase, catalytic region	Y		0	P. propionicus	420640	422118	+	492	4573036	-	-
118578853	Ppro_0411	transporter, hydrophobe/amphiphile efflux-1 (HAE1) family	Y		0	P. propionicus	424910	428131	+	1073	4573040	-	-
118578855	Ppro_0413	Ion transport 2 domain protein	Y		0	P. propionicus	429826	430542	+	238	4573042	-	-
118578858	Ppro_0416	sodium/hydrogen exchanger	Y		0	P. propionicus	434364	435584	+	406	4572994	-	-
118578904	Ppro_0464	dehydrogenase subunit, putative	Y		0	P. propionicus	486633	487052	-	139	4572992	-	-
118578909	Ppro_0469	thiamine pyrophosphate enzyme domain protein TPP-binding	Y		0	P. propionicus	490432	491337	-	301	4572893	-	-
118578910	Ppro_0470	pyruvate flavodoxin/ferredoxin oxidoreductase domain protein	Y		0	P. propionicus	491343	492599	-	418	4572894	-	-
118578911	Ppro_0471	pyruvate ferredoxin/flavodoxin oxidoreductase, delta subunit	Y		0	P. propionicus	492638	492955	-	105	4572895	-	-
118578913	Ppro_0473	acyl-CoA synthetase	Y		0	P. propionicus	493801	495507	-	568	4572897	-	-
118578914	Ppro_0474	transcriptional regulator, XRE family	Y		0	P. propionicus	495518	496096	-	192	4572898	-	-
[truncated: 988 more rows]
